# Supplementary material for: Temporal proteomic profiling reveals insight into critical developmental processes and temperature-influenced physiological response differences in a bivalve mollusc
Source: BMC Genomics. 2020 Oct 19;21:723. doi: 10.1186/s12864-020-07127-3 (PMC7574277; doi:10.1186/s12864-020-07127-3)
Supplement: Supplementary file 4 — Additional file 4 Table S3. PCA, hierarchical clustering, and functional analysis results for all detected proteins. PCA, hierarchical clustering, and functional analysis results for all detected proteins. [file 12864_2020_7127_MOESM4_ESM.csv]

Supplemental Table 3. PCA, clustering, and GO enrichment analysis results. Note GO enrichment was not performed on the pale turquoise clade because this clade did not show temperature differences.
protein_ID	PC1_loadings	PC2_loadings	PC_threshold_pass	ClusterColor	SimpleClusterColor	UniprotID	Protein_names	Protein_fams	Gene_names	GO_terms	GO_bp_IDs	sig_bp_GO	sig_bp_GOslim
CHOYP_LOC581183.1.1.m.49767	-0.023979337	0.003600103	Yes	wheat1	pale yellow	Q7ZU45	Tetratricopeptide repeat protein 25 (TPR repeat protein 25)		ttc25	cell projection [GO:0042995]; cytoplasm [GO:0005737]; cytoskeleton [GO:0005856]; cilium assembly [GO:0060271]; determination of heart left/right asymmetry [GO:0061371]; otolith morphogenesis [GO:0032474]	GO:0005737; GO:0005856; GO:0032474; GO:0042995; GO:0060271; GO:0061371	GO:0060271; GO:0061371	cellular component assembly; anatomical structure development
CHOYP_LOC100368885.1.1.m.7807	-0.02469691	0.000751647	Yes	wheat1	pale yellow	A0A0R4IFG5	Cilia- and flagella-associated protein 53	CFAP53 family	cfap53	axoneme [GO:0005930]; ciliary base [GO:0097546]; cilium assembly [GO:0060271]; cilium movement [GO:0003341]; determination of left/right symmetry [GO:0007368]; epithelial cilium movement involved in determination of left/right asymmetry [GO:0060287]	GO:0003341; GO:0005930; GO:0007368; GO:0060271; GO:0060287; GO:0097546	GO:0060271; GO:0060287	cellular component assembly; anatomical structure development
CHOYP_BRAFLDRAFT_117858.3.3.m.61651	-0.023875513	-0.0044848	Yes	wheat1	pale yellow	Q5PPV2	Tektin-4	Tektin family	tekt4	motile cilium [GO:0031514]; cell projection organization [GO:0030030]	GO:0030030; GO:0031514	GO:0030030	NA
CHOYP_LOC100372889.1.2.m.37506	-0.02391979	0.003559774	Yes	wheat1	pale yellow	P54001	Prolyl 4-hydroxylase subunit alpha-1 (4-PH alpha-1) (EC 1.14.11.2) (Procollagen-proline;2-oxoglutarate-4-dioxygenase subunit alpha-1)	P4HA family	P4ha1 P4ha	endoplasmic reticulum [GO:0005783]; endoplasmic reticulum lumen [GO:0005788]; mitochondrion [GO:0005739]; procollagen-proline 4-dioxygenase complex [GO:0016222]; identical protein binding [GO:0042802]; iron ion binding [GO:0005506]; L-ascorbic acid binding [GO:0031418]; oxidoreductase activity; acting on single donors with incorporation of molecular oxygen; incorporation of two atoms of oxygen [G…	GO:0004656; GO:0005506; GO:0005739; GO:0005783; GO:0005788; GO:0016222; GO:0016702; GO:0018401; GO:0030199; GO:0031418; GO:0042802	GO:0018401; GO:0030199	cellular protein modification process; cellular amino acid metabolic process; extracellular matrix organization; small molecule metabolic process
CHOYP_LOC100377024.2.2.m.63302	-0.023900964	-0.002625186	Yes	wheat1	pale yellow	E9Q7R9	Cilia- and flagella-associated protein 43	CFAP43 family	Cfap43	axoneme [GO:0005930]; motile cilium [GO:0031514]; sperm axoneme assembly [GO:0007288]; sperm motility [GO:0097722]	GO:0005930; GO:0007288; GO:0031514; GO:0097722	GO:0007288	reproduction; cytoskeleton organization; cellular component assembly; cell differentiation; locomotion; anatomical structure development; cell motility
CHOYP_BRAFLDRAFT_125670.1.1.m.9555	-0.023650712	0.007403366	Yes	wheat1	pale yellow	Q96N23	Cilia- and flagella-associated protein 54	CFAP54 family	CFAP54 C12orf55 C12orf63	axoneme [GO:0005930]; cell differentiation [GO:0030154]; cilium assembly [GO:0060271]; cilium movement involved in cell motility [GO:0060294]; spermatogenesis [GO:0007283]	GO:0005930; GO:0007283; GO:0030154; GO:0060271; GO:0060294	GO:0007283; GO:0060271; GO:0060294	reproduction; cellular component assembly; locomotion; cell motility
CHOYP_LOC100377392.3.4.m.26363	-0.023693922	0.007852843	Yes	wheat1	pale yellow	Q32KL8	Protein TBATA (Protein SPATIAL) (Stromal protein associated with thymii and lymph node homolog) (Thymus; brain and testes-associated protein)	TBATA family	TBATA SPATIAL	cytosol [GO:0005829]; cell differentiation [GO:0030154]; multicellular organism development [GO:0007275]; spermatogenesis [GO:0007283]	GO:0005829; GO:0007275; GO:0007283; GO:0030154	GO:0007283	reproduction
CHOYP_LOC100366451.1.1.m.10500	-0.023748369	-0.000537843	Yes	wheat1	pale yellow	B2RW38	Cilia- and flagella-associated protein 58	CFAP58 family	Cfap58	cilium [GO:0005929]	GO:0005929	NA	NA
CHOYP_LOC100372505.2.2.m.26614	-0.023933422	0.003532207	Yes	wheat1	pale yellow	P86854	Perlucin-like protein			extracellular region [GO:0005576]; carbohydrate binding [GO:0030246]	GO:0005576; GO:0030246	NA	NA
CHOYP_NRP.1.4.m.29956	-0.023826631	0.003116081	Yes	wheat1	pale yellow	H2A0M0	Asparagine-rich protein (Prism uncharacterized shell protein 1) (PUSP1)			extracellular region [GO:0005576]	GO:0005576	NA	NA
CHOYP_TNNC2.1.1.m.32533	-0.002417055	0.025582234	Yes	wheat1	pale yellow	P02595	Calmodulin (CaM)	Calmodulin family		calcium ion binding [GO:0005509]	GO:0005509	NA	NA
CHOYP_LOC100371332.1.6.m.7760	-0.023770597	-0.00558241	Yes	wheat1	pale yellow	Q28864	Tissue factor pathway inhibitor (TFPI) (Extrinsic pathway inhibitor) (EPI) (Lipoprotein-associated coagulation inhibitor) (LACI)		TFPI TFPI1	extracellular space [GO:0005615]; serine-type endopeptidase inhibitor activity [GO:0004867]; blood coagulation [GO:0007596]	GO:0004867; GO:0005615; GO:0007596	NA	NA
CHOYP_contig_005590.m.6345	-0.02439075	-0.000256306	Yes	wheat1	pale yellow	NA	NA	NA	NA	NA	NA	NA	NA
CHOYP_contig_024582.m.27943	-0.023940335	0.003451722	Yes	wheat1	pale yellow	NA	NA	NA	NA	NA	NA	NA	NA
CHOYP_contig_025827.m.29484	-0.023611615	0.007359308	Yes	wheat1	pale yellow	NA	NA	NA	NA	NA	NA	NA	NA
CHOYP_DMOJ_GI23261.2.2.m.30988	-0.023677269	0.007625539	Yes	wheat1	pale yellow	NA	NA	NA	NA	NA	NA	NA	NA
CHOYP_DWIL_GK12566.1.1.m.26720	-0.023750461	0.008007123	Yes	wheat1	pale yellow	NA	NA	NA	NA	NA	NA	NA	NA
CHOYP_LOC100376426.1.3.m.28097	-0.023759939	0.003018142	Yes	wheat1	pale yellow	NA	NA	NA	NA	NA	NA	NA	NA
CHOYP_LOC100905544.1.3.m.6504	-0.023604993	0.009065952	Yes	wheat1	pale yellow	NA	NA	NA	NA	NA	NA	NA	NA
CHOYP_DPSE_GA19599.1.1.m.64309	0.004550097	-0.027196262	Yes	salmon	salmon	P58365	Cadherin-23 (Otocadherin)		Cdh23	apical part of cell [GO:0045177]; integral component of membrane [GO:0016021]; plasma membrane [GO:0005886]; stereocilium [GO:0032420]; calcium ion binding [GO:0005509]; protein N-terminus binding [GO:0047485]; homophilic cell adhesion via plasma membrane adhesion molecules [GO:0007156]; inner ear receptor cell stereocilium organization [GO:0060122]; locomotory behavior [GO:0007626]; sensory perc…	GO:0005509; GO:0005886; GO:0007156; GO:0007605; GO:0007626; GO:0016021; GO:0032420; GO:0045177; GO:0047485; GO:0060122	GO:0060122	cell differentiation; anatomical structure development
CHOYP_CRE_01395.2.2.m.44269	0.000408387	-0.026975914	Yes	salmon	salmon	P22105	Tenascin-X (TN-X) (Hexabrachion-like protein)	Tenascin family	TNXB HXBL TNX TNXB1 TNXB2 XB	collagen-containing extracellular matrix [GO:0062023]; extracellular exosome [GO:0070062]; extracellular matrix [GO:0031012]; extracellular region [GO:0005576]; extracellular space [GO:0005615]; intracellular [GO:0005622]; collagen fibril binding [GO:0098633]; extracellular matrix structural constituent [GO:0005201]; heparin binding [GO:0008201]; integrin binding [GO:0005178]; actin cytoskeleton …	GO:0005178; GO:0005201; GO:0005576; GO:0005615; GO:0005622; GO:0007155; GO:0008201; GO:0030036; GO:0030199; GO:0031012; GO:0032963; GO:0048251; GO:0062023; GO:0070062; GO:0098633	GO:0048251	cellular component assembly; extracellular matrix organization
CHOYP_LOC100369620.1.1.m.13590	0.001300954	-0.027821632	Yes	salmon	salmon	Q5E9Z7	DNA-directed RNA polymerase III subunit RPC4 (RNA polymerase III subunit C4) (DNA-directed RNA polymerase III subunit D)	Eukaryotic RPC4/POLR3D RNA polymerase subunit family	POLR3D	RNA polymerase III complex [GO:0005666]; DNA binding [GO:0003677]; DNA-directed 5'-3' RNA polymerase activity [GO:0003899]; defense response to virus [GO:0051607]; innate immune response [GO:0045087]; positive regulation of innate immune response [GO:0045089]; positive regulation of interferon-beta production [GO:0032728]; transcription by RNA polymerase III [GO:0006383]	GO:0003677; GO:0003899; GO:0005666; GO:0006383; GO:0032728; GO:0045087; GO:0045089; GO:0051607	GO:0045089	immune system process; response to stress
CHOYP_LOC100552337.1.1.m.19614	-0.001893381	-0.026856462	Yes	salmon	salmon	Q6ZQ58	La-related protein 1 (La ribonucleoprotein domain family member 1)	LARP family	Larp1 Kiaa0731 Larp	cytoplasm [GO:0005737]; cytoplasmic stress granule [GO:0010494]; polysome [GO:0005844]; TORC1 complex [GO:0031931]; eukaryotic initiation factor 4E binding [GO:0008190]; mRNA 3'-UTR binding [GO:0003730]; mRNA 5'-UTR binding [GO:0048027]; RNA cap binding [GO:0000339]; translation activator activity [GO:0008494]; translation initiation factor binding [GO:0031369]; cell proliferation [GO:0008283]; c…	GO:0000339; GO:0003730; GO:0005737; GO:0005844; GO:0006413; GO:0008190; GO:0008283; GO:0008494; GO:0010494; GO:0016239; GO:0017148; GO:0031369; GO:0031929; GO:0031931; GO:0038202; GO:0045070; GO:0048027; GO:0048255; GO:0072752; GO:1990928	GO:0038202; GO:0048255	signal transduction; catabolic process; cellular nitrogen compound metabolic process; nucleobase-containing compound catabolic process
CHOYP_LOC753939.1.1.m.44379	-0.005329569	-0.026762438	Yes	salmon	salmon	Q9H845	Acyl-CoA dehydrogenase family member 9; mitochondrial (ACAD-9) (EC 1.3.99.-)	Acyl-CoA dehydrogenase family	ACAD9	dendrite [GO:0030425]; mitochondrial inner membrane [GO:0005743]; mitochondrial membrane [GO:0031966]; mitochondrion [GO:0005739]; nucleus [GO:0005634]; fatty-acyl-CoA binding [GO:0000062]; flavin adenine dinucleotide binding [GO:0050660]; long-chain-acyl-CoA dehydrogenase activity [GO:0004466]; medium-chain-acyl-CoA dehydrogenase activity [GO:0070991]; very-long-chain-acyl-CoA dehydrogenase acti…	GO:0000062; GO:0001676; GO:0004466; GO:0005634; GO:0005739; GO:0005743; GO:0017099; GO:0030425; GO:0031966; GO:0032981; GO:0050660; GO:0051791; GO:0070991	GO:0032981; GO:0051791	lipid metabolic process; mitochondrion organization; cellular component assembly; small molecule metabolic process; protein-containing complex assembly
CHOYP_PI3R4.1.1.m.14910	5.22E-05	-0.027089143	Yes	salmon	salmon	Q99570	Phosphoinositide 3-kinase regulatory subunit 4 (PI3-kinase regulatory subunit 4) (EC 2.7.11.1) (PI3-kinase p150 subunit) (Phosphoinositide 3-kinase adaptor protein)	Protein kinase superfamily; Ser/Thr protein kinase family	PIK3R4 VPS15	autophagosome [GO:0005776]; axoneme [GO:0005930]; cytosol [GO:0005829]; intracellular membrane-bounded organelle [GO:0043231]; late endosome [GO:0005770]; membrane [GO:0016020]; microtubule cytoskeleton [GO:0015630]; nucleus-vacuole junction [GO:0071561]; phagocytic vesicle membrane [GO:0030670]; phosphatidylinositol 3-kinase complex; class III [GO:0035032]; phosphatidylinositol 3-kinase complex;…	GO:0004672; GO:0004674; GO:0005524; GO:0005770; GO:0005776; GO:0005829; GO:0005930; GO:0006468; GO:0006623; GO:0015630; GO:0016020; GO:0016236; GO:0016303; GO:0030242; GO:0030670; GO:0032465; GO:0032801; GO:0034162; GO:0034271; GO:0034272; GO:0035032; GO:0042149; GO:0043231; GO:0043552; GO:0045324; GO:0071561	GO:0032801; GO:0042149; GO:0045324	transport; response to stress; vacuolar transport; catabolic process; vesicle-mediated transport
CHOYP_SC24B.1.2.m.95	-0.004058983	-0.027790521	Yes	salmon	salmon	O95487	Protein transport protein Sec24B (SEC24-related protein B)	SEC23/SEC24 family; SEC24 subfamily	SEC24B	COPII vesicle coat [GO:0030127]; cytosol [GO:0005829]; endoplasmic reticulum membrane [GO:0005789]; ER to Golgi transport vesicle membrane [GO:0012507]; Golgi membrane [GO:0000139]; zinc ion binding [GO:0008270]; antigen processing and presentation of exogenous peptide antigen via MHC class II [GO:0019886]; antigen processing and presentation of peptide antigen via MHC class I [GO:0002474]; aorta…	GO:0000139; GO:0001843; GO:0002474; GO:0003151; GO:0005789; GO:0005829; GO:0006886; GO:0006888; GO:0008270; GO:0012507; GO:0019886; GO:0021747; GO:0030127; GO:0035909; GO:0048208; GO:0060088; GO:0060463; GO:0060982; GO:0061156; GO:0090110; GO:0090178; GO:1901301	GO:0019886; GO:0035909; GO:0060088; GO:0060982; GO:0061156	cell morphogenesis; immune system process; embryo development; cell differentiation; anatomical structure development
CHOYP_NDUFB9.1.2.m.37494	-0.008102218	-0.026251443	Yes	salmon	salmon	Q02369	NADH dehydrogenase [ubiquinone] 1 beta subcomplex subunit 9 (Complex I-B22) (CI-B22) (NADH-ubiquinone oxidoreductase B22 subunit)	Complex I LYR family	NDUFB9 UQOR22	mitochondrial respiratory chain complex I [GO:0005747]; mitochondrial electron transport; NADH to ubiquinone [GO:0006120]; mitochondrial respiratory chain complex I assembly [GO:0032981]	GO:0005747; GO:0006120; GO:0032981	GO:0006120; GO:0032981	generation of precursor metabolites and energy; mitochondrion organization; cellular component assembly; cellular nitrogen compound metabolic process; small molecule metabolic process; protein-containing complex assembly
CHOYP_ISCW_ISCW011108.1.1.m.13934	0.001610847	-0.02656805	Yes	salmon	salmon	P62944	AP-2 complex subunit beta (AP105B) (Adaptor protein complex AP-2 subunit beta) (Adaptor-related protein complex 2 subunit beta) (Beta-2-adaptin) (Beta-adaptin) (Clathrin assembly protein complex 2 beta large chain) (Plasma membrane adaptor HA2/AP2 adaptin beta subunit)	Adaptor complexes large subunit family	Ap2b1 Clapb1	AP-2 adaptor complex [GO:0030122]; AP-type membrane coat adaptor complex [GO:0030119]; clathrin coat [GO:0030118]; glutamatergic synapse [GO:0098978]; postsynapse [GO:0098794]; cargo receptor activity [GO:0038024]; clathrin binding [GO:0030276]; protein-containing complex binding [GO:0044877]; aorta development [GO:0035904]; clathrin coat assembly [GO:0048268]; coronary vasculature development [G…	GO:0003281; GO:0030118; GO:0030119; GO:0030122; GO:0030276; GO:0035904; GO:0038024; GO:0044877; GO:0045807; GO:0048268; GO:0060976; GO:0098794; GO:0098884; GO:0098978; GO:1901215; GO:1905477	GO:0003281; GO:0035904; GO:0048268; GO:0060976; GO:0098884	transport; vesicle-mediated transport; cellular component assembly; anatomical structure development; protein-containing complex assembly
CHOYP_LOC100377501.1.1.m.13155	-0.007245774	-0.02663064	Yes	salmon	salmon	Q7ZWS1	tRNA-dihydrouridine(47) synthase [NAD(P)(+)]-like (EC 1.3.1.-) (tRNA-dihydrouridine synthase 3-like)	Dus family; Dus3 subfamily	dus3l	flavin adenine dinucleotide binding [GO:0050660]; metal ion binding [GO:0046872]; tRNA dihydrouridine synthase activity [GO:0017150]	GO:0017150; GO:0046872; GO:0050660	NA	NA
CHOYP_FABP6.2.2.m.59518	-0.000931459	-0.027026313	Yes	salmon	salmon	O01812	Fatty acid-binding protein homolog 6	Calycin superfamily; Fatty-acid binding protein (FABP) family	lbp-6 W02D3.5	lipid binding [GO:0008289]	GO:0008289	NA	NA
CHOYP_BRAFLDRAFT_123969.1.1.m.15145	-0.002180587	-0.027589928	Yes	salmon	salmon	Q9QXT0	Protein canopy homolog 2 (MIR-interacting saposin-like protein) (Putative secreted protein ZSIG9) (Transmembrane protein 4)	Canopy family	Cnpy2 Msap Tmem4 Zsig9	endoplasmic reticulum [GO:0005783]; negative regulation of gene expression [GO:0010629]; positive regulation of low-density lipoprotein particle receptor biosynthetic process [GO:0045716]; regulation of low-density lipoprotein particle clearance [GO:0010988]	GO:0005783; GO:0010629; GO:0010988; GO:0045716	NA	NA
CHOYP_IPO9.1.4.m.24013	0.005556116	-0.02670594	Yes	salmon	salmon	Q91YE6	Importin-9 (Imp9) (Importin-9a) (Imp9a) (Importin-9b) (Imp9b) (Ran-binding protein 9) (RanBP9)	Importin beta family	Ipo9 Imp9 Ranbp9	cytoplasm [GO:0005737]; cytosol [GO:0005829]; nuclear envelope [GO:0005635]; histone binding [GO:0042393]; protein transporter activity [GO:0008565]; Ran GTPase binding [GO:0008536]; protein import into nucleus [GO:0006606]; protein stabilization [GO:0050821]; ribosome biogenesis [GO:0042254]	GO:0005635; GO:0005737; GO:0005829; GO:0006606; GO:0008536; GO:0008565; GO:0042254; GO:0042393; GO:0050821	NA	NA
CHOYP_BRAFLDRAFT_283981.1.1.m.7732	-0.005943698	-0.028598461	Yes	salmon	salmon	Q9YHY6	Condensin complex subunit 1 (Chromosome assembly protein XCAP-D2) (Chromosome condensation-related SMC-associated protein 1) (Chromosome-associated protein D2) (Eg7) (Non-SMC condensin I complex subunit D2)	CND1 (condensin subunit 1) family	ncapd2 capd2 cnap1 eg7	chromosome [GO:0005694]; cytosol [GO:0005829]; nucleus [GO:0005634]; cell division [GO:0051301]; mitotic chromosome condensation [GO:0007076]	GO:0005634; GO:0005694; GO:0005829; GO:0007076; GO:0051301	NA	NA
CHOYP_CLC10.2.5.m.4673	0.000972724	-0.027517497	Yes	salmon	salmon	Q66S03	Galactose-specific lectin nattectin (CTL)	True venom lectin family		extracellular region [GO:0005576]; carbohydrate binding [GO:0030246]; metal ion binding [GO:0046872]; toxin activity [GO:0090729]; inflammatory response [GO:0006954]	GO:0005576; GO:0006954; GO:0030246; GO:0046872; GO:0090729	NA	NA
CHOYP_ABCF2.1.2.m.28360	0.000159208	-0.02812737	Yes	salmon	salmon	Q99LE6	ATP-binding cassette sub-family F member 2	ABC transporter superfamily; ABCF family; EF3 subfamily	Abcf2	mitochondrion [GO:0005739]; ATP binding [GO:0005524]; ATPase activity [GO:0016887]	GO:0005524; GO:0005739; GO:0016887	NA	NA
CHOYP_CALM.42.50.m.56135	0.003601835	-0.026479484	Yes	salmon	salmon	P0DP35	Calmodulin-2 B	Calmodulin family	calm2-b	calcium ion binding [GO:0005509]; signaling receptor binding [GO:0005102]; calcium-mediated signaling [GO:0019722]	GO:0005102; GO:0005509; GO:0019722	NA	NA
CHOYP_XPO7.1.1.m.50167	-0.00530341	-0.027273905	Yes	salmon	salmon	Q5ZLT0	Exportin-7	Exportin family	XPO7 RCJMB04_4p4	cytoplasm [GO:0005737]; nuclear pore [GO:0005643]; nuclear export signal receptor activity [GO:0005049]; Ran GTPase binding [GO:0008536]; protein export from nucleus [GO:0006611]	GO:0005049; GO:0005643; GO:0005737; GO:0006611; GO:0008536	NA	NA
CHOYP_contig_007115.m.8183	0.002934593	-0.027633793	Yes	salmon	salmon	Q58DT4	Pyrroline-5-carboxylate reductase 1; mitochondrial (P5C reductase 1) (P5CR 1) (EC 1.5.1.2)	Pyrroline-5-carboxylate reductase family	PYCR1	mitochondrion [GO:0005739]; identical protein binding [GO:0042802]; pyrroline-5-carboxylate reductase activity [GO:0004735]; cellular response to oxidative stress [GO:0034599]; L-proline biosynthetic process [GO:0055129]; negative regulation of hydrogen peroxide-induced cell death [GO:1903206]; proline biosynthetic process [GO:0006561]; regulation of mitochondrial membrane potential [GO:0051881]	GO:0004735; GO:0005739; GO:0006561; GO:0034599; GO:0042802; GO:0051881; GO:0055129; GO:1903206	NA	NA
CHOYP_ACSS3.1.1.m.64144	-0.005930805	-0.027678357	Yes	salmon	salmon	Q5REB8	Acyl-CoA synthetase short-chain family member 3; mitochondrial (EC 6.2.1.1)	ATP-dependent AMP-binding enzyme family	ACSS3	mitochondrion [GO:0005739]; acetate-CoA ligase activity [GO:0003987]; ATP binding [GO:0005524]	GO:0003987; GO:0005524; GO:0005739	NA	NA
CHOYP_AMPD2.1.2.m.1295	-0.007191096	-0.026369661	Yes	salmon	salmon	Q01433	AMP deaminase 2 (EC 3.5.4.6) (AMP deaminase isoform L)	Metallo-dependent hydrolases superfamily; Adenosine and AMP deaminases family	AMPD2	cytosol [GO:0005829]; AMP deaminase activity [GO:0003876]; metal ion binding [GO:0046872]; cyclic purine nucleotide metabolic process [GO:0052652]; energy homeostasis [GO:0097009]; IMP biosynthetic process [GO:0006188]; IMP salvage [GO:0032264]; purine-containing compound salvage [GO:0043101]	GO:0003876; GO:0005829; GO:0006188; GO:0032264; GO:0043101; GO:0046872; GO:0052652; GO:0097009	NA	NA
CHOYP_LOC100379027.1.1.m.27022	-0.002619011	-0.026430149	Yes	salmon	salmon	Q5RK00	39S ribosomal protein L46; mitochondrial (L46mt) (MRP-L46)	Mitochondrion-specific ribosomal protein mL46 family	Mrpl46	cell junction [GO:0030054]; mitochondrial large ribosomal subunit [GO:0005762]; nucleoplasm [GO:0005654]; hydrolase activity [GO:0016787]; structural constituent of ribosome [GO:0003735]	GO:0003735; GO:0005654; GO:0005762; GO:0016787; GO:0030054	NA	NA
CHOYP_RRP5.1.1.m.7375	-0.001398244	-0.026490455	Yes	salmon	salmon	Q14690	Protein RRP5 homolog (NF-kappa-B-binding protein) (NFBP) (Programmed cell death protein 11)		PDCD11 KIAA0185	cytosol [GO:0005829]; nucleolus [GO:0005730]; nucleoplasm [GO:0005654]; nucleus [GO:0005634]; small-subunit processome [GO:0032040]; RNA binding [GO:0003723]; transcription factor binding [GO:0008134]; mRNA processing [GO:0006397]; rRNA processing [GO:0006364]	GO:0003723; GO:0005634; GO:0005654; GO:0005730; GO:0005829; GO:0006364; GO:0006397; GO:0008134; GO:0032040	NA	NA
CHOYP_BRAFLDRAFT_123736.1.1.m.48671	0.009542938	-0.026427673	Yes	salmon	salmon	A0A0R4IVV0	Microsomal triglyceride transfer protein large subunit		mttp mtp	basolateral plasma membrane [GO:0016323]; endoplasmic reticulum [GO:0005783]; Golgi apparatus [GO:0005794]; lipid binding [GO:0008289]; lipid transporter activity [GO:0005319]; phospholipid transporter activity [GO:0005548]; cholesterol homeostasis [GO:0042632]; digestion [GO:0007586]; lipid metabolic process [GO:0006629]; lipid transport [GO:0006869]; lipoprotein biosynthetic process [GO:0042158…	GO:0001579; GO:0002040; GO:0005319; GO:0005548; GO:0005783; GO:0005794; GO:0006629; GO:0006869; GO:0007586; GO:0008289; GO:0015909; GO:0016323; GO:0042157; GO:0042158; GO:0042632	NA	NA
CHOYP_ZC3HF.1.1.m.39867	-0.003494569	-0.029430092	Yes	salmon	salmon	Q8WU90	Zinc finger CCCH domain-containing protein 15 (DRG family-regulatory protein 1) (Likely ortholog of mouse immediate early response erythropoietin 4)	ZC3H15/TMA46 family	ZC3H15 DFRP1 LEREPO4 HSPC303 HT010 MSTP012 PP730	cytosol [GO:0005829]; nucleolus [GO:0005730]; cadherin binding [GO:0045296]; DNA-binding transcription factor activity; RNA polymerase II-specific [GO:0000981]; metal ion binding [GO:0046872]; RNA binding [GO:0003723]; cytokine-mediated signaling pathway [GO:0019221]; cytoplasmic translation [GO:0002181]	GO:0000981; GO:0002181; GO:0003723; GO:0005730; GO:0005829; GO:0019221; GO:0045296; GO:0046872	NA	NA
CHOYP_U520.1.1.m.7087	0.003487844	-0.029133366	Yes	salmon	salmon	O75643	U5 small nuclear ribonucleoprotein 200 kDa helicase (EC 3.6.4.13) (Activating signal cointegrator 1 complex subunit 3-like 1) (BRR2 homolog) (U5 snRNP-specific 200 kDa protein) (U5-200KD)	Helicase family; SKI2 subfamily	SNRNP200 ASCC3L1 HELIC2 KIAA0788	catalytic step 2 spliceosome [GO:0071013]; membrane [GO:0016020]; nucleoplasm [GO:0005654]; nucleus [GO:0005634]; post-mRNA release spliceosomal complex [GO:0071014]; spliceosomal complex [GO:0005681]; U4/U6 x U5 tri-snRNP complex [GO:0046540]; U5 snRNP [GO:0005682]; ATP binding [GO:0005524]; ATP-dependent helicase activity [GO:0008026]; ATP-dependent RNA helicase activity [GO:0004004]; identical…	GO:0000354; GO:0000388; GO:0000398; GO:0001649; GO:0003723; GO:0004004; GO:0005524; GO:0005634; GO:0005654; GO:0005681; GO:0005682; GO:0008026; GO:0016020; GO:0042802; GO:0046540; GO:0071013; GO:0071014	NA	NA
CHOYP_BRAFLDRAFT_63281.2.2.m.46528	0.005852799	-0.027657332	Yes	salmon	salmon	NA	NA	NA	NA	NA	NA	NA	NA
CHOYP_contig_004705.m.5404	-0.005301011	-0.026492575	Yes	salmon	salmon	NA	NA	NA	NA	NA	NA	NA	NA
CHOYP_contig_039363.m.44567	0.006658103	-0.026337498	Yes	salmon	salmon	NA	NA	NA	NA	NA	NA	NA	NA
CHOYP_contig_039460.m.44676	0.001230004	-0.02786118	Yes	salmon	salmon	NA	NA	NA	NA	NA	NA	NA	NA
CHOYP_GACZ.1.1.m.42619	0.000196653	-0.027375882	Yes	salmon	salmon	NA	NA	NA	NA	NA	NA	NA	NA
CHOYP_MEG10.78.91.m.58715	0.001737392	-0.026865774	Yes	salmon	salmon	NA	NA	NA	NA	NA	NA	NA	NA
CHOYP_ASB3.1.1.m.51103	0.024007692	-0.002451118	Yes	paleturquoise3	paleturquoise3	NA	NA	NA	NA	NA	NA	NA	NA
CHOYP_BRAFLDRAFT_103544.1.1.m.38439	0.023874603	-0.007349509	Yes	paleturquoise3	paleturquoise3	NA	NA	NA	NA	NA	NA	NA	NA
CHOYP_CAH2.1.1.m.42306	0.023981719	0.003762454	Yes	paleturquoise3	paleturquoise3	NA	NA	NA	NA	NA	NA	NA	NA
CHOYP_contig_004572.m.5255	0.024056386	-0.003338312	Yes	paleturquoise3	paleturquoise3	NA	NA	NA	NA	NA	NA	NA	NA
CHOYP_contig_015692.m.18358	0.023792615	-0.00748669	Yes	paleturquoise3	paleturquoise3	NA	NA	NA	NA	NA	NA	NA	NA
CHOYP_contig_016567.m.19514	0.024212635	-0.004890714	Yes	paleturquoise3	paleturquoise3	NA	NA	NA	NA	NA	NA	NA	NA
CHOYP_contig_048541.m.57541	0.02427805	-0.005014606	Yes	paleturquoise3	paleturquoise3	NA	NA	NA	NA	NA	NA	NA	NA
CHOYP_DMBT1.13.34.m.27666	0.023753122	-0.000703315	Yes	paleturquoise3	paleturquoise3	NA	NA	NA	NA	NA	NA	NA	NA
CHOYP_ISCW_ISCW012957.1.2.m.51659	0.023632736	-0.000683766	Yes	paleturquoise3	paleturquoise3	NA	NA	NA	NA	NA	NA	NA	NA
CHOYP_LOC100376308.1.1.m.60595	0.024446937	-0.00267996	Yes	paleturquoise3	paleturquoise3	NA	NA	NA	NA	NA	NA	NA	NA
CHOYP_LOC100377364.2.2.m.52803	0.023713786	-0.006483069	Yes	paleturquoise3	paleturquoise3	NA	NA	NA	NA	NA	NA	NA	NA
CHOYP_LOC100533447.2.3.m.44496	0.023941335	0.004437045	Yes	paleturquoise3	paleturquoise3	NA	NA	NA	NA	NA	NA	NA	NA
CHOYP_LOC101169658.1.3.m.18820	0.024477486	-0.004814915	Yes	paleturquoise3	paleturquoise3	NA	NA	NA	NA	NA	NA	NA	NA
CHOYP_LOC101169658.2.3.m.20752	0.024744369	-0.000405575	Yes	paleturquoise3	paleturquoise3	NA	NA	NA	NA	NA	NA	NA	NA
CHOYP_LRRX1.6.11.m.41895	0.024082521	-0.00489286	Yes	paleturquoise3	paleturquoise3	NA	NA	NA	NA	NA	NA	NA	NA
CHOYP_MATN1.3.5.m.46206	0.024877846	-0.002936201	Yes	paleturquoise3	paleturquoise3	NA	NA	NA	NA	NA	NA	NA	NA
CHOYP_NEMVEDRAFT_V1G97278.1.2.m.34546	0.023865632	0.002157994	Yes	paleturquoise3	paleturquoise3	NA	NA	NA	NA	NA	NA	NA	NA
CHOYP_NOV.1.2.m.27550	0.024508665	-0.003549937	Yes	paleturquoise3	paleturquoise3	NA	NA	NA	NA	NA	NA	NA	NA
CHOYP_LOC101067833.2.3.m.25528	-0.009140701	0.024678463	Yes	lightsteelblue	pale purple	Q8TDB6	E3 ubiquitin-protein ligase DTX3L (EC 2.3.2.27) (B-lymphoma- and BAL-associated protein) (Protein deltex-3-like) (RING-type E3 ubiquitin transferase DTX3L) (Rhysin-2) (Rhysin2)	Deltex family	DTX3L BBAP	cytoplasm [GO:0005737]; cytosol [GO:0005829]; early endosome membrane [GO:0031901]; lysosomal membrane [GO:0005765]; lysosome [GO:0005764]; nucleoplasm [GO:0005654]; nucleus [GO:0005634]; protein-containing complex [GO:0032991]; enzyme activator activity [GO:0008047]; enzyme binding [GO:0019899]; enzyme inhibitor activity [GO:0004857]; histone binding [GO:0042393]; metal ion binding [GO:0046872];…	GO:0000209; GO:0002230; GO:0004842; GO:0004857; GO:0005634; GO:0005654; GO:0005737; GO:0005764; GO:0005765; GO:0005829; GO:0006302; GO:0006511; GO:0006974; GO:0007219; GO:0008047; GO:0008333; GO:0010390; GO:0015031; GO:0019899; GO:0031901; GO:0032092; GO:0032991; GO:0033522; GO:0033523; GO:0035563; GO:0042393; GO:0044389; GO:0045087; GO:0045893; GO:0046872; GO:0051444; GO:0051607; GO:0051865; GO:…	GO:0070936; GO:1900182	cellular protein modification process
CHOYP_BRAFLDRAFT_109340.1.1.m.30107	0.00190697	0.026594259	Yes	lightsteelblue	pale purple	Q60769	Tumor necrosis factor alpha-induced protein 3 (TNF alpha-induced protein 3) (EC 2.3.2.-) (EC 3.4.19.12) (Putative DNA-binding protein A20) (Zinc finger protein A20)	Peptidase C64 family	Tnfaip3 Tnfip3	cytoplasm [GO:0005737]; intracellular membrane-bounded organelle [GO:0043231]; lysosome [GO:0005764]; nucleus [GO:0005634]; DNA binding [GO:0003677]; identical protein binding [GO:0042802]; K63-linked polyubiquitin modification-dependent protein binding [GO:0070530]; kinase binding [GO:0019900]; Lys63-specific deubiquitinase activity [GO:0061578]; protease binding [GO:0002020]; protein self-assoc…	GO:0001922; GO:0002020; GO:0002237; GO:0002315; GO:0002632; GO:0002634; GO:0002637; GO:0002677; GO:0003677; GO:0004842; GO:0004843; GO:0005634; GO:0005737; GO:0005764; GO:0006915; GO:0006954; GO:0007010; GO:0008270; GO:0009611; GO:0010507; GO:0016477; GO:0016579; GO:0019900; GO:0030177; GO:0031397; GO:0032088; GO:0032495; GO:0032691; GO:0032703; GO:0032715; GO:0032720; GO:0034115; GO:0034140; GO:…	GO:0070936	cellular protein modification process
CHOYP_LOC100377460.1.1.m.38781	0.010331469	0.026967956	Yes	lightsteelblue	pale purple	Q3ZBD3	Pterin-4-alpha-carbinolamine dehydratase (PHS) (EC 4.2.1.96) (4-alpha-hydroxy-tetrahydropterin dehydratase) (Dimerization cofactor of hepatocyte nuclear factor 1-alpha) (DCoH) (Dimerization cofactor of HNF1) (Phenylalanine hydroxylase-stimulating protein) (Pterin carbinolamine dehydratase) (PCD)	Pterin-4-alpha-carbinolamine dehydratase family	PCBD1	cytosol [GO:0005829]; nucleoplasm [GO:0005654]; 4-alpha-hydroxytetrahydrobiopterin dehydratase activity [GO:0008124]; identical protein binding [GO:0042802]; phenylalanine 4-monooxygenase activity [GO:0004505]; protein heterooligomerization [GO:0051291]; protein homotetramerization [GO:0051289]; tetrahydrobiopterin biosynthetic process [GO:0006729]	GO:0004505; GO:0005654; GO:0005829; GO:0006729; GO:0008124; GO:0042802; GO:0051289; GO:0051291	GO:0051289	cellular component assembly; protein-containing complex assembly
CHOYP_PHUM_PHUM536560.2.2.m.59367	-0.001380138	0.025117995	Yes	lightsteelblue	pale purple	P47856	Glutamine--fructose-6-phosphate aminotransferase [isomerizing] 1 (EC 2.6.1.16) (D-fructose-6-phosphate amidotransferase 1) (Glutamine:fructose-6-phosphate amidotransferase 1) (GFAT 1) (GFAT1) (Hexosephosphate aminotransferase 1)		Gfpt1 Gfpt	amino acid binding [GO:0016597]; carbohydrate binding [GO:0030246]; carbohydrate derivative binding [GO:0097367]; glutamine-fructose-6-phosphate transaminase (isomerizing) activity [GO:0004360]; circadian regulation of gene expression [GO:0032922]; fructose 6-phosphate metabolic process [GO:0006002]; glucosamine biosynthetic process [GO:0006042]; glutamine metabolic process [GO:0006541]; negative…	GO:0004360; GO:0006002; GO:0006042; GO:0006047; GO:0006048; GO:0006487; GO:0006541; GO:0016597; GO:0030246; GO:0032922; GO:0045719; GO:0051289; GO:0097367	GO:0051289	cellular component assembly; protein-containing complex assembly
CHOYP_PK3CD.1.1.m.53039	-0.000572857	0.02468862	Yes	lightsteelblue	pale purple	O00329	Phosphatidylinositol 4;5-bisphosphate 3-kinase catalytic subunit delta isoform (PI3-kinase subunit delta) (PI3K-delta) (PI3Kdelta) (PtdIns-3-kinase subunit delta) (EC 2.7.1.153) (Phosphatidylinositol 4;5-bisphosphate 3-kinase 110 kDa catalytic subunit delta) (PtdIns-3-kinase subunit p110-delta) (p110delta)	PI3/PI4-kinase family	PIK3CD	cytoplasm [GO:0005737]; cytosol [GO:0005829]; mast cell granule [GO:0042629]; membrane [GO:0016020]; phosphatidylinositol 3-kinase complex [GO:0005942]; plasma membrane [GO:0005886]; 1-phosphatidylinositol-3-kinase activity [GO:0016303]; 1-phosphatidylinositol-4-phosphate 3-kinase activity [GO:0035005]; ATP binding [GO:0005524]; kinase activity [GO:0016301]; phosphatidylinositol 3-kinase activity…	GO:0001779; GO:0001816; GO:0002250; GO:0002551; GO:0002679; GO:0005524; GO:0005737; GO:0005829; GO:0005886; GO:0005942; GO:0006468; GO:0006954; GO:0007165; GO:0007411; GO:0010628; GO:0010629; GO:0010818; GO:0014065; GO:0014068; GO:0016020; GO:0016301; GO:0016303; GO:0016310; GO:0016477; GO:0019221; GO:0030101; GO:0030168; GO:0030217; GO:0030335; GO:0030593; GO:0033031; GO:0035004; GO:0035005; GO:…	GO:0043303	immune system process; transport; vesicle-mediated transport
CHOYP_LMNB2.1.1.m.55999	-0.008995145	0.025472062	Yes	lightsteelblue	pale purple	P08928	Lamin Dm0	Intermediate filament family	Lam CG6944	cytoplasm [GO:0005737]; lamin filament [GO:0005638]; nuclear envelope [GO:0005635]; nuclear inner membrane [GO:0005637]; nuclear lamina [GO:0005652]; nucleus [GO:0005634]; spindle pole [GO:0000922]; chromatin binding [GO:0003682]; signaling receptor binding [GO:0005102]; structural molecule activity [GO:0005198]; adult locomotory behavior [GO:0008344]; cell aging [GO:0007569]; central nervous sys…	GO:0000922; GO:0001745; GO:0003682; GO:0005102; GO:0005198; GO:0005634; GO:0005635; GO:0005637; GO:0005638; GO:0005652; GO:0005737; GO:0006342; GO:0006997; GO:0006998; GO:0007084; GO:0007097; GO:0007110; GO:0007112; GO:0007283; GO:0007417; GO:0007430; GO:0007569; GO:0008285; GO:0008344; GO:0030838; GO:0031081; GO:0035262; GO:0040003; GO:0048137; GO:0048546; GO:0050777; GO:0070870; GO:0071763; GO:…	GO:0030838; GO:1900182	cytoskeleton organization; cellular component assembly; protein-containing complex assembly
CHOYP_LOC100119086.1.1.m.55425	-0.001492974	0.026250402	Yes	lightsteelblue	pale purple	P16591	Tyrosine-protein kinase Fer (EC 2.7.10.2) (Feline encephalitis virus-related kinase FER) (Fujinami poultry sarcoma/Feline sarcoma-related protein Fer) (Proto-oncogene c-Fer) (Tyrosine kinase 3) (p94-Fer)	Protein kinase superfamily; Tyr protein kinase family; Fes/fps subfamily	FER TYK3	cell cortex [GO:0005938]; cell junction [GO:0030054]; cell projection [GO:0042995]; cytoplasm [GO:0005737]; cytoskeleton [GO:0005856]; cytosol [GO:0005829]; extrinsic component of cytoplasmic side of plasma membrane [GO:0031234]; nucleus [GO:0005634]; ATP binding [GO:0005524]; epidermal growth factor receptor binding [GO:0005154]; lipid binding [GO:0008289]; non-membrane spanning protein tyrosine…	GO:0000226; GO:0000278; GO:0001932; GO:0004713; GO:0004715; GO:0005154; GO:0005524; GO:0005634; GO:0005737; GO:0005829; GO:0005856; GO:0005938; GO:0006468; GO:0006935; GO:0007155; GO:0007260; GO:0008157; GO:0008283; GO:0008284; GO:0008289; GO:0010591; GO:0010762; GO:0018108; GO:0019221; GO:0030054; GO:0030335; GO:0030838; GO:0031234; GO:0031532; GO:0032496; GO:0032869; GO:0033007; GO:0034446; GO:…	GO:0030838	cytoskeleton organization; cellular component assembly; protein-containing complex assembly
CHOYP_MLE.1.9.m.15462	0.000791928	0.026895769	Yes	lightsteelblue	pale purple	P07291	Myosin essential light chain; striated adductor muscle (E-LC) (Sulfhydryl light chain) (SHLC)			myosin complex [GO:0016459]; calcium ion binding [GO:0005509]	GO:0005509; GO:0016459	NA	NA
CHOYP_CALM.49.50.m.63320	-0.008818015	0.026178479	Yes	lightsteelblue	pale purple	P02595	Calmodulin (CaM)	Calmodulin family		calcium ion binding [GO:0005509]	GO:0005509	NA	NA
CHOYP_CPVL.1.2.m.2978	0.00628411	0.026499556	Yes	lightsteelblue	pale purple	Q9H3G5	Probable serine carboxypeptidase CPVL (EC 3.4.16.-) (Carboxypeptidase; vitellogenic-like) (Vitellogenic carboxypeptidase-like protein) (VCP-like protein) (hVLP)	Peptidase S10 family	CPVL VLP PSEC0124 UNQ197/PRO223	extracellular exosome [GO:0070062]; serine-type carboxypeptidase activity [GO:0004185]; proteolysis involved in cellular protein catabolic process [GO:0051603]	GO:0004185; GO:0051603; GO:0070062	NA	NA
CHOYP_SMP_078690.5.5.m.64878	0.010759409	0.025025664	Yes	lightsteelblue	pale purple	P37397	Calponin-3 (Calponin; acidic isoform) (Calponin; non-muscle isoform)	Calponin family	Cnn3	actin filament [GO:0005884]; cytosol [GO:0005829]; dendrite [GO:0030425]; dendritic spine [GO:0043197]; microtubule [GO:0005874]; neuronal cell body [GO:0043025]; postsynaptic density [GO:0014069]; actin binding [GO:0003779]; calmodulin binding [GO:0005516]; microtubule binding [GO:0008017]; protein binding; bridging [GO:0030674]; actomyosin structure organization [GO:0031032]; epithelial cell di…	GO:0003779; GO:0005516; GO:0005829; GO:0005874; GO:0005884; GO:0008017; GO:0014069; GO:0030425; GO:0030674; GO:0030855; GO:0031032; GO:0032780; GO:0043025; GO:0043197	NA	NA
CHOYP_MYS.7.7.m.44342	-0.001603885	0.025824441	Yes	lightsteelblue	pale purple	P24733	Myosin heavy chain; striated muscle	TRAFAC class myosin-kinesin ATPase superfamily; Myosin family		myofibril [GO:0030016]; myosin filament [GO:0032982]; actin filament binding [GO:0051015]; ATP binding [GO:0005524]; calmodulin binding [GO:0005516]; motor activity [GO:0003774]	GO:0003774; GO:0005516; GO:0005524; GO:0030016; GO:0032982; GO:0051015	NA	NA
CHOYP_contig_043818.m.50622	-0.00555956	0.027304901	Yes	lightsteelblue	pale purple	Q5TZA2	Rootletin (Ciliary rootlet coiled-coil protein)	Rootletin family	CROCC KIAA0445	actin cytoskeleton [GO:0015629]; centriole [GO:0005814]; centrosome [GO:0005813]; ciliary rootlet [GO:0035253]; cytosol [GO:0005829]; extracellular exosome [GO:0070062]; photoreceptor inner segment [GO:0001917]; plasma membrane [GO:0005886]; actin binding [GO:0003779]; kinesin binding [GO:0019894]; structural molecule activity [GO:0005198]; centriole-centriole cohesion [GO:0010457]; centrosome cy…	GO:0001917; GO:0003779; GO:0005198; GO:0005813; GO:0005814; GO:0005829; GO:0005886; GO:0007098; GO:0008104; GO:0010457; GO:0010669; GO:0015629; GO:0019894; GO:0032053; GO:0033365; GO:0035253; GO:0045494; GO:0045724; GO:0051656; GO:0070062; GO:1903566	NA	NA
CHOYP_LOC762871.1.1.m.37896	0.006729973	0.025931963	Yes	lightsteelblue	pale purple	Q5R8Z8	Ras-related protein Rab-14	Small GTPase superfamily; Rab family	RAB14	cytosol [GO:0005829]; early endosome membrane [GO:0031901]; Golgi membrane [GO:0000139]; phagocytic vesicle [GO:0045335]; recycling endosome [GO:0055037]; trans-Golgi network [GO:0005802]; GDP binding [GO:0019003]; GTP binding [GO:0005525]; GTPase activity [GO:0003924]; defense response to bacterium [GO:0042742]; endocytic recycling [GO:0032456]; fibroblast growth factor receptor signaling pathwa…	GO:0000139; GO:0003924; GO:0005525; GO:0005802; GO:0005829; GO:0006895; GO:0008543; GO:0015031; GO:0019003; GO:0031901; GO:0032456; GO:0032880; GO:0042742; GO:0045335; GO:0045995; GO:0055037; GO:0090382	NA	NA
CHOYP_BICRD.1.1.m.11088	-0.005387123	0.027482251	Yes	lightsteelblue	pale purple	Q8SWR2	Bicaudal D-related protein homolog (BICD-related protein homolog)	BICDR family	CG17365 CG32137			NA	NA
CHOYP_contig_025032.m.28479	-0.006354052	0.025167296	Yes	lightsteelblue	pale purple	NA	NA	NA	NA	NA	NA	NA	NA
CHOYP_contig_053582.m.64175	0.005548565	0.024742023	Yes	lightsteelblue	pale purple	NA	NA	NA	NA	NA	NA	NA	NA
CHOYP_EATER.1.1.m.30042	-0.005574984	0.027642012	Yes	lightsteelblue	pale purple	NA	NA	NA	NA	NA	NA	NA	NA
CHOYP_MIB1.2.4.m.35815	-0.003419964	0.029331765	Yes	lightsteelblue	pale purple	NA	NA	NA	NA	NA	NA	NA	NA
ALBU_BOVIN	0.00205195	-0.009341169	No	NA	NA	NA	NA	NA	NA	NA	NA	NA	NA
CAS1_BOVIN	0.003647786	-0.008720528	No	NA	NA	NA	NA	NA	NA	NA	NA	NA	NA
CHOYP_14332.1.2.m.5643	0.005412856	0.00060302	No	NA	NA	NA	NA	NA	NA	NA	NA	NA	NA
CHOYP_14332.2.2.m.61737	-0.006103818	0.003419113	No	NA	NA	NA	NA	NA	NA	NA	NA	NA	NA
CHOYP_1433E.1.2.m.3638	0.011585364	-0.002383009	No	NA	NA	NA	NA	NA	NA	NA	NA	NA	NA
CHOYP_1433G.2.2.m.63450	0.016699559	0.004303802	No	NA	NA	NA	NA	NA	NA	NA	NA	NA	NA
CHOYP_1433G.2.2.m.63451	0.003639521	0.009803831	No	NA	NA	NA	NA	NA	NA	NA	NA	NA	NA
CHOYP_1433Z.1.1.m.17045	0.003906502	-0.0157177	No	NA	NA	NA	NA	NA	NA	NA	NA	NA	NA
CHOYP_2A5D.2.3.m.32240	-0.005349325	0.002695655	No	NA	NA	NA	NA	NA	NA	NA	NA	NA	NA
CHOYP_2A5D.3.3.m.37716	0.006465562	-0.001038247	No	NA	NA	NA	NA	NA	NA	NA	NA	NA	NA
CHOYP_2AAA.1.1.m.13306	0.019445427	0.007505973	No	NA	NA	NA	NA	NA	NA	NA	NA	NA	NA
CHOYP_2AAA.1.1.m.13307	0.003134349	0.000707885	No	NA	NA	NA	NA	NA	NA	NA	NA	NA	NA
CHOYP_3BP2.2.3.m.19302	-0.011784019	-0.001127856	No	NA	NA	NA	NA	NA	NA	NA	NA	NA	NA
CHOYP_41.2.3.m.31169	0.00679758	-0.001152664	No	NA	NA	NA	NA	NA	NA	NA	NA	NA	NA
CHOYP_4EBP1.1.1.m.12045	0.013999698	0.000366837	No	NA	NA	NA	NA	NA	NA	NA	NA	NA	NA
CHOYP_4ET.1.1.m.1941	-0.012631543	-0.019753842	No	NA	NA	NA	NA	NA	NA	NA	NA	NA	NA
CHOYP_5HTR.1.1.m.64867	0.007710813	-0.009139163	No	NA	NA	NA	NA	NA	NA	NA	NA	NA	NA
CHOYP_5NT3.1.1.m.24925	-0.011035296	-0.009333558	No	NA	NA	NA	NA	NA	NA	NA	NA	NA	NA
CHOYP_A1CF.1.2.m.8145	0.002651531	-0.02544021	No	NA	NA	NA	NA	NA	NA	NA	NA	NA	NA
CHOYP_A2M.2.3.m.54214	-0.014018064	-0.005444898	No	NA	NA	NA	NA	NA	NA	NA	NA	NA	NA
CHOYP_A4.2.3.m.7550	-0.009317001	-0.015905793	No	NA	NA	NA	NA	NA	NA	NA	NA	NA	NA
CHOYP_A4.3.3.m.22262	-0.001918221	0.00514339	No	NA	NA	NA	NA	NA	NA	NA	NA	NA	NA
CHOYP_AACS.1.1.m.66267	-0.01350383	0.004367606	No	NA	NA	NA	NA	NA	NA	NA	NA	NA	NA
CHOYP_AADAT.1.1.m.12672	0.00868921	0.003475082	No	NA	NA	NA	NA	NA	NA	NA	NA	NA	NA
CHOYP_AAEL_AAEL000057.1.1.m.36013	0.00205195	-0.009341169	No	NA	NA	NA	NA	NA	NA	NA	NA	NA	NA
CHOYP_AAEL_AAEL001424.1.1.m.40785	-0.012999954	-0.004960136	No	NA	NA	NA	NA	NA	NA	NA	NA	NA	NA
CHOYP_AAEL_AAEL001503.1.1.m.10649	-0.006642051	0.007405318	No	NA	NA	NA	NA	NA	NA	NA	NA	NA	NA
CHOYP_AAEL_AAEL001706.1.1.m.43821	-0.012843113	-0.021888849	No	NA	NA	NA	NA	NA	NA	NA	NA	NA	NA
CHOYP_AAEL_AAEL002456.1.1.m.35591	0.018291121	-0.010659439	No	NA	NA	NA	NA	NA	NA	NA	NA	NA	NA
CHOYP_AAEL_AAEL002467.1.2.m.47358	0.009662868	0.020703221	No	NA	NA	NA	NA	NA	NA	NA	NA	NA	NA
CHOYP_AAEL_AAEL003539.1.1.m.16619	-0.011791832	0.017215294	No	NA	NA	NA	NA	NA	NA	NA	NA	NA	NA
CHOYP_AAEL_AAEL003853.1.2.m.39529	0.007209515	0.000281821	No	NA	NA	NA	NA	NA	NA	NA	NA	NA	NA
CHOYP_AAEL_AAEL004399.1.1.m.3003	-0.006578574	-0.009186853	No	NA	NA	NA	NA	NA	NA	NA	NA	NA	NA
CHOYP_AAEL_AAEL004839.1.1.m.13815	-0.018282132	0.004118856	No	NA	NA	NA	NA	NA	NA	NA	NA	NA	NA
CHOYP_AAEL_AAEL005197.1.1.m.59507	0.007940588	-0.00060655	No	NA	NA	NA	NA	NA	NA	NA	NA	NA	NA
CHOYP_AAEL_AAEL006854.1.1.m.13363	-0.01368215	0.002774902	No	NA	NA	NA	NA	NA	NA	NA	NA	NA	NA
CHOYP_AAEL_AAEL006988.1.1.m.49733	0.004359808	0.0036208	No	NA	NA	NA	NA	NA	NA	NA	NA	NA	NA
CHOYP_AAEL_AAEL007173.1.1.m.41471	0.001212609	0.015331318	No	NA	NA	NA	NA	NA	NA	NA	NA	NA	NA
CHOYP_AAEL_AAEL007437.1.1.m.29443	0.002028068	-0.014819625	No	NA	NA	NA	NA	NA	NA	NA	NA	NA	NA
CHOYP_AAEL_AAEL007549.1.1.m.13827	-0.013572558	0.003886046	No	NA	NA	NA	NA	NA	NA	NA	NA	NA	NA
CHOYP_AAEL_AAEL007787.1.1.m.13188	-0.007322574	-0.01466425	No	NA	NA	NA	NA	NA	NA	NA	NA	NA	NA
CHOYP_AAEL_AAEL008069.1.2.m.58164	0.018957128	-0.006224522	No	NA	NA	NA	NA	NA	NA	NA	NA	NA	NA
CHOYP_AAEL_AAEL008069.2.2.m.60920	0.022537077	0.009677309	No	NA	NA	NA	NA	NA	NA	NA	NA	NA	NA
CHOYP_AAEL_AAEL008069.2.2.m.60921	0.009362017	-0.003055818	No	NA	NA	NA	NA	NA	NA	NA	NA	NA	NA
CHOYP_AAEL_AAEL008257.2.3.m.36861	0.009689466	0.01661803	No	NA	NA	NA	NA	NA	NA	NA	NA	NA	NA
CHOYP_AAEL_AAEL009169.1.1.m.24699	-0.014709191	-0.003302282	No	NA	NA	NA	NA	NA	NA	NA	NA	NA	NA
CHOYP_AAEL_AAEL009187.1.1.m.25730	2.07E-05	-0.012419637	No	NA	NA	NA	NA	NA	NA	NA	NA	NA	NA
CHOYP_AAEL_AAEL009387.1.1.m.66163	-0.004084159	0.003291663	No	NA	NA	NA	NA	NA	NA	NA	NA	NA	NA
CHOYP_AAEL_AAEL009414.1.1.m.639	-0.008942914	-0.001688592	No	NA	NA	NA	NA	NA	NA	NA	NA	NA	NA
CHOYP_AAEL_AAEL010339.1.1.m.63259	-0.010941133	0.004888613	No	NA	NA	NA	NA	NA	NA	NA	NA	NA	NA
CHOYP_AAEL_AAEL010626.1.1.m.52019	0.006588326	0.018093163	No	NA	NA	NA	NA	NA	NA	NA	NA	NA	NA
CHOYP_AAEL_AAEL010939.1.1.m.64870	-0.012331182	0.01244619	No	NA	NA	NA	NA	NA	NA	NA	NA	NA	NA
CHOYP_AAEL_AAEL011273.1.1.m.12717	0.010867898	-0.005491023	No	NA	NA	NA	NA	NA	NA	NA	NA	NA	NA
CHOYP_AAEL_AAEL011391.1.1.m.10090	0.006182795	-0.01269818	No	NA	NA	NA	NA	NA	NA	NA	NA	NA	NA
CHOYP_AAEL_AAEL011527.1.1.m.20909	0.013134536	-0.010452872	No	NA	NA	NA	NA	NA	NA	NA	NA	NA	NA
CHOYP_AAEL_AAEL011814.1.1.m.48797	-0.001023306	-0.013444981	No	NA	NA	NA	NA	NA	NA	NA	NA	NA	NA
CHOYP_AAEL_AAEL011979.1.1.m.59057	0.019601053	-0.008960271	No	NA	NA	NA	NA	NA	NA	NA	NA	NA	NA
CHOYP_AAEL_AAEL012012.1.1.m.11873	0.022066718	-0.010234076	No	NA	NA	NA	NA	NA	NA	NA	NA	NA	NA
CHOYP_AAEL_AAEL012950.1.1.m.1373	-0.011384478	-0.024436687	No	NA	NA	NA	NA	NA	NA	NA	NA	NA	NA
CHOYP_AAEL_AAEL013229.1.2.m.30359	-0.016959105	0.009602069	No	NA	NA	NA	NA	NA	NA	NA	NA	NA	NA
CHOYP_AAEL_AAEL013229.2.2.m.57593	0.000439195	-0.001703459	No	NA	NA	NA	NA	NA	NA	NA	NA	NA	NA
CHOYP_AAEL_AAEL014931.1.1.m.24932	0.014531362	-0.018434484	No	NA	NA	NA	NA	NA	NA	NA	NA	NA	NA
CHOYP_AAEL_AAEL015271.1.1.m.56223	-0.012348046	0.00793002	No	NA	NA	NA	NA	NA	NA	NA	NA	NA	NA
CHOYP_AAK1.1.1.m.14768	-0.008406221	-0.023390392	No	NA	NA	NA	NA	NA	NA	NA	NA	NA	NA
CHOYP_AAK1.1.1.m.14769	0.001607265	0.009024712	No	NA	NA	NA	NA	NA	NA	NA	NA	NA	NA
CHOYP_AAKG2.1.1.m.55638	0.011292527	0.010362006	No	NA	NA	NA	NA	NA	NA	NA	NA	NA	NA
CHOYP_AAMP.1.1.m.13698	0.001665535	0.016716328	No	NA	NA	NA	NA	NA	NA	NA	NA	NA	NA
CHOYP_AASI_1435.2.35.m.17918	0.005109573	-0.000770874	No	NA	NA	NA	NA	NA	NA	NA	NA	NA	NA
CHOYP_AASI_1435.28.35.m.60443	-0.005008938	0.011848728	No	NA	NA	NA	NA	NA	NA	NA	NA	NA	NA
CHOYP_AASI_1435.35.35.m.65339	0.002147847	-0.000872102	No	NA	NA	NA	NA	NA	NA	NA	NA	NA	NA
CHOYP_AATF.1.1.m.34004	-2.08E-05	-0.013487854	No	NA	NA	NA	NA	NA	NA	NA	NA	NA	NA
CHOYP_AATM.1.1.m.32176	0.018954106	-0.009601003	No	NA	NA	NA	NA	NA	NA	NA	NA	NA	NA
CHOYP_ABCA1.1.3.m.6501	0.00426525	-0.013292649	No	NA	NA	NA	NA	NA	NA	NA	NA	NA	NA
CHOYP_ABCA1.3.3.m.56453	0.001512533	-0.012949009	No	NA	NA	NA	NA	NA	NA	NA	NA	NA	NA
CHOYP_ABCA3.2.6.m.4295	-0.013572558	0.003886046	No	NA	NA	NA	NA	NA	NA	NA	NA	NA	NA
CHOYP_ABCA3.5.6.m.54787	-0.006395946	-0.00422707	No	NA	NA	NA	NA	NA	NA	NA	NA	NA	NA
CHOYP_ABCA4.1.1.m.31461	0.005697466	-0.000846254	No	NA	NA	NA	NA	NA	NA	NA	NA	NA	NA
CHOYP_ABCB6.2.3.m.11344	0.001812863	0.01926542	No	NA	NA	NA	NA	NA	NA	NA	NA	NA	NA
CHOYP_ABCB6.3.3.m.53101	0.006786201	0.008787418	No	NA	NA	NA	NA	NA	NA	NA	NA	NA	NA
CHOYP_ABCE1.1.2.m.7437	0.004472226	0.013360982	No	NA	NA	NA	NA	NA	NA	NA	NA	NA	NA
CHOYP_ABCE1.2.2.m.42246	-0.003873363	-0.003098378	No	NA	NA	NA	NA	NA	NA	NA	NA	NA	NA
CHOYP_ABCF2.1.2.m.28362	0.00304676	-0.022636915	No	NA	NA	NA	NA	NA	NA	NA	NA	NA	NA
CHOYP_ABCG8.1.1.m.3707	0.003945368	0.002913697	No	NA	NA	NA	NA	NA	NA	NA	NA	NA	NA
CHOYP_ABHD2.2.2.m.32276	-0.005099327	-0.005295774	No	NA	NA	NA	NA	NA	NA	NA	NA	NA	NA
CHOYP_ABI2.2.2.m.65629	-0.010835508	0.005986401	No	NA	NA	NA	NA	NA	NA	NA	NA	NA	NA
CHOYP_ABL1.1.1.m.55647	-0.001269083	0.011524714	No	NA	NA	NA	NA	NA	NA	NA	NA	NA	NA
CHOYP_ACA1_060860.1.1.m.52568	0.005534824	-0.001385451	No	NA	NA	NA	NA	NA	NA	NA	NA	NA	NA
CHOYP_ACA1_091870.1.1.m.43726	-0.014087636	-0.022602303	No	NA	NA	NA	NA	NA	NA	NA	NA	NA	NA
CHOYP_ACA1_394750.1.2.m.54181	0.011569763	0.015550017	No	NA	NA	NA	NA	NA	NA	NA	NA	NA	NA
CHOYP_ACAA2.1.1.m.30666	0.011439411	-0.008432089	No	NA	NA	NA	NA	NA	NA	NA	NA	NA	NA
CHOYP_ACAC.1.2.m.16888	0.00204835	-0.014183003	No	NA	NA	NA	NA	NA	NA	NA	NA	NA	NA
CHOYP_ACAC.2.2.m.58115	-0.004308943	-0.006315407	No	NA	NA	NA	NA	NA	NA	NA	NA	NA	NA
CHOYP_ACAD8.1.1.m.9135	-0.013199429	0.00754614	No	NA	NA	NA	NA	NA	NA	NA	NA	NA	NA
CHOYP_ACADL.1.1.m.5508	0.010793847	-0.015958523	No	NA	NA	NA	NA	NA	NA	NA	NA	NA	NA
CHOYP_ACBD5.1.2.m.16744	0.002857214	-0.016044225	No	NA	NA	NA	NA	NA	NA	NA	NA	NA	NA
CHOYP_ACBP.1.4.m.15501	0.003217696	-0.00592535	No	NA	NA	NA	NA	NA	NA	NA	NA	NA	NA
CHOYP_ACDOPBH.1.9.m.8787	-0.014181609	0.010040412	No	NA	NA	NA	NA	NA	NA	NA	NA	NA	NA
CHOYP_ACDOPBH.5.9.m.42992	0.022270473	-0.010739707	No	NA	NA	NA	NA	NA	NA	NA	NA	NA	NA
CHOYP_ACDOPBH.8.9.m.52946	0.000686233	-0.010733133	No	NA	NA	NA	NA	NA	NA	NA	NA	NA	NA
CHOYP_ACDOPBH.9.9.m.63296	0.002179971	-0.008072714	No	NA	NA	NA	NA	NA	NA	NA	NA	NA	NA
CHOYP_ACE.2.4.m.5302	0.017596014	0.014215675	No	NA	NA	NA	NA	NA	NA	NA	NA	NA	NA
CHOYP_ACE.4.4.m.17563	-0.013572558	0.003886046	No	NA	NA	NA	NA	NA	NA	NA	NA	NA	NA
CHOYP_ACH5.1.1.m.3951	0.00205195	-0.009341169	No	NA	NA	NA	NA	NA	NA	NA	NA	NA	NA
CHOYP_ACH7.2.2.m.66217	-0.007558489	-0.009867368	No	NA	NA	NA	NA	NA	NA	NA	NA	NA	NA
CHOYP_ACIN1A.2.2.m.51408	-0.006466123	-0.011917943	No	NA	NA	NA	NA	NA	NA	NA	NA	NA	NA
CHOYP_ACL6B.1.1.m.62588	-0.00138239	-0.022037577	No	NA	NA	NA	NA	NA	NA	NA	NA	NA	NA
CHOYP_ACLA_093460.1.1.m.41459	0.006155408	0.000977992	No	NA	NA	NA	NA	NA	NA	NA	NA	NA	NA
CHOYP_ACLY.1.1.m.65081	0.004410189	-0.000956248	No	NA	NA	NA	NA	NA	NA	NA	NA	NA	NA
CHOYP_ACO13.1.1.m.30659	-0.004221992	-0.000836489	No	NA	NA	NA	NA	NA	NA	NA	NA	NA	NA
CHOYP_ACON.1.1.m.61060	0.006092176	-0.006599537	No	NA	NA	NA	NA	NA	NA	NA	NA	NA	NA
CHOYP_ACOX1.3.3.m.26948	-0.004643439	0.000885919	No	NA	NA	NA	NA	NA	NA	NA	NA	NA	NA
CHOYP_ACOX3.1.1.m.60111	-0.002946668	-0.00078586	No	NA	NA	NA	NA	NA	NA	NA	NA	NA	NA
CHOYP_ACSA.1.1.m.61294	0.019426664	0.005703554	No	NA	NA	NA	NA	NA	NA	NA	NA	NA	NA
CHOYP_ACSF2.2.4.m.30204	-0.022664775	0.01033563	No	NA	NA	NA	NA	NA	NA	NA	NA	NA	NA
CHOYP_ACSF3.1.1.m.14825	-0.02265859	0.005656774	No	NA	NA	NA	NA	NA	NA	NA	NA	NA	NA
CHOYP_ACSL1.1.1.m.685	0.011854112	-0.018668542	No	NA	NA	NA	NA	NA	NA	NA	NA	NA	NA
CHOYP_ACSL1.1.1.m.686	-0.004544117	0.007862549	No	NA	NA	NA	NA	NA	NA	NA	NA	NA	NA
CHOYP_ACSL4.1.1.m.24576	-0.012051308	0.004379674	No	NA	NA	NA	NA	NA	NA	NA	NA	NA	NA
CHOYP_ACSM3.1.1.m.23686	0.012485305	0.01804261	No	NA	NA	NA	NA	NA	NA	NA	NA	NA	NA
CHOYP_ACT.13.27.m.39351	0.006576041	0.001404493	No	NA	NA	NA	NA	NA	NA	NA	NA	NA	NA
CHOYP_ACT.19.27.m.53936	0.014947175	0.007064053	No	NA	NA	NA	NA	NA	NA	NA	NA	NA	NA
CHOYP_ACT.22.27.m.58204	0.006576105	0.001405655	No	NA	NA	NA	NA	NA	NA	NA	NA	NA	NA
CHOYP_ACT.23.27.m.58454	0.00052837	0.004254064	No	NA	NA	NA	NA	NA	NA	NA	NA	NA	NA
CHOYP_ACT.4.27.m.14034	0.010958415	-0.015804395	No	NA	NA	NA	NA	NA	NA	NA	NA	NA	NA
CHOYP_ACT.5.27.m.15585	-0.013572558	0.003886046	No	NA	NA	NA	NA	NA	NA	NA	NA	NA	NA
CHOYP_ACT.6.27.m.15622	0.004182846	-0.008259497	No	NA	NA	NA	NA	NA	NA	NA	NA	NA	NA
CHOYP_ACT1.3.7.m.25836	-0.00508213	-0.011379571	No	NA	NA	NA	NA	NA	NA	NA	NA	NA	NA
CHOYP_ACT1.4.7.m.29125	-0.003516349	-0.011392692	No	NA	NA	NA	NA	NA	NA	NA	NA	NA	NA
CHOYP_ACT3.1.3.m.23292	0.006588326	0.018093163	No	NA	NA	NA	NA	NA	NA	NA	NA	NA	NA
CHOYP_ACT3.3.3.m.66907	0.003859214	0.007924949	No	NA	NA	NA	NA	NA	NA	NA	NA	NA	NA
CHOYP_ACT3A.1.1.m.25941	-0.004852454	-0.010523446	No	NA	NA	NA	NA	NA	NA	NA	NA	NA	NA
CHOYP_ACT3A.1.1.m.25943	0.005626764	-0.004632954	No	NA	NA	NA	NA	NA	NA	NA	NA	NA	NA
CHOYP_ACT5.3.3.m.41147	0.005054575	-0.005796466	No	NA	NA	NA	NA	NA	NA	NA	NA	NA	NA
CHOYP_ACTC.2.6.m.15315	-0.009816463	0.001494198	No	NA	NA	NA	NA	NA	NA	NA	NA	NA	NA
CHOYP_ACTC.3.6.m.21571	0.000545636	-0.000655692	No	NA	NA	NA	NA	NA	NA	NA	NA	NA	NA
CHOYP_ACTN.1.2.m.15252	0.016778645	0.011187933	No	NA	NA	NA	NA	NA	NA	NA	NA	NA	NA
CHOYP_ACTN.2.2.m.63975	0.003945368	0.002913697	No	NA	NA	NA	NA	NA	NA	NA	NA	NA	NA
CHOYP_ACTP1.1.1.m.30455	0.006381573	-0.006215026	No	NA	NA	NA	NA	NA	NA	NA	NA	NA	NA
CHOYP_ACTZ.1.1.m.12877	0.01236816	0.022382791	No	NA	NA	NA	NA	NA	NA	NA	NA	NA	NA
CHOYP_ADA.1.1.m.5625	0.022838707	0.000797031	No	NA	NA	NA	NA	NA	NA	NA	NA	NA	NA
CHOYP_ADA17.1.3.m.798	-0.001133488	0.00883946	No	NA	NA	NA	NA	NA	NA	NA	NA	NA	NA
CHOYP_ADA17.3.3.m.54971	0.009571768	-0.017797698	No	NA	NA	NA	NA	NA	NA	NA	NA	NA	NA
CHOYP_ADAL.1.1.m.57556	-0.006227098	0.015639851	No	NA	NA	NA	NA	NA	NA	NA	NA	NA	NA
CHOYP_ADAMTS12.1.2.m.29930	-0.017571831	0.00883633	No	NA	NA	NA	NA	NA	NA	NA	NA	NA	NA
CHOYP_ADAMTS16.1.1.m.28149	-0.014811463	-0.013738985	No	NA	NA	NA	NA	NA	NA	NA	NA	NA	NA
CHOYP_ADAMTS18.1.2.m.4932	0.010012091	-0.010021241	No	NA	NA	NA	NA	NA	NA	NA	NA	NA	NA
CHOYP_ADAR.2.3.m.45677	-0.022355269	0.010633781	No	NA	NA	NA	NA	NA	NA	NA	NA	NA	NA
CHOYP_ADD.2.5.m.15081	-0.009367583	-0.011075344	No	NA	NA	NA	NA	NA	NA	NA	NA	NA	NA
CHOYP_ADD.3.5.m.17639	0.012412783	0.006074217	No	NA	NA	NA	NA	NA	NA	NA	NA	NA	NA
CHOYP_ADHX.1.1.m.60159	0.01552019	-0.003109357	No	NA	NA	NA	NA	NA	NA	NA	NA	NA	NA
CHOYP_AFG32.1.1.m.59372	0.015896865	-0.004447237	No	NA	NA	NA	NA	NA	NA	NA	NA	NA	NA
CHOYP_AFG32.1.1.m.59373	0.023219201	-0.00567061	No	NA	NA	NA	NA	NA	NA	NA	NA	NA	NA
CHOYP_AFUA_1G01020.33.50.m.43179	-0.004194137	-0.004706781	No	NA	NA	NA	NA	NA	NA	NA	NA	NA	NA
CHOYP_AFUA_1G01020.7.50.m.19296	-0.022664385	0.010339565	No	NA	NA	NA	NA	NA	NA		NA	NA	NA
CHOYP_AFURIN2.1.1.m.59865	-0.007629087	-0.007401208	No	NA	NA	NA	NA	NA	NA	extracellular region [GO:0005576]; extracellular space [GO:0005615]; Golgi apparatus [GO:0005794]; Golgi lumen [GO:0005796]; integral component of Golgi membrane [GO:0030173]; membrane [GO:0016020]; secretory granule [GO:0030141]; trans-Golgi network [GO:0005802]; endopeptidase activity [GO:0004175]; peptidase activity [GO:0008233]; peptide binding [GO:0042277]; serine-type endopeptidase activity…	NA	NA	NA
CHOYP_AGAP_AGAP000232.1.1.m.1999	-0.013885388	0.020937498	No	NA	NA	NA	NA	NA	NA	cytoplasm [GO:0005737]; cytosol [GO:0005829]; extrinsic component of membrane [GO:0019898]; Golgi apparatus [GO:0005794]; nucleus [GO:0005634]; plasma membrane [GO:0005886]; protein-containing complex [GO:0032991]; GTPase activator activity [GO:0005096]; protein domain specific binding [GO:0019904]; G protein-coupled receptor signaling pathway [GO:0007186]; intracellular signal transduction [GO:0…	NA	NA	NA
CHOYP_AGAP_AGAP000991.1.1.m.5123	-1.95E-05	-0.013487914	No	NA	NA	NA	NA	NA	NA	cytoplasm [GO:0005737]; mitochondrial matrix [GO:0005759]; mitochondrion [GO:0005739]; ATP binding [GO:0005524]; serine-tRNA ligase activity [GO:0004828]; selenocysteinyl-tRNA(Sec) biosynthetic process [GO:0097056]; seryl-tRNA aminoacylation [GO:0006434]	NA	NA	NA
CHOYP_AGAP_AGAP002199.1.1.m.25337	-0.015702443	-0.014960819	No	NA	NA	NA	NA	NA	NA	NA	NA	NA	NA
CHOYP_AGAP_AGAP002350.1.1.m.37286	0.019834408	-0.004963547	No	NA	NA	NA	NA	NA	NA	troponin complex [GO:0005861]; regulation of muscle contraction [GO:0006937]	NA	NA	NA
CHOYP_AGAP_AGAP002350.1.1.m.37287	0.02097174	0.00717045	No	NA	NA	NA	NA	NA	NA	cytoplasm [GO:0005737]; membrane [GO:0016020]; nucleus [GO:0005634]; ATP binding [GO:0005524]; calcium ion binding [GO:0005509]; calcium-dependent protein serine/threonine kinase activity [GO:0009931]; calmodulin binding [GO:0005516]; calmodulin-dependent protein kinase activity [GO:0004683]; abscisic acid-activated signaling pathway [GO:0009738]; intracellular signal transduction [GO:0035556]; p…	NA	NA	NA
CHOYP_AGAP_AGAP002739.1.5.m.19925	0.015306895	-0.017757208	No	NA	NA	NA	NA	NA	NA	apical lamina of hyaline layer [GO:0032579]; cytoplasmic vesicle [GO:0031410]; extracellular space [GO:0005615]; calcium ion binding [GO:0005509]	NA	NA	NA
CHOYP_AGAP_AGAP002739.3.5.m.47030	0.012720961	0.021191412	No	NA	NA	NA	NA	NA	NA	integral component of membrane [GO:0016021]; nucleus [GO:0005634]; plasma membrane [GO:0005886]; calcium ion binding [GO:0005509]; signaling receptor activity [GO:0038023]; angiogenesis [GO:0001525]; cell differentiation [GO:0030154]; cilium assembly [GO:0060271]; Notch signaling involved in heart development [GO:0061314]; regulation of developmental process [GO:0050793]; regulation of transcript…	NA	NA	NA
CHOYP_AGAP_AGAP002739.4.5.m.55695	0.001267965	0.003279737	No	NA	NA	NA	NA	NA	NA	integral component of membrane [GO:0016021]; nucleoplasm [GO:0005654]; plasma membrane [GO:0005886]; calcium ion binding [GO:0005509]; signaling receptor activity [GO:0038023]; angiogenesis [GO:0001525]; cell differentiation [GO:0030154]; cilium assembly [GO:0060271]; negative regulation of transcription by RNA polymerase II [GO:0000122]; Notch signaling involved in heart development [GO:0061314]…	NA	NA	NA
CHOYP_AGAP_AGAP002739.5.5.m.60925	0.007672487	-0.008113189	No	NA	NA	NA	NA	NA	NA	acrosomal vesicle [GO:0001669]; adherens junction [GO:0005912]; apical plasma membrane [GO:0016324]; cell surface [GO:0009986]; cytosol [GO:0005829]; endoplasmic reticulum membrane [GO:0005789]; extracellular region [GO:0005576]; Golgi membrane [GO:0000139]; integral component of membrane [GO:0016021]; MAML1-RBP-Jkappa- ICN1 complex [GO:0002193]; nucleoplasm [GO:0005654]; nucleus [GO:0005634]; pl…	NA	NA	NA
CHOYP_AGAP_AGAP004136.1.3.m.24172	-0.005242313	-0.008713227	No	NA	NA	NA	NA	NA	NA	cell leading edge [GO:0031252]; cytoskeleton [GO:0005856]; cytosol [GO:0005829]; focal adhesion [GO:0005925]; nucleus [GO:0005634]; plasma membrane [GO:0005886]; ruffle membrane [GO:0032587]; cytoskeletal protein binding [GO:0008092]; protein domain specific binding [GO:0019904]; actin cytoskeleton organization [GO:0030036]; actomyosin structure organization [GO:0031032]; apical constriction [GO:…	NA	NA	NA
CHOYP_AGAP_AGAP004136.3.3.m.44418	-0.004610327	0.005176283	No	NA	NA	NA	NA	NA	NA	cell leading edge [GO:0031252]; cytoskeleton [GO:0005856]; cytosol [GO:0005829]; focal adhesion [GO:0005925]; nucleus [GO:0005634]; plasma membrane [GO:0005886]; ruffle membrane [GO:0032587]; cytoskeletal protein binding [GO:0008092]; protein domain specific binding [GO:0019904]; actin cytoskeleton organization [GO:0030036]; actomyosin structure organization [GO:0031032]; apical constriction [GO:…	NA	NA	NA
CHOYP_AGAP_AGAP004136.3.3.m.44420	0.016592853	0.002485158	No	NA	NA	NA	NA	NA	NA	ribosome [GO:0005840]; structural constituent of ribosome [GO:0003735]; translation [GO:0006412]	NA	NA	NA
CHOYP_AGAP_AGAP004179.1.1.m.33303	-0.014785526	0.020184663	No	NA	NA	NA	NA	NA	NA	integral component of membrane [GO:0016021]; mitochondrial inner membrane [GO:0005743]; calcium ion binding [GO:0005509]; mitochondrial calcium ion transmembrane transport [GO:0006851]	NA	NA	NA
CHOYP_AGAP_AGAP004481.1.1.m.8676	-0.007968752	-0.015907099	No	NA	NA	NA	NA	NA	NA	NA	NA	NA	NA
CHOYP_AGAP_AGAP004499.1.1.m.13546	0.007705817	0.001928089	No	NA	NA	NA	NA	NA	NA	cytosol [GO:0005829]; nucleoplasm [GO:0005654]; post-translational protein modification [GO:0043687]; protein ubiquitination [GO:0016567]	NA	NA	NA
CHOYP_AGAP_AGAP004861.2.2.m.54567	0.001272508	-0.013013216	No	NA	NA	NA	NA	NA	NA	cell surface [GO:0009986]; cytoplasm [GO:0005737]; extracellular exosome [GO:0070062]; integral component of membrane [GO:0016021]; integral component of plasma membrane [GO:0005887]; intrinsic component of plasma membrane [GO:0031226]; late endosome membrane [GO:0031902]; lysosomal membrane [GO:0005765]; lysosome [GO:0005764]; melanosome [GO:0042470]; multivesicular body membrane [GO:0032585]; m…	NA	NA	NA
CHOYP_AGAP_AGAP004868.1.1.m.60336	-0.00625662	-0.008759264	No	NA	NA	NA	NA	NA	NA	cytoplasm [GO:0005737]; perinuclear region of cytoplasm [GO:0048471]; catalytic activity [GO:0003824]; protein heterodimerization activity [GO:0046982]; protein homodimerization activity [GO:0042803]; RNA binding [GO:0003723]; regulation of cell proliferation [GO:0042127]	NA	NA	NA
CHOYP_AGAP_AGAP004885.1.1.m.29831	-0.004026827	-0.00081322	No	NA	NA	NA	NA	NA	NA	mitochondrion [GO:0005739]; 2 iron; 2 sulfur cluster binding [GO:0051537]; metal ion binding [GO:0046872]; protein maturation by [2Fe-2S] cluster transfer [GO:0106034]	NA	NA	NA
CHOYP_AGAP_AGAP005057.1.1.m.62428	0.012300072	-0.012963476	No	NA	NA	NA	NA	NA	NA	NA	NA	NA	NA
CHOYP_AGAP_AGAP005942.1.3.m.3157	0.012604294	-0.018295221	No	NA	NA	NA	NA	NA	NA	NA	NA	NA	NA
CHOYP_AGAP_AGAP006478.1.1.m.44472	-0.014179409	-0.004842616	No	NA	NA	NA	NA	NA	NA	oxidoreductase activity [GO:0016491]; zinc ion binding [GO:0008270]	NA	NA	NA
CHOYP_AGAP_AGAP006590.1.1.m.42108	-0.005645268	-0.003344616	No	NA	NA	NA	NA	NA	NA	cell junction [GO:0030054]; synapse [GO:0045202]; Rac guanyl-nucleotide exchange factor activity [GO:0030676]; actin cytoskeleton organization [GO:0030036]; intracellular signal transduction [GO:0035556]; positive regulation of filopodium assembly [GO:0051491]; regulation of axonogenesis [GO:0050770]; regulation of GTPase activity [GO:0043087]; regulation of Rho protein signal transduction [GO:00…	NA	NA	NA
CHOYP_AGAP_AGAP006810.1.2.m.12514	-0.002120788	-0.008918373	No	NA	NA	NA	NA	NA	NA	condensed chromosome kinetochore [GO:0000777]; kinetochore [GO:0000776]; MOZ/MORF histone acetyltransferase complex [GO:0070776]; NuA3a histone acetyltransferase complex [GO:1990467]; NuA3b histone acetyltransferase complex [GO:1990468]; NuA4 histone acetyltransferase complex [GO:0035267]; nucleolus [GO:0005730]; histone H2A acetylation [GO:0043968]; histone H3-K14 acetylation [GO:0044154]; histo…	NA	NA	NA
CHOYP_AGAP_AGAP007120.1.1.m.57542	0.013436384	0.0202274	No	NA	NA	NA	NA	NA	NA	cell periphery [GO:0071944]; cytoplasm [GO:0005737]; cytosol [GO:0005829]; intermediate filament [GO:0005882]; lamellipodium [GO:0030027]; mitochondrial membrane [GO:0031966]; mitochondrion [GO:0005739]; myelin sheath [GO:0043209]; nucleus [GO:0005634]; perinuclear region of cytoplasm [GO:0048471]; ruffle [GO:0001726]; ATP binding [GO:0005524]; DNA binding [GO:0003677]; drug binding [GO:0008144];…	NA	NA	NA
CHOYP_AGAP_AGAP007340.1.2.m.2953	-0.005542678	-0.012456814	No	NA	NA	NA	NA	NA	NA	apical plasma membrane [GO:0016324]; basolateral plasma membrane [GO:0016323]; caveola [GO:0005901]; cell-cell junction [GO:0005911]; cortical actin cytoskeleton [GO:0030864]; cytoplasm [GO:0005737]; cytosol [GO:0005829]; female pronucleus [GO:0001939]; integral component of plasma membrane [GO:0005887]; intercalated disc [GO:0014704]; melanosome [GO:0042470]; midbody [GO:0030496]; plasma membran…	NA	NA	NA
CHOYP_AGAP_AGAP007368.1.1.m.8474	0.009499779	0.00026612	No	NA	NA	NA	NA	NA	NA	NA	NA	NA	NA
CHOYP_AGAP_AGAP007681.1.1.m.36727	-0.013572558	0.003886046	No	NA	NA	NA	NA	NA	NA	cytoplasmic side of plasma membrane [GO:0009898]; midbody [GO:0030496]; mitotic spindle [GO:0072686]; nucleus [GO:0005634]; plasma membrane [GO:0005886]; spindle midzone [GO:0051233]; calcium channel regulator activity [GO:0005246]; calmodulin binding [GO:0005516]; GDP binding [GO:0019003]; GTP binding [GO:0005525]; GTPase activity [GO:0003924]; magnesium ion binding [GO:0000287]; cell surface re…	NA	NA	NA
CHOYP_AGAP_AGAP008046.1.1.m.58394	0.016410597	0.000887633	No	NA	NA	NA	NA	NA	NA	cell junction [GO:0030054]; cytoplasm [GO:0005737]; cytoplasmic vesicle membrane [GO:0030659]; cytoskeleton [GO:0005856]; cytosol [GO:0005829]; neuron projection [GO:0043005]; plasma membrane [GO:0005886]; ruffle membrane [GO:0032587]; synapse [GO:0045202]; cytoskeletal protein binding [GO:0008092]; phospholipid binding [GO:0005543]; actin filament organization [GO:0007015]; auditory receptor cel…	NA	NA	NA
CHOYP_AGAP_AGAP008287.1.1.m.58727	-0.005621483	0.000400122	No	NA	NA	NA	NA	NA	NA	Golgi membrane [GO:0000139]; plasma membrane [GO:0005886]; angiogenesis [GO:0001525]; apoptotic process [GO:0006915]	NA	NA	NA
CHOYP_AGAP_AGAP010186.1.1.m.62503	0.00205195	-0.009341169	No	NA	NA	NA	NA	NA	NA	basement membrane [GO:0005604]; cell cortex [GO:0005938]; cell junction [GO:0030054]; cleavage furrow [GO:0032154]; collagen-containing extracellular matrix [GO:0062023]; extracellular matrix [GO:0031012]; extracellular space [GO:0005615]; calcium ion binding [GO:0005509]; extracellular matrix structural constituent [GO:0005201]; response to stimulus [GO:0050896]	NA	NA	NA
CHOYP_AGAP_AGAP010186.1.1.m.62505	0.006333941	-0.006822016	No	NA	NA	NA	NA	NA	NA	NA	NA	NA	NA
CHOYP_AGAP_AGAP010490.1.1.m.51445	-0.009772766	0.012240384	No	NA	NA	NA	NA	NA	NA	cell junction [GO:0030054]; extracellular space [GO:0005615]; RAVE complex [GO:0043291]; synaptic vesicle [GO:0008021]; synaptic vesicle membrane [GO:0030672]; Rab GTPase binding [GO:0017137]; vacuolar acidification [GO:0007035]	NA	NA	NA
CHOYP_AGAP_AGAP011617.1.2.m.29071	0.020963553	-0.012960161	No	NA	NA	NA	NA	NA	NA	NA	NA	NA	NA
CHOYP_AGAP_AGAP013102.1.1.m.50186	0.00205195	-0.009341169	No	NA	NA	NA	NA	NA	NA	mitochondrial inner membrane [GO:0005743]; mitochondrial small ribosomal subunit [GO:0005763]; structural constituent of ribosome [GO:0003735]; mitochondrial translation [GO:0032543]; translation [GO:0006412]	NA	NA	NA
CHOYP_AGO2.1.1.m.17145	0.006588326	0.018093163	No	NA	NA	NA	NA	NA	NA	integral component of endoplasmic reticulum membrane [GO:0030176]; protein transport [GO:0015031]; signal transduction [GO:0007165]	NA	NA	NA
CHOYP_AGPS.1.1.m.62910	-0.000918901	-0.009051615	No	NA	NA	NA	NA	NA	NA	nucleolus [GO:0005730]; peroxisome [GO:0005777]; alkylglycerone-phosphate synthase activity [GO:0008609]; FAD binding [GO:0071949]; oxidoreductase activity [GO:0016491]; ether lipid biosynthetic process [GO:0008611]	NA	NA	NA
CHOYP_AGRIN.2.5.m.5339	-0.011631152	-0.006341799	No	NA	NA	NA	NA	NA	NA	axonal growth cone [GO:0044295]; basement membrane [GO:0005604]; cell junction [GO:0030054]; extracellular matrix [GO:0031012]; extracellular region [GO:0005576]; glutamatergic synapse [GO:0098978]; integral component of membrane [GO:0016021]; plasma membrane [GO:0005886]; synapse [GO:0045202]; BMP binding [GO:0036122]; calcium ion binding [GO:0005509]; chondroitin sulfate binding [GO:0035374]; d…	NA	NA	NA
CHOYP_AGRIN.3.5.m.5652	-0.001112766	-0.00096562	No	NA	NA	NA	NA	NA	NA	NA	NA	NA	NA
CHOYP_AGRIN.4.5.m.27580	-0.022589014	0.010504426	No	NA	NA	NA	NA	NA	NA	NA	NA	NA	NA
CHOYP_AGSA.1.1.m.5200	0.007642739	-0.000286447	No	NA	NA	NA	NA	NA	NA	extracellular space [GO:0005615]; adenosine deaminase activity [GO:0004000]; metal ion binding [GO:0046872]; adenosine catabolic process [GO:0006154]	NA	NA	NA
CHOYP_AHCTF1.1.1.m.17461	0.010217274	-0.008481081	No	NA	NA	NA	NA	NA	NA	chromatin [GO:0000785]; condensed chromosome kinetochore [GO:0000777]; cytoplasm [GO:0005737]; nuclear matrix [GO:0016363]; nuclear membrane [GO:0031965]; nuclear pore outer ring [GO:0031080]; nucleoplasm [GO:0005654]; nucleus [GO:0005634]; DNA binding [GO:0003677]; DNA-binding transcription factor activity [GO:0003700]; cell cycle [GO:0007049]; cell division [GO:0051301]; hemopoiesis [GO:0030097…	NA	NA	NA
CHOYP_AIFM1.1.1.m.1582	0.013958619	0.003134407	No	NA	NA	NA	NA	NA	NA	cytosol [GO:0005829]; mitochondrial inner membrane [GO:0005743]; mitochondrial intermembrane space [GO:0005758]; mitochondrion [GO:0005739]; nucleus [GO:0005634]; perinuclear region of cytoplasm [GO:0048471]; DNA binding [GO:0003677]; FAD binding [GO:0071949]; NAD(P)H oxidase activity [GO:0016174]; oxidoreductase activity; acting on NAD(P)H [GO:0016651]; protein dimerization activity [GO:0046983]…	NA	NA	NA
CHOYP_AIMP1.1.1.m.16360	0.002700762	-0.007304175	No	NA	NA	NA	NA	NA	NA	aminoacyl-tRNA synthetase multienzyme complex [GO:0017101]; cytosol [GO:0005829]; endoplasmic reticulum [GO:0005783]; extracellular space [GO:0005615]; Golgi apparatus [GO:0005794]; nucleus [GO:0005634]; cytokine activity [GO:0005125]; tRNA binding [GO:0000049]; angiogenesis [GO:0001525]; apoptotic process [GO:0006915]; cell adhesion [GO:0007155]; inflammatory response [GO:0006954]; positive regu…	NA	NA	NA
CHOYP_AJL2.1.1.m.26431	0.003647786	-0.008720528	No	NA	NA	NA	NA	NA	NA	carbohydrate binding [GO:0030246]	NA	NA	NA
CHOYP_AK5.1.2.m.7331	-0.01108405	-0.014029769	No	NA	NA	NA	NA	NA	NA	cytosol [GO:0005829]; microtubule organizing center [GO:0005815]; adenylate kinase activity [GO:0004017]; ATP binding [GO:0005524]; nucleoside diphosphate kinase activity [GO:0004550]; ATP metabolic process [GO:0046034]; nucleoside diphosphate phosphorylation [GO:0006165]; nucleoside triphosphate biosynthetic process [GO:0009142]	NA	NA	NA
CHOYP_AKD1.2.3.m.49697	-0.014602003	0.010548372	No	NA	NA	NA	NA	NA	NA	cytoplasm [GO:0005737]; cytosol [GO:0005829]; nuclear membrane [GO:0031965]; nucleoplasm [GO:0005654]; nucleus [GO:0005634]; ATP binding [GO:0005524]; nucleoside diphosphate kinase activity [GO:0004550]; nucleoside kinase activity [GO:0019206]; nucleoside monophosphate kinase activity [GO:0050145]; AMP phosphorylation [GO:0006756]; ATP generation from ADP [GO:0006757]; CDP phosphorylation [GO:006…	NA	NA	NA
CHOYP_AKD1.3.3.m.63103	-0.017920427	-0.011494484	No	NA	NA	NA	NA	NA	NA	cytoplasm [GO:0005737]; cytosol [GO:0005829]; nuclear membrane [GO:0031965]; nucleoplasm [GO:0005654]; nucleus [GO:0005634]; ATP binding [GO:0005524]; nucleoside diphosphate kinase activity [GO:0004550]; nucleoside kinase activity [GO:0019206]; nucleoside monophosphate kinase activity [GO:0050145]; AMP phosphorylation [GO:0006756]; ATP generation from ADP [GO:0006757]; CDP phosphorylation [GO:006…	NA	NA	NA
CHOYP_AKP13.1.5.m.12951	-0.007906523	-0.00571637	No	NA	NA	NA	NA	NA	NA	actin filament [GO:0005884]; cell cortex [GO:0005938]; cytosol [GO:0005829]; membrane [GO:0016020]; nucleus [GO:0005634]; perinuclear region of cytoplasm [GO:0048471]; cAMP-dependent protein kinase activity [GO:0004691]; guanyl-nucleotide exchange factor activity [GO:0005085]; MAP-kinase scaffold activity [GO:0005078]; metal ion binding [GO:0046872]; protein kinase A binding [GO:0051018]; protein…	NA	NA	NA
CHOYP_AKT1.2.2.m.51125	-0.002975636	-0.01156709	No	NA	NA	NA	NA	NA	NA	cell cortex [GO:0005938]; cytosol [GO:0005829]; neuronal cell body [GO:0043025]; nucleus [GO:0005634]; plasma membrane [GO:0005886]; ATP binding [GO:0005524]; phosphatidylinositol binding [GO:0035091]; protein serine/threonine kinase activity [GO:0004674]; apoptotic process [GO:0006915]; cellular response to insulin stimulus [GO:0032869]; chitin-based embryonic cuticle biosynthetic process [GO:00…	NA	NA	NA
CHOYP_AL1A1.1.1.m.24832	0.013693081	0.014944925	No	NA	NA	NA	NA	NA	NA	cytosol [GO:0005829]; aldehyde dehydrogenase (NAD) activity [GO:0004029]; retinal dehydrogenase activity [GO:0001758]; oxidation-reduction process [GO:0055114]; retinoid metabolic process [GO:0001523]; retinol metabolic process [GO:0042572]	NA	NA	NA
CHOYP_AL4A1.1.1.m.28988	-0.014935341	0.017322768	No	NA	NA	NA	NA	NA	NA	mitochondrial matrix [GO:0005759]; 1-pyrroline-5-carboxylate dehydrogenase activity [GO:0003842]; aldehyde dehydrogenase (NAD) activity [GO:0004029]; identical protein binding [GO:0042802]; proline catabolic process to glutamate [GO:0010133]	NA	NA	NA
CHOYP_AL8A1.1.1.m.13904	0.012248854	-0.004186275	No	NA	NA	NA	NA	NA	NA	cytoplasm [GO:0005737]; oxidoreductase activity; acting on the aldehyde or oxo group of donors; NAD or NADP as acceptor [GO:0016620]; liver development [GO:0001889]	NA	NA	NA
CHOYP_ALAT2.1.1.m.15163	-0.003005697	0.008785751	No	NA	NA	NA	NA	NA	NA	L-alanine:2-oxoglutarate aminotransferase activity [GO:0004021]; pyridoxal phosphate binding [GO:0030170]; 2-oxoglutarate metabolic process [GO:0006103]; biosynthetic process [GO:0009058]; L-alanine catabolic process [GO:0042853]; L-alanine metabolic process [GO:0042851]	NA	NA	NA
CHOYP_ALDH2.3.3.m.25044	0.01931268	0.006730635	No	NA	NA	NA	NA	NA	NA	mitochondrial matrix [GO:0005759]; aldehyde dehydrogenase (NAD) activity [GO:0004029]; glyceraldehyde-3-phosphate dehydrogenase (NAD+) (non-phosphorylating) activity [GO:0043878]; NAD binding [GO:0051287]; ethanol catabolic process [GO:0006068]	NA	NA	NA
CHOYP_ALDR.1.1.m.50075	0.020469365	-0.009137825	No	NA	NA	NA	NA	NA	NA	cytosol [GO:0005829]; Golgi apparatus [GO:0005794]; nucleoplasm [GO:0005654]; 1;5-anhydro-D-fructose reductase activity [GO:0050571]; alcohol dehydrogenase (NADP+) activity [GO:0008106]; alditol:NADP+ 1-oxidoreductase activity [GO:0004032]; oxidoreductase activity [GO:0016491]	NA	NA	NA
CHOYP_ALF.1.3.m.25601	0.011996049	-0.005372648	No	NA	NA	NA	NA	NA	NA	fructose-bisphosphate aldolase activity [GO:0004332]; glycolytic process [GO:0006096]	NA	NA	NA
CHOYP_ALF.2.3.m.40474	0.008594956	-0.010512514	No	NA	NA	NA	NA	NA	NA	fructose-bisphosphate aldolase activity [GO:0004332]; glycolytic process [GO:0006096]	NA	NA	NA
CHOYP_ALF.3.3.m.66837	0.018171469	0.013336052	No	NA	NA	NA	NA	NA	NA	fructose-bisphosphate aldolase activity [GO:0004332]; glycolytic process [GO:0006096]	NA	NA	NA
CHOYP_ALG1.1.1.m.40067	0.000686233	-0.010733133	No	NA	NA	NA	NA	NA	NA	endoplasmic reticulum [GO:0005783]; endoplasmic reticulum membrane [GO:0005789]; integral component of membrane [GO:0016021]; chitobiosyldiphosphodolichol beta-mannosyltransferase activity [GO:0004578]; protein glycosylation [GO:0006486]	NA	NA	NA
CHOYP_ALKB8.1.2.m.27789	0.003424565	-0.005758671	No	NA	NA	NA	NA	NA	NA	cytosol [GO:0005829]; nucleus [GO:0005634]; iron ion binding [GO:0005506]; oxidoreductase activity; acting on paired donors; with incorporation or reduction of molecular oxygen; 2-oxoglutarate as one donor; and incorporation of one atom each of oxygen into both donors [GO:0016706]; tRNA (uracil) methyltransferase activity [GO:0016300]; tRNA binding [GO:0000049]; zinc ion binding [GO:0008270]; cel…	NA	NA	NA
CHOYP_ALPHATUB84D.1.1.m.16562	0.006286625	-0.009978036	No	NA	NA	NA	NA	NA	NA	cytoplasm [GO:0005737]; microtubule [GO:0005874]; perinuclear region of cytoplasm [GO:0048471]; GTP binding [GO:0005525]; GTPase activity [GO:0003924]; myosin binding [GO:0017022]; structural constituent of cytoskeleton [GO:0005200]; microtubule cytoskeleton organization [GO:0000226]; microtubule-based process [GO:0007017]; mitotic cell cycle [GO:0000278]; mitotic cytokinesis [GO:0000281]	NA	NA	NA
CHOYP_ALS2.1.3.m.33568	-0.006686849	0.005514751	No	NA	NA	NA	NA	NA	NA	centrosome [GO:0005813]; cytosol [GO:0005829]; dendrite [GO:0030425]; dendritic spine [GO:0043197]; early endosome [GO:0005769]; growth cone [GO:0030426]; intracellular membrane-bounded organelle [GO:0043231]; lamellipodium [GO:0030027]; membrane [GO:0016020]; neuronal cell body [GO:0043025]; postsynaptic density [GO:0014069]; protein-containing complex [GO:0032991]; ruffle [GO:0001726]; vesicle …	NA	NA	NA
CHOYP_ALS2.2.3.m.37861	0.002078433	0.014334762	No	NA	NA	NA	NA	NA	NA	nucleosome [GO:0000786]; nucleus [GO:0005634]; DNA binding [GO:0003677]; nucleosome assembly [GO:0006334]	NA	NA	NA
CHOYP_AMACR.1.1.m.21950	-0.010601997	-0.00993008	No	NA	NA	NA	NA	NA	NA	cytoplasm [GO:0005737]; intracellular membrane-bounded organelle [GO:0043231]; mitochondrion [GO:0005739]; peroxisome [GO:0005777]; plasma membrane [GO:0005886]; alpha-methylacyl-CoA racemase activity [GO:0008111]; signaling receptor binding [GO:0005102]; bile acid biosynthetic process [GO:0006699]; bile acid metabolic process [GO:0008206]; fatty acid metabolic process [GO:0006631]; isoprenoid ca…	NA	NA	NA
CHOYP_AMDHD2.2.2.m.52160	-0.006985156	-0.024575252	No	NA	NA	NA	NA	NA	NA	metal ion binding [GO:0046872]; N-acetylgalactosamine-6-phosphate deacetylase activity [GO:0047419]; N-acetylglucosamine-6-phosphate deacetylase activity [GO:0008448]; carbohydrate metabolic process [GO:0005975]; N-acetylglucosamine catabolic process [GO:0006046]; N-acetylneuraminate catabolic process [GO:0019262]	NA	NA	NA
CHOYP_AMO.1.5.m.28337	0.002179971	-0.008072714	No	NA	NA	NA	NA	NA	NA	extracellular region [GO:0005576]; copper ion binding [GO:0005507]; primary amine oxidase activity [GO:0008131]; quinone binding [GO:0048038]; amine metabolic process [GO:0009308]	NA	NA	NA
CHOYP_AMO.5.5.m.66428	0.005802717	0.013162225	No	NA	NA	NA	NA	NA	NA	extracellular region [GO:0005576]; copper ion binding [GO:0005507]; primary amine oxidase activity [GO:0008131]; quinone binding [GO:0048038]; amine metabolic process [GO:0009308]	NA	NA	NA
CHOYP_AMPL.1.1.m.27061	-0.01220312	-0.013820624	No	NA	NA	NA	NA	NA	NA	cytoplasm [GO:0005737]; cytosol [GO:0005829]; midbody [GO:0030496]; mitochondrion [GO:0005739]; nucleoplasm [GO:0005654]; aminopeptidase activity [GO:0004177]; disordered domain specific binding [GO:0097718]; manganese ion binding [GO:0030145]; metalloexopeptidase activity [GO:0008235]; peptidase activity [GO:0008233]	NA	NA	NA
CHOYP_AMRP.1.1.m.36070	-0.011041551	-0.024529281	No	NA	NA	NA	NA	NA	NA	cell surface [GO:0009986]; cis-Golgi network [GO:0005801]; endoplasmic reticulum [GO:0005783]; endoplasmic reticulum-Golgi intermediate compartment [GO:0005793]; endosome [GO:0005768]; endosome lumen [GO:0031904]; extracellular region [GO:0005576]; Golgi apparatus [GO:0005794]; Golgi lumen [GO:0005796]; plasma membrane [GO:0005886]; rough endoplasmic reticulum lumen [GO:0048237]; amyloid-beta bin…	NA	NA	NA
CHOYP_AMY.2.3.m.15473	0.008228398	-0.023072217	No	NA	NA	NA	NA	NA	NA	alpha-amylase activity [GO:0004556]; alpha-amylase activity (releasing maltohexaose) [GO:0103025]; metal ion binding [GO:0046872]; carbohydrate metabolic process [GO:0005975]	NA	NA	NA
CHOYP_AMY.3.3.m.64271	0.020074464	-0.007251887	No	NA	NA	NA	NA	NA	NA	alpha-amylase activity [GO:0004556]; alpha-amylase activity (releasing maltohexaose) [GO:0103025]; metal ion binding [GO:0046872]; carbohydrate metabolic process [GO:0005975]	NA	NA	NA
CHOYP_AN13B.1.1.m.15287	0.004597799	-0.010647973	No	NA	NA	NA	NA	NA	NA	late endosome [GO:0005770]; plasma membrane [GO:0005886]	NA	NA	NA
CHOYP_ANGP4.3.7.m.24608	0.018087625	0.003636052	No	NA	NA	NA	NA	NA	NA	collagen trimer [GO:0005581]; extracellular region [GO:0005576]; extrinsic component of external side of plasma membrane [GO:0031232]; carbohydrate binding [GO:0030246]; G protein-coupled receptor binding [GO:0001664]; metal ion binding [GO:0046872]; sialic acid binding [GO:0033691]; signaling pattern recognition receptor activity [GO:0008329]; cell surface pattern recognition receptor signaling …	NA	NA	NA
CHOYP_ANGP4.4.7.m.33574	0.009789872	0.004258549	No	NA	NA	NA	NA	NA	NA	extracellular region [GO:0005576]; receptor tyrosine kinase binding [GO:0030971]; angiogenesis [GO:0001525]	NA	NA	NA
CHOYP_ANK.2.3.m.19487	-0.008393587	0.003580472	No	NA	NA	NA	NA	NA	NA	axon [GO:0030424]; axon initial segment [GO:0043194]; basal plasma membrane [GO:0009925]; basolateral plasma membrane [GO:0016323]; cell surface [GO:0009986]; dendrite [GO:0030425]; intercalated disc [GO:0014704]; lateral plasma membrane [GO:0016328]; lysosome [GO:0005764]; membrane [GO:0016020]; neuromuscular junction [GO:0031594]; neuron projection [GO:0043005]; node of Ranvier [GO:0033268]; pa…	NA	NA	NA
CHOYP_ANK3.3.9.m.6798	0.005361626	-0.001658656	No	NA	NA	NA	NA	NA	NA	A band [GO:0031672]; apical plasma membrane [GO:0016324]; axon initial segment [GO:0043194]; basolateral plasma membrane [GO:0016323]; costamere [GO:0043034]; cytoskeleton [GO:0005856]; cytosol [GO:0005829]; early endosome [GO:0005769]; intercalated disc [GO:0014704]; lysosome [GO:0005764]; M band [GO:0031430]; membrane [GO:0016020]; membrane raft [GO:0045121]; mitochondrion [GO:0005739]; plasma …	NA	NA	NA
CHOYP_ANK3.7.9.m.43272	-0.003502997	-0.007829565	No	NA	NA	NA	NA	NA	NA	A band [GO:0031672]; apical plasma membrane [GO:0016324]; axon initial segment [GO:0043194]; basolateral plasma membrane [GO:0016323]; costamere [GO:0043034]; cytoskeleton [GO:0005856]; cytosol [GO:0005829]; early endosome [GO:0005769]; intercalated disc [GO:0014704]; lysosome [GO:0005764]; M band [GO:0031430]; membrane [GO:0016020]; membrane raft [GO:0045121]; mitochondrion [GO:0005739]; plasma …	NA	NA	NA
CHOYP_ANKK1.1.1.m.56194	0.023376676	0.002654996	No	NA	NA	NA	NA	NA	NA	endosome [GO:0005768]; protein transport [GO:0015031]; retrograde transport; endosome to plasma membrane [GO:1990126]	NA	NA	NA
CHOYP_ANKMY2.1.1.m.18238	0.005351931	0.008493602	No	NA	NA	NA	NA	NA	NA	cilium [GO:0005929]; enzyme binding [GO:0019899]; metal ion binding [GO:0046872]	NA	NA	NA
CHOYP_ANKRD27.1.1.m.12550	0.000686233	-0.010733133	No	NA	NA	NA	NA	NA	NA	cytoplasmic vesicle membrane [GO:0030659]; early endosome [GO:0005769]; late endosome [GO:0005770]; lysosome [GO:0005764]; melanosome [GO:0042470]; plasma membrane [GO:0005886]; protein transport [GO:0015031]	NA	NA	NA
CHOYP_ANKRD5.1.2.m.11711	-0.015307715	0.01337956	No	NA	NA	NA	NA	NA	NA		NA	NA	NA
CHOYP_ANKY2.2.2.m.44213	0.009900991	-0.005986815	No	NA	NA	NA	NA	NA	NA	cilium [GO:0005929]; enzyme binding [GO:0019899]; metal ion binding [GO:0046872]	NA	NA	NA
CHOYP_ANLN.1.1.m.6530	0.007392243	0.004500022	No	NA	NA	NA	NA	NA	NA	bleb [GO:0032059]; cell cortex region [GO:0099738]; cytoskeleton [GO:0005856]; nucleus [GO:0005634]; actin binding [GO:0003779]; cell cycle [GO:0007049]; cell division [GO:0051301]; positive regulation of bleb assembly [GO:1904172]	NA	NA	NA
CHOYP_ANM12.1.1.m.53881	0.000463019	-0.018361709	No	NA	NA	NA	NA	NA	NA	methyltransferase activity [GO:0008168]; protein methylation [GO:0006479]	NA	NA	NA
CHOYP_ANM3.1.1.m.376	0.00205195	-0.009341169	No	NA	NA	NA	NA	NA	NA	cytoplasm [GO:0005737]; cytosol [GO:0005829]; nucleus [GO:0005634]; histone-arginine N-methyltransferase activity [GO:0008469]; metal ion binding [GO:0046872]; methyltransferase activity [GO:0008168]; nucleic acid binding [GO:0003676]; protein-arginine N-methyltransferase activity [GO:0016274]; protein-arginine omega-N asymmetric methyltransferase activity [GO:0035242]; ribosome binding [GO:00430…	NA	NA	NA
CHOYP_ANM5.1.1.m.1529	0.014369992	-0.011182037	No	NA	NA	NA	NA	NA	NA	cytoplasm [GO:0005737]; cytosol [GO:0005829]; Golgi apparatus [GO:0005794]; histone methyltransferase complex [GO:0035097]; methylosome [GO:0034709]; nucleoplasm [GO:0005654]; nucleus [GO:0005634]; E-box binding [GO:0070888]; histone methyltransferase activity (H4-R3 specific) [GO:0044020]; histone-arginine N-methyltransferase activity [GO:0008469]; identical protein binding [GO:0042802]; methyl-…	NA	NA	NA
CHOYP_ANR11.1.1.m.56842	-0.002965977	0.003484534	No	NA	NA	NA	NA	NA	NA	cytosol [GO:0005829]; nucleoplasm [GO:0005654]	NA	NA	NA
CHOYP_ANR17.1.2.m.772	-0.012426604	-0.019956719	No	NA	NA	NA	NA	NA	NA	chromatin [GO:0000785]; cytoplasm [GO:0005737]; nuclear membrane [GO:0031965]; nucleus [GO:0005634]; chromatin binding [GO:0003682]; RNA binding [GO:0003723]; blood vessel maturation [GO:0001955]; defense response to bacterium [GO:0042742]; endoderm development [GO:0007492]; innate immune response [GO:0045087]; negative regulation of smooth muscle cell differentiation [GO:0051151]; positive regul…	NA	NA	NA
CHOYP_ANR31.1.1.m.61075	-0.01428457	0.014168724	No	NA	NA	NA	NA	NA	NA		NA	NA	NA
CHOYP_ANR40.1.1.m.1429	-0.005997329	0.003333784	No	NA	NA	NA	NA	NA	NA		NA	NA	NA
CHOYP_ANS1B.1.1.m.46724	0.011348763	-0.006962352	No	NA	NA	NA	NA	NA	NA	cytoplasm [GO:0005737]; membrane [GO:0016020]; regulation of synaptic plasticity by receptor localization to synapse [GO:1900383]	NA	NA	NA
CHOYP_ANT_25430.1.2.m.613	-0.004724258	-0.021869938	No	NA	NA	NA	NA	NA	NA	NA	NA	NA	NA
CHOYP_ANT_25430.2.2.m.5862	-0.015496007	0.00410925	No	NA	NA	NA	NA	NA	NA	extracellular matrix [GO:0031012]; extracellular space [GO:0005615]; cell adhesion molecule binding [GO:0050839]; collagen binding [GO:0005518]; extracellular matrix binding [GO:0050840]; integrin binding [GO:0005178]; cell adhesion [GO:0007155]; cell proliferation [GO:0008283]; extracellular matrix organization [GO:0030198]	NA	NA	NA
CHOYP_ANXA4.1.2.m.19913	-0.022803811	0.005570477	No	NA	NA	NA	NA	NA	NA	cytoplasm [GO:0005737]; cytosol [GO:0005829]; nucleus [GO:0005634]; plasma membrane [GO:0005886]; calcium ion binding [GO:0005509]; calcium-dependent phospholipid binding [GO:0005544]; calcium-dependent protein binding [GO:0048306]; chondroitin sulfate binding [GO:0035374]; heparin binding [GO:0008201]; identical protein binding [GO:0042802]; epithelial cell differentiation [GO:0030855]; Notch si…	NA	NA	NA
CHOYP_ANXA7.1.4.m.4514	-0.020180447	0.010947833	No	NA	NA	NA	NA	NA	NA	chromaffin granule membrane [GO:0042584]; collagen-containing extracellular matrix [GO:0062023]; cytosol [GO:0005829]; endoplasmic reticulum membrane [GO:0005789]; nuclear envelope [GO:0005635]; nucleus [GO:0005634]; plasma membrane [GO:0005886]; vesicle [GO:0031982]; calcium ion binding [GO:0005509]; calcium-dependent phospholipid binding [GO:0005544]; calcium-dependent protein binding [GO:00483…	NA	NA	NA
CHOYP_AOF.1.1.m.7109	0.002973436	0.006338787	No	NA	NA	NA	NA	NA	NA	integral component of membrane [GO:0016021]; mitochondrial outer membrane [GO:0005741]; primary amine oxidase activity [GO:0008131]; catecholamine metabolic process [GO:0006584]; cellular biogenic amine catabolic process [GO:0042402]; neurotransmitter catabolic process [GO:0042135]	NA	NA	NA
CHOYP_AP1G1.1.1.m.13111	0.011319813	-0.012990805	No	NA	NA	NA	NA	NA	NA	AP-1 adaptor complex [GO:0030121]; clathrin-coated vesicle [GO:0030136]; cytosol [GO:0005829]; Golgi apparatus [GO:0005794]; intracellular membrane-bounded organelle [GO:0043231]; microtubule cytoskeleton [GO:0015630]; perinuclear region of cytoplasm [GO:0048471]; recycling endosome [GO:0055037]; trans-Golgi network [GO:0005802]; collagen binding [GO:0005518]; GTP-dependent protein binding [GO:00…	NA	NA	NA
CHOYP_AP1M1.1.1.m.56248	0.005029698	-0.011250891	No	NA	NA	NA	NA	NA	NA	clathrin adaptor complex [GO:0030131]; clathrin-coated vesicle membrane [GO:0030665]; cytoplasmic vesicle membrane [GO:0030659]; cytosol [GO:0005829]; extracellular exosome [GO:0070062]; Golgi membrane [GO:0000139]; lysosomal membrane [GO:0005765]; membrane [GO:0016020]; plasma membrane [GO:0005886]; specific granule membrane [GO:0035579]; trans-Golgi network membrane [GO:0032588]; antigen proces…	NA	NA	NA
CHOYP_AP2A2.1.1.m.62726	0.003776662	-0.012468964	No	NA	NA	NA	NA	NA	NA	AP-2 adaptor complex [GO:0030122]; cytoplasmic vesicle [GO:0031410]; membrane coat [GO:0030117]; secretory granule [GO:0030141]; synaptic vesicle [GO:0008021]; clathrin adaptor activity [GO:0035615]; disordered domain specific binding [GO:0097718]; phosphatidylinositol binding [GO:0035091]; protein domain specific binding [GO:0019904]; protein kinase binding [GO:0019901]; protein-containing compl…	NA	NA	NA
CHOYP_AP2M1.1.1.m.25996	0.019758316	-0.00251497	No	NA	NA	NA	NA	NA	NA	clathrin adaptor complex [GO:0030131]; clathrin-coated pit [GO:0005905]; plasma membrane [GO:0005886]; lipid binding [GO:0008289]; endocytosis [GO:0006897]; intracellular protein transport [GO:0006886]	NA	NA	NA
CHOYP_AP2S1.1.1.m.61530	-0.000340543	0.010317601	No	NA	NA	NA	NA	NA	NA	AP-2 adaptor complex [GO:0030122]; plasma membrane [GO:0005886]; protein transporter activity [GO:0008565]; endocytosis [GO:0006897]; intracellular protein transport [GO:0006886]	NA	NA	NA
CHOYP_AP3M2.1.1.m.43706	0.011229896	-0.020381886	No	NA	NA	NA	NA	NA	NA	axon cytoplasm [GO:1904115]; clathrin adaptor complex [GO:0030131]; cytoplasmic vesicle membrane [GO:0030659]; Golgi apparatus [GO:0005794]; Rab GTPase binding [GO:0017137]; anterograde axonal transport [GO:0008089]; anterograde synaptic vesicle transport [GO:0048490]; intracellular protein transport [GO:0006886]	NA	NA	NA
CHOYP_APBP2.1.1.m.62244	0.003945368	0.002913697	No	NA	NA	NA	NA	NA	NA	cytoplasmic vesicle membrane [GO:0030659]; microtubule [GO:0005874]; nucleus [GO:0005634]; intracellular transport [GO:0046907]; protein transport [GO:0015031]	NA	NA	NA
CHOYP_API5.1.1.m.17066	0.007990938	0.00936043	No	NA	NA	NA	NA	NA	NA	cytoplasm [GO:0005737]; membrane [GO:0016020]; nuclear speck [GO:0016607]; nucleus [GO:0005634]; spliceosomal complex [GO:0005681]; fibroblast growth factor binding [GO:0017134]; RNA binding [GO:0003723]; apoptotic process [GO:0006915]; negative regulation of apoptotic process [GO:0043066]; negative regulation of fibroblast apoptotic process [GO:2000270]	NA	NA	NA
CHOYP_APLA.1.2.m.191	0.006350068	-0.006694971	No	NA	NA	NA	NA	NA	NA	cytoplasm [GO:0005737]; glutamatergic synapse [GO:0098978]; hippocampal mossy fiber to CA3 synapse [GO:0098686]; integral component of plasma membrane [GO:0005887]; integral component of postsynaptic density membrane [GO:0099061]; membrane raft [GO:0045121]; nucleus [GO:0005634]; plasma membrane [GO:0005886]; postsynaptic density [GO:0014069]; Schaffer collateral - CA1 synapse [GO:0098685]; adeny…	NA	NA	NA
CHOYP_APLP.1.2.m.5955	-0.010578619	-0.012462644	No	NA	NA	NA	NA	NA	NA	extracellular region [GO:0005576]; lipid binding [GO:0008289]; lipid transporter activity [GO:0005319]; Wnt signaling pathway [GO:0016055]	NA	NA	NA
CHOYP_APLP.2.2.m.55987	-0.014368499	-0.009311182	No	NA	NA	NA	NA	NA	NA	extracellular region [GO:0005576]; lipid binding [GO:0008289]; lipid transporter activity [GO:0005319]; Wnt signaling pathway [GO:0016055]	NA	NA	NA
CHOYP_APN.1.3.m.316	0.002179971	-0.008072714	No	NA	NA	NA	NA	NA	NA	cytoplasm [GO:0005737]; endoplasmic reticulum-Golgi intermediate compartment [GO:0005793]; external side of plasma membrane [GO:0009897]; extracellular exosome [GO:0070062]; integral component of membrane [GO:0016021]; plasma membrane [GO:0005886]; metalloaminopeptidase activity [GO:0070006]; peptide binding [GO:0042277]; zinc ion binding [GO:0008270]; peptide catabolic process [GO:0043171]; prot…	NA	NA	NA
CHOYP_APPBP2.1.1.m.9093	-0.018947602	0.004752224	No	NA	NA	NA	NA	NA	NA	cytoplasm [GO:0005737]; cytoplasmic vesicle membrane [GO:0030659]; microtubule [GO:0005874]; microtubule associated complex [GO:0005875]; nucleus [GO:0005634]; microtubule motor activity [GO:0003777]; intracellular protein transport [GO:0006886]; intracellular transport [GO:0046907]	NA	NA	NA
CHOYP_AQR.1.1.m.9127	-0.007233636	-0.0225935	No	NA	NA	NA	NA	NA	NA	catalytic step 2 spliceosome [GO:0071013]; membrane [GO:0016020]; nucleoplasm [GO:0005654]; nucleus [GO:0005634]; spliceosomal complex [GO:0005681]; U2-type catalytic step 2 spliceosome [GO:0071007]; ATP binding [GO:0005524]; helicase activity [GO:0004386]; mRNA binding [GO:0003729]; RNA binding [GO:0003723]; mRNA splicing; via spliceosome [GO:0000398]; transcription-coupled nucleotide-excision r…	NA	NA	NA
CHOYP_ARALYDRAFT_472154.1.1.m.29819	0.019071846	-0.003050381	No	NA	NA	NA	NA	NA	NA	extracellular region [GO:0005576]	NA	NA	NA
CHOYP_ARB_02478.1.1.m.29725	0.014332959	-0.001138575	No	NA	NA	NA	NA	NA	NA	extracellular region [GO:0005576]; FAD binding [GO:0071949]; oxidoreductase activity [GO:0016491]	NA	NA	NA
CHOYP_ARC1A.1.1.m.56262	0.007790479	0.01508212	No	NA	NA	NA	NA	NA	NA	actin cytoskeleton [GO:0015629]; Arp2/3 protein complex [GO:0005885]; cytosol [GO:0005829]; extracellular exosome [GO:0070062]; nucleus [GO:0005634]; site of double-strand break [GO:0035861]; actin binding [GO:0003779]; actin filament binding [GO:0051015]; actin cytoskeleton organization [GO:0030036]; Arp2/3 complex-mediated actin nucleation [GO:0034314]; ephrin receptor signaling pathway [GO:004…	NA	NA	NA
CHOYP_ARC1A.1.1.m.56263	0.012607118	0.017666016	No	NA	NA	NA	NA	NA	NA	Arp2/3 protein complex [GO:0005885]; cytoplasm [GO:0005737]; nucleus [GO:0005634]; site of double-strand break [GO:0035861]; actin filament binding [GO:0051015]; Arp2/3 complex-mediated actin nucleation [GO:0034314]	NA	NA	NA
CHOYP_ARF2.1.3.m.10738	-0.005215938	-0.002983517	No	NA	NA	NA	NA	NA	NA	cytoplasm [GO:0005737]; Golgi apparatus [GO:0005794]; plasma membrane [GO:0005886]; GTP binding [GO:0005525]; Golgi to plasma membrane transport [GO:0006893]; intracellular protein transport [GO:0006886]; vesicle-mediated transport [GO:0016192]	NA	NA	NA
CHOYP_ARF4.1.2.m.8401	-0.007115648	-0.026103698	No	NA	NA	NA	NA	NA	NA	Golgi apparatus [GO:0005794]; GTP binding [GO:0005525]; protein transport [GO:0015031]; vesicle-mediated transport [GO:0016192]	NA	NA	NA
CHOYP_ARF6.1.2.m.3974	0.003943371	0.012571329	No	NA	NA	NA	NA	NA	NA	cell cortex [GO:0005938]; cleavage furrow [GO:0032154]; cytoplasm [GO:0005737]; cytosol [GO:0005829]; early endosome [GO:0005769]; endocytic vesicle [GO:0030139]; endosome [GO:0005768]; filopodium membrane [GO:0031527]; Flemming body [GO:0090543]; glutamatergic synapse [GO:0098978]; myelin sheath [GO:0043209]; plasma membrane [GO:0005886]; presynapse [GO:0098793]; recycling endosome [GO:0055037];…	NA	NA	NA
CHOYP_ARGI.1.2.m.3263	-0.015015631	0.015225799	No	NA	NA	NA	NA	NA	NA	arginase activity [GO:0004053]; metal ion binding [GO:0046872]; arginine metabolic process [GO:0006525]; urea cycle [GO:0000050]	NA	NA	NA
CHOYP_ARH.2.2.m.25884	-0.011089321	-0.008460152	No	NA	NA	NA	NA	NA	NA	cytoplasm [GO:0005737]; cholesterol metabolic process [GO:0008203]; endocytosis [GO:0006897]	NA	NA	NA
CHOYP_ARHG7.3.5.m.37182	0.011885717	0.004069875	No	NA	NA	NA	NA	NA	NA	cell cortex [GO:0005938]; cytoplasm [GO:0005737]; focal adhesion [GO:0005925]; GABA-ergic synapse [GO:0098982]; growth cone [GO:0030426]; lamellipodium [GO:0030027]; protein-containing complex [GO:0032991]; ruffle [GO:0001726]; guanyl-nucleotide exchange factor activity [GO:0005085]; protein kinase binding [GO:0019901]; Rho guanyl-nucleotide exchange factor activity [GO:0005089]; astrocyte cell m…	NA	NA	NA
CHOYP_ARHGAP12B.1.2.m.36731	0.016129508	-0.000592111	No	NA	NA	NA	NA	NA	NA	cytoplasm [GO:0005737]; phagocytic cup [GO:0001891]; GTPase activator activity [GO:0005096]; actin filament organization [GO:0007015]; morphogenesis of an epithelial sheet [GO:0002011]; negative regulation of small GTPase mediated signal transduction [GO:0051058]; phagocytosis; engulfment [GO:0006911]; regulation of GTPase activity [GO:0043087]; signal transduction [GO:0007165]	NA	NA	NA
CHOYP_ARHGAP8.1.1.m.25503	-0.009669376	-0.011863261	No	NA	NA	NA	NA	NA	NA	cytosol [GO:0005829]; GTPase activator activity [GO:0005096]; positive regulation of ERK1 and ERK2 cascade [GO:0070374]; regulation of small GTPase mediated signal transduction [GO:0051056]; signal transduction [GO:0007165]	NA	NA	NA
CHOYP_ARHGEF3.1.1.m.13898	-0.007975142	0.006214521	No	NA	NA	NA	NA	NA	NA	cytoplasm [GO:0005737]; Rho guanyl-nucleotide exchange factor activity [GO:0005089]; intracellular signal transduction [GO:0035556]; regulation of Rho protein signal transduction [GO:0035023]	NA	NA	NA
CHOYP_ARI2.1.1.m.34963	0.007148441	-0.012517845	No	NA	NA	NA	NA	NA	NA	cytoplasm [GO:0005737]; nucleus [GO:0005634]; ubiquitin ligase complex [GO:0000151]; ubiquitin conjugating enzyme binding [GO:0031624]; ubiquitin protein ligase activity [GO:0061630]; ubiquitin-protein transferase activity [GO:0004842]; zinc ion binding [GO:0008270]; positive regulation of proteasomal ubiquitin-dependent protein catabolic process [GO:0032436]; protein polyubiquitination [GO:00002…	NA	NA	NA
CHOYP_ARI4B.1.1.m.56056	-0.017416581	0.007262795	No	NA	NA	NA	NA	NA	NA	nucleus [GO:0005634]; transcription regulatory region DNA binding [GO:0044212]; chromatin organization [GO:0006325]; regulation of transcription by RNA polymerase II [GO:0006357]	NA	NA	NA
CHOYP_ARID3A.1.1.m.55743	0.008644863	-0.011918313	No	NA	NA	NA	NA	NA	NA	cytoplasm [GO:0005737]; nucleus [GO:0005634]; DNA-binding transcription activator activity; RNA polymerase II-specific [GO:0001228]; RNA polymerase II regulatory region sequence-specific DNA binding [GO:0000977]; multicellular organism development [GO:0007275]	NA	NA	NA
CHOYP_ARIP4.3.3.m.33366	0.013246886	0.017414203	No	NA	NA	NA	NA	NA	NA	nucleus [GO:0005634]; ATP binding [GO:0005524]; DNA binding [GO:0003677]; helicase activity [GO:0004386]	NA	NA	NA
CHOYP_ARL6.1.2.m.29833	-0.000364747	-0.002311462	No	NA	NA	NA	NA	NA	NA	axoneme [GO:0005930]; ciliary membrane [GO:0060170]; cytoplasm [GO:0005737]; GTP binding [GO:0005525]; metal ion binding [GO:0046872]; cilium assembly [GO:0060271]; determination of left/right symmetry [GO:0007368]; gastrulation [GO:0007369]; intracellular protein transport [GO:0006886]; Kupffer's vesicle development [GO:0070121]; melanosome transport [GO:0032402]; pectoral fin development [GO:00…	NA	NA	NA
CHOYP_ARL6IP1.1.1.m.13877	0.012498034	0.009415554	No	NA	NA	NA	NA	NA	NA	cytoplasm [GO:0005737]; cytosol [GO:0005829]; endoplasmic reticulum [GO:0005783]; endoplasmic reticulum membrane [GO:0005789]; integral component of endoplasmic reticulum membrane [GO:0030176]; integral component of membrane [GO:0016021]; Sec61 translocon complex [GO:0005784]; identical protein binding [GO:0042802]; apoptotic process [GO:0006915]; cotranslational protein targeting to membrane [GO…	NA	NA	NA
CHOYP_ARL8A.1.1.m.12151	-0.017347803	-0.002979746	No	NA	NA	NA	NA	NA	NA	late endosome membrane [GO:0031902]; lysosomal membrane [GO:0005765]; vacuolar membrane [GO:0005774]; GTP binding [GO:0005525]; cell cycle [GO:0007049]; cell division [GO:0051301]; chromosome segregation [GO:0007059]	NA	NA	NA
CHOYP_ARMC6.1.1.m.28786	-0.009644346	-0.010847871	No	NA	NA	NA	NA	NA	NA	cytosol [GO:0005829]; hematopoietic progenitor cell differentiation [GO:0002244]	NA	NA	NA
CHOYP_ARMC9.1.1.m.57265	-0.001408737	-0.003538656	No	NA	NA	NA	NA	NA	NA	ciliary basal body [GO:0036064]; cytoplasm [GO:0005737]; cilium assembly [GO:0060271]	NA	NA	NA
CHOYP_ARNT.1.1.m.19078	-0.007726281	-0.010874937	No	NA	NA	NA	NA	NA	NA	cytoplasm [GO:0005737]; nucleus [GO:0005634]; protein-containing complex [GO:0032991]; RNA polymerase II transcription factor complex [GO:0090575]; DNA-binding transcription activator activity; RNA polymerase II-specific [GO:0001228]; DNA-binding transcription factor activity [GO:0003700]; DNA-binding transcription factor activity; RNA polymerase II-specific [GO:0000981]; myosin binding [GO:00170…	NA	NA	NA
CHOYP_ARP2.1.1.m.43520	0.005162123	0.000244409	No	NA	NA	NA	NA	NA	NA	Arp2/3 protein complex [GO:0005885]; cell projection [GO:0042995]; cytoplasm [GO:0005737]; nucleus [GO:0005634]; site of double-strand break [GO:0035861]; actin binding [GO:0003779]; ATP binding [GO:0005524]; Arp2/3 complex-mediated actin nucleation [GO:0034314]; positive regulation of double-strand break repair via homologous recombination [GO:1905168]; positive regulation of transcription by RN…	NA	NA	NA
CHOYP_ARP3.1.1.m.6867	0.009093524	-0.006506832	No	NA	NA	NA	NA	NA	NA	Arp2/3 protein complex [GO:0005885]; brush border [GO:0005903]; cell-cell junction [GO:0005911]; cytoplasm [GO:0005737]; lamellipodium [GO:0030027]; nucleus [GO:0005634]; site of double-strand break [GO:0035861]; actin filament binding [GO:0051015]; ATP binding [GO:0005524]; structural constituent of cytoskeleton [GO:0005200]; Arp2/3 complex-mediated actin nucleation [GO:0034314]; asymmetric cell…	NA	NA	NA
CHOYP_ARP6.1.1.m.17920	-0.011787814	-0.002095714	No	NA	NA	NA	NA	NA	NA	cytoplasm [GO:0005737]; cytoskeleton [GO:0005856]; nucleus [GO:0005634]; chromatin remodeling [GO:0006338]	NA	NA	NA
CHOYP_ARP8.1.1.m.10729	-2.87E-05	-0.016607355	No	NA	NA	NA	NA	NA	NA	centrosome [GO:0005813]; Ino80 complex [GO:0031011]; ATP binding [GO:0005524]; cell cycle [GO:0007049]; cell division [GO:0051301]; chromatin remodeling [GO:0006338]; DNA recombination [GO:0006310]; DNA repair [GO:0006281]	NA	NA	NA
CHOYP_ARPC2.1.1.m.50573	0.010999298	0.015977837	No	NA	NA	NA	NA	NA	NA	Arp2/3 protein complex [GO:0005885]; cell junction [GO:0030054]; cytosol [GO:0005829]; neuron projection [GO:0043005]; nucleus [GO:0005634]; site of double-strand break [GO:0035861]; synapse [GO:0045202]; actin filament binding [GO:0051015]; structural constituent of cytoskeleton [GO:0005200]; actin filament polymerization [GO:0030041]; Arp2/3 complex-mediated actin nucleation [GO:0034314]	NA	NA	NA
CHOYP_ARPC4.2.2.m.35677	-0.003286588	0.012131974	No	NA	NA	NA	NA	NA	NA	Arp2/3 protein complex [GO:0005885]; cell projection [GO:0042995]; cytoplasm [GO:0005737]; nucleus [GO:0005634]; site of double-strand break [GO:0035861]; actin filament binding [GO:0051015]; enzyme binding [GO:0019899]; protein binding; bridging [GO:0030674]; structural constituent of cytoskeleton [GO:0005200]; actin filament polymerization [GO:0030041]; Arp2/3 complex-mediated actin nucleation …	NA	NA	NA
CHOYP_ARRB.1.2.m.25932	0.013490534	0.010084859	No	NA	NA	NA	NA	NA	NA	clathrin-coated pit [GO:0005905]; cytoplasmic vesicle [GO:0031410]; nucleus [GO:0005634]; plasma membrane [GO:0005886]; pseudopodium [GO:0031143]; negative regulation of Notch signaling pathway [GO:0045746]; positive regulation of protein phosphorylation [GO:0001934]; positive regulation of receptor internalization [GO:0002092]; protein transport [GO:0015031]; signal transduction [GO:0007165]; ub…	NA	NA	NA
CHOYP_ARRD.6.1.1.m.9470	-0.016959105	0.009602069	No	NA	NA	NA	NA	NA	NA	NA	NA	NA	NA
CHOYP_ARRD3.2.2.m.64983	0.00778017	0.002705549	No	NA	NA	NA	NA	NA	NA	early endosome [GO:0005769]; endosome [GO:0005768]; lysosome [GO:0005764]; plasma membrane [GO:0005886]; beta-3 adrenergic receptor binding [GO:0031699]; fat pad development [GO:0060613]; negative regulation of adenylate cyclase-activating adrenergic receptor signaling pathway [GO:0071878]; negative regulation of cold-induced thermogenesis [GO:0120163]; negative regulation of heat generation [GO:…	NA	NA	NA
CHOYP_ASCC1.1.1.m.39863	0.003945368	0.002913697	No	NA	NA	NA	NA	NA	NA	neuromuscular junction [GO:0031594]; nuclear speck [GO:0016607]; nucleus [GO:0005634]; transcription factor complex [GO:0005667]; RNA binding [GO:0003723]; DNA repair [GO:0006281]; regulation of transcription; DNA-templated [GO:0006355]	NA	NA	NA
CHOYP_ASCC2.1.1.m.34978	0.006227006	-0.014852185	No	NA	NA	NA	NA	NA	NA	activating signal cointegrator 1 complex [GO:0099053]; nuclear speck [GO:0016607]; nucleoplasm [GO:0005654]; nucleus [GO:0005634]; DNA dealkylation involved in DNA repair [GO:0006307]; regulation of transcription; DNA-templated [GO:0006355]	NA	NA	NA
CHOYP_ASCC3.1.1.m.51755	-0.004134512	-0.004222553	No	NA	NA	NA	NA	NA	NA	activating signal cointegrator 1 complex [GO:0099053]; cytosol [GO:0005829]; nuclear speck [GO:0016607]; nucleus [GO:0005634]; ATP binding [GO:0005524]; ATP-dependent 3'-5' DNA helicase activity [GO:0043140]; ATP-dependent helicase activity [GO:0008026]; nucleic acid binding [GO:0003676]; cell proliferation [GO:0008283]; DNA dealkylation involved in DNA repair [GO:0006307]; DNA duplex unwinding […	NA	NA	NA
CHOYP_ASGR2.3.4.m.47793	0.004307408	-0.013198708	No	NA	NA	NA	NA	NA	NA	carbohydrate binding [GO:0030246]	NA	NA	NA
CHOYP_ASK1.1.2.m.586	0.00070503	-0.023933414	No	NA	NA	NA	NA	NA	NA	ATP binding [GO:0005524]; MAP kinase kinase kinase activity [GO:0004709]; metal ion binding [GO:0046872]; protein kinase activity [GO:0004672]; activation of MAPKK activity [GO:0000186]	NA	NA	NA
CHOYP_ASM.1.1.m.21521	-0.012003871	-0.012205499	No	NA	NA	NA	NA	NA	NA	endosome [GO:0005768]; extracellular space [GO:0005615]; lamellar body [GO:0042599]; lysosome [GO:0005764]; plasma membrane [GO:0005886]; acid sphingomyelin phosphodiesterase activity [GO:0061750]; hydrolase activity; acting on glycosyl bonds [GO:0016798]; phosphoric diester hydrolase activity [GO:0008081]; sphingomyelin phosphodiesterase activity [GO:0004767]; zinc ion binding [GO:0008270]; cera…	NA	NA	NA
CHOYP_ASMTL.1.1.m.20115	0.003518038	-0.013589608	No	NA	NA	NA	NA	NA	NA	cytosol [GO:0005829]; nucleoside-triphosphate diphosphatase activity [GO:0047429]; O-methyltransferase activity [GO:0008171]	NA	NA	NA
CHOYP_ASNA.1.1.m.52208	-0.012889914	-0.002458474	No	NA	NA	NA	NA	NA	NA	endoplasmic reticulum [GO:0005783]; ATP binding [GO:0005524]; ATPase activity [GO:0016887]; metal ion binding [GO:0046872]; protein insertion into ER membrane [GO:0045048]	NA	NA	NA
CHOYP_ASPH.1.2.m.35319	-0.000432045	-0.023137187	No	NA	NA	NA	NA	NA	NA	cortical endoplasmic reticulum [GO:0032541]; cytoplasm [GO:0005737]; endoplasmic reticulum [GO:0005783]; integral component of endoplasmic reticulum membrane [GO:0030176]; integral component of membrane [GO:0016021]; plasma membrane [GO:0005886]; sarcoplasmic reticulum membrane [GO:0033017]; calcium ion binding [GO:0005509]; peptide-aspartate beta-dioxygenase activity [GO:0004597]; activation of …	NA	NA	NA
CHOYP_ASPM.1.4.m.6650	0.006490569	0.004201896	No	NA	NA	NA	NA	NA	NA	NA	NA	NA	NA
CHOYP_ASSY.2.4.m.43713	0.001294794	-0.011744209	No	NA	NA	NA	NA	NA	NA	cytoplasm [GO:0005737]; cytosol [GO:0005829]; argininosuccinate synthase activity [GO:0004055]; ATP binding [GO:0005524]; arginine biosynthetic process [GO:0006526]; argininosuccinate metabolic process [GO:0000053]; urea cycle [GO:0000050]	NA	NA	NA
CHOYP_ASUN.1.1.m.6333	0.012162711	0.02229032	No	NA	NA	NA	NA	NA	NA	cytoplasm [GO:0005737]; nucleoplasm [GO:0005654]; nucleus [GO:0005634]; cell division [GO:0051301]; centrosome localization [GO:0051642]; flagellated sperm motility [GO:0030317]; mitotic spindle organization [GO:0007052]; protein localization to nuclear envelope [GO:0090435]; regulation of fertilization [GO:0080154]; regulation of mitotic cell cycle [GO:0007346]; snRNA transcription by RNA polyme…	NA	NA	NA
CHOYP_AT1.1.1.m.66793	-0.008527134	-0.017735663	No	NA	NA	NA	NA	NA	NA	glycinergic synapse [GO:0098690]; integral component of membrane [GO:0016021]; integral component of presynaptic membrane [GO:0099056]; plasma membrane [GO:0005886]; glycine:sodium symporter activity [GO:0015375]; metal ion binding [GO:0046872]; chemical synaptic transmission [GO:0007268]; glycine import across plasma membrane [GO:1903804]; synaptic transmission; glycinergic [GO:0060012]	NA	NA	NA
CHOYP_AT10A.1.1.m.56662	0.003945368	0.002913697	No	NA	NA	NA	NA	NA	NA	NA	NA	NA	NA
CHOYP_AT1A.1.1.m.18017	0.016871156	-0.015143746	No	NA	NA	NA	NA	NA	NA	integral component of membrane [GO:0016021]; plasma membrane [GO:0005886]; ATP binding [GO:0005524]; metal ion binding [GO:0046872]; sodium:potassium-exchanging ATPase activity [GO:0005391]	NA	NA	NA
CHOYP_AT5F1.1.1.m.12896	0.003939494	0.01249855	No	NA	NA	NA	NA	NA	NA	membrane [GO:0016020]; mitochondrial inner membrane [GO:0005743]; mitochondrial matrix [GO:0005759]; mitochondrial proton-transporting ATP synthase complex [GO:0005753]; mitochondrial proton-transporting ATP synthase complex; coupling factor F(o) [GO:0000276]; mitochondrion [GO:0005739]; myelin sheath [GO:0043209]; nucleoplasm [GO:0005654]; nucleus [GO:0005634]; proton transmembrane transporter a…	NA	NA	NA
CHOYP_ATC1.1.1.m.5160	0.017110096	0.014519985	No	NA	NA	NA	NA	NA	NA	integral component of membrane [GO:0016021]; sarcoplasmic reticulum membrane [GO:0033017]; ATP binding [GO:0005524]; calcium-transporting ATPase activity [GO:0005388]; metal ion binding [GO:0046872]; proton-exporting ATPase activity; phosphorylative mechanism [GO:0008553]; calcium ion transmembrane transport [GO:0070588]; cellular calcium ion homeostasis [GO:0006874]	NA	NA	NA
CHOYP_ATC1.1.1.m.5161	-0.009924107	0.005939186	No	NA	NA	NA	NA	NA	NA	cytoplasm [GO:0005737]; cytoskeleton [GO:0005856]; cadherin binding [GO:0045296]; cell adhesion [GO:0007155]	NA	NA	NA
CHOYP_ATE1.1.3.m.6901	-0.016330162	0.000749568	No	NA	NA	NA	NA	NA	NA	cytoplasm [GO:0005737]; nucleus [GO:0005634]; arginyltransferase activity [GO:0004057]; proteasomal protein catabolic process [GO:0010498]; protein arginylation [GO:0016598]	NA	NA	NA
CHOYP_ATG2A.1.1.m.57169	0.004342809	-0.012410104	No	NA	NA	NA	NA	NA	NA	extrinsic component of membrane [GO:0019898]; lipid droplet [GO:0005811]; nucleoplasm [GO:0005654]; phagophore assembly site [GO:0000407]; phagophore assembly site membrane [GO:0034045]; autophagosome assembly [GO:0000045]; autophagy of mitochondrion [GO:0000422]	NA	NA	NA
CHOYP_ATG3.1.1.m.25570	0.012069261	-0.006202849	No	NA	NA	NA	NA	NA	NA	cytoplasmic ubiquitin ligase complex [GO:0000153]; cytosol [GO:0005829]; Atg12 transferase activity [GO:0019777]; Atg8 ligase activity [GO:0019776]; autophagosome assembly [GO:0000045]; autophagy of mitochondrion [GO:0000422]; mitochondrial fragmentation involved in apoptotic process [GO:0043653]; protein transport [GO:0015031]	NA	NA	NA
CHOYP_ATG7.1.1.m.34175	0.005322527	-0.016762239	No	NA	NA	NA	NA	NA	NA	axon [GO:0030424]; axoneme [GO:0005930]; cytoplasm [GO:0005737]; cytosol [GO:0005829]; perinuclear region of cytoplasm [GO:0048471]; phagophore assembly site [GO:0000407]; Atg12 activating enzyme activity [GO:0019778]; Atg8 activating enzyme activity [GO:0019779]; protein homodimerization activity [GO:0042803]; transcription factor binding [GO:0008134]; adult walking behavior [GO:0007628]; amino …	NA	NA	NA
CHOYP_ATIC.1.1.m.17816	-0.003196387	-0.020739835	No	NA	NA	NA	NA	NA	NA	cytosol [GO:0005829]; IMP cyclohydrolase activity [GO:0003937]; phosphoribosylaminoimidazolecarboxamide formyltransferase activity [GO:0004643]; protein homodimerization activity [GO:0042803]; 'de novo' IMP biosynthetic process [GO:0006189]	NA	NA	NA
CHOYP_ATP13A.1.1.m.10161	-0.001983235	-0.019614859	No	NA	NA	NA	NA	NA	NA	endoplasmic reticulum membrane [GO:0005789]; integral component of membrane [GO:0016021]; ATP binding [GO:0005524]; ATPase activity [GO:0016887]; metal ion binding [GO:0046872]; cation transport [GO:0006812]; cellular calcium ion homeostasis [GO:0006874]	NA	NA	NA
CHOYP_ATP2B3.1.1.m.6573	-0.001843126	0.004494281	No	NA	NA	NA	NA	NA	NA	extracellular vesicle [GO:1903561]; GABA-ergic synapse [GO:0098982]; glutamatergic synapse [GO:0098978]; Golgi apparatus [GO:0005794]; integral component of plasma membrane [GO:0005887]; plasma membrane [GO:0005886]; presynapse [GO:0098793]; ATP binding [GO:0005524]; calcium ion transmembrane transporter activity [GO:0015085]; calcium-transporting ATPase activity [GO:0005388]; calcium-transportin…	NA	NA	NA
CHOYP_ATP5B.1.1.m.22321	0.01454692	-0.013800564	No	NA	NA	NA	NA	NA	NA	mitochondrial proton-transporting ATP synthase complex; catalytic core F(1) [GO:0000275]; mitochondrion [GO:0005739]; ATP binding [GO:0005524]; proton-transporting ATP synthase activity; rotational mechanism [GO:0046933]; proton-transporting ATPase activity; rotational mechanism [GO:0046961]; ATP synthesis coupled proton transport [GO:0015986]; proton transmembrane transport [GO:1902600]	NA	NA	NA
CHOYP_ATP5C1.1.1.m.16222	0.004038133	-0.004826145	No	NA	NA	NA	NA	NA	NA	mitochondrial proton-transporting ATP synthase complex; catalytic core F(1) [GO:0000275]; mitochondrion [GO:0005739]; proton-transporting ATP synthase activity; rotational mechanism [GO:0046933]; ATP biosynthetic process [GO:0006754]; ATP synthesis coupled proton transport [GO:0015986]; proton transmembrane transport [GO:1902600]	NA	NA	NA
CHOYP_ATP5H.1.1.m.22927	0.007132744	-0.004425298	No	NA	NA	NA	NA	NA	NA	NA	NA	NA	NA
CHOYP_ATP6AP1.1.1.m.18150	-0.011016877	-0.019177721	No	NA	NA	NA	NA	NA	NA	endoplasmic reticulum membrane [GO:0005789]; endoplasmic reticulum-Golgi intermediate compartment membrane [GO:0033116]; endosome membrane [GO:0010008]; extracellular exosome [GO:0070062]; integral component of membrane [GO:0016021]; plasma membrane proton-transporting V-type ATPase complex [GO:0033181]; proton-transporting two-sector ATPase complex [GO:0016469]; proton-transporting V-type ATPase…	NA	NA	NA
CHOYP_ATP7A.1.1.m.23099	0.001657093	-0.007478462	No	NA	NA	NA	NA	NA	NA	apical plasma membrane [GO:0016324]; basolateral plasma membrane [GO:0016323]; brush border membrane [GO:0031526]; cell leading edge [GO:0031252]; cytosol [GO:0005829]; Golgi apparatus [GO:0005794]; integral component of membrane [GO:0016021]; late endosome [GO:0005770]; membrane raft [GO:0045121]; microvillus [GO:0005902]; nucleus [GO:0005634]; perikaryon [GO:0043204]; perinuclear region of cyto…	NA	NA	NA
CHOYP_ATPA.1.1.m.50245	0.002325697	-0.008939525	No	NA	NA	NA	NA	NA	NA	mitochondrial proton-transporting ATP synthase complex; catalytic core F(1) [GO:0000275]; plasma membrane [GO:0005886]; ADP binding [GO:0043531]; ATP binding [GO:0005524]; proton-transporting ATP synthase activity; rotational mechanism [GO:0046933]; ATP biosynthetic process [GO:0006754]; ATP metabolic process [GO:0046034]; ATP synthesis coupled proton transport [GO:0015986]; electron transport ch…	NA	NA	NA
CHOYP_ATPB.1.1.m.21960	-0.007840682	-0.005833668	No	NA	NA	NA	NA	NA	NA	mitochondrial inner membrane [GO:0005743]; proton-transporting ATP synthase complex; catalytic core F(1) [GO:0045261]; ATP binding [GO:0005524]; proton-transporting ATP synthase activity; rotational mechanism [GO:0046933]; ATP synthesis coupled proton transport [GO:0015986]	NA	NA	NA
CHOYP_ATRIP.1.1.m.15992	0.009613848	-0.003653614	No	NA	NA	NA	NA	NA	NA	nucleoplasm [GO:0005654]; nucleus [GO:0005634]; K63-linked polyubiquitin modification-dependent protein binding [GO:0070530]; DNA damage checkpoint [GO:0000077]; DNA replication [GO:0006260]; interstrand cross-link repair [GO:0036297]	NA	NA	NA
CHOYP_ATRP.1.1.m.22451	-0.009462601	-0.009997114	No	NA	NA	NA	NA	NA	NA	NA	NA	NA	NA
CHOYP_ATRX.1.1.m.14705	0.000319746	-0.000117074	No	NA	NA	NA	NA	NA	NA	condensed nuclear chromosome; centromeric region [GO:0000780]; nuclear chromosome; telomeric region [GO:0000784]; nuclear pericentric heterochromatin [GO:0031618]; nuclear subtelomeric heterochromatin [GO:1990707]; PML body [GO:0016605]; telomeric heterochromatin [GO:0031933]; ATP binding [GO:0005524]; chromatin binding [GO:0003682]; chromo shadow domain binding [GO:0070087]; DNA binding [GO:0003…	NA	NA	NA
CHOYP_ATS10.1.1.m.43473	0.004844055	-0.017718739	No	NA	NA	NA	NA	NA	NA	extracellular region [GO:0005576]; metal ion binding [GO:0046872]; metalloendopeptidase activity [GO:0004222]; eye development [GO:0001654]; negative regulation of platelet aggregation [GO:0090331]	NA	NA	NA
CHOYP_ATS16.2.4.m.14579	-0.000222455	-0.000403097	No	NA	NA	NA	NA	NA	NA	extracellular region [GO:0005576]; metal ion binding [GO:0046872]; metalloendopeptidase activity [GO:0004222]; branching involved in ureteric bud morphogenesis [GO:0001658]; male gamete generation [GO:0048232]; regulation of cilium assembly [GO:1902017]; regulation of systemic arterial blood pressure [GO:0003073]	NA	NA	NA
CHOYP_ATS2.1.2.m.39791	0.022050895	-0.007915582	No	NA	NA	NA	NA	NA	NA	extracellular region [GO:0005576]; metal ion binding [GO:0046872]; metalloendopeptidase activity [GO:0004222]; branching involved in ureteric bud morphogenesis [GO:0001658]; male gamete generation [GO:0048232]; regulation of cilium assembly [GO:1902017]; regulation of systemic arterial blood pressure [GO:0003073]	NA	NA	NA
CHOYP_ATS20.2.2.m.52571	0.003882557	-0.003133451	No	NA	NA	NA	NA	NA	NA	extracellular exosome [GO:0070062]; extracellular matrix [GO:0031012]; extracellular region [GO:0005576]; extracellular space [GO:0005615]; endopeptidase activity [GO:0004175]; heparin binding [GO:0008201]; metalloendopeptidase activity [GO:0004222]; zinc ion binding [GO:0008270]; collagen biosynthetic process [GO:0032964]; collagen catabolic process [GO:0030574]; collagen fibril organization [GO…	NA	NA	NA
CHOYP_ATS6.3.3.m.56109	-0.012833457	-0.016352844	No	NA	NA	NA	NA	NA	NA	extracellular region [GO:0005576]; metal ion binding [GO:0046872]; metalloendopeptidase activity [GO:0004222]; branching involved in ureteric bud morphogenesis [GO:0001658]; male gamete generation [GO:0048232]; regulation of cilium assembly [GO:1902017]; regulation of systemic arterial blood pressure [GO:0003073]	NA	NA	NA
CHOYP_ATXN10.1.1.m.33209	0.006159669	0.009419646	No	NA	NA	NA	NA	NA	NA	perinuclear region of cytoplasm [GO:0048471]	NA	NA	NA
CHOYP_AUHM.1.2.m.28847	0.00205195	-0.009341169	No	NA	NA	NA	NA	NA	NA	mitochondrion [GO:0005739]; enoyl-CoA hydratase activity [GO:0004300]; itaconyl-CoA hydratase activity [GO:0050011]; methylglutaconyl-CoA hydratase activity [GO:0004490]; mRNA 3'-UTR binding [GO:0003730]; fatty acid beta-oxidation [GO:0006635]; leucine catabolic process [GO:0006552]	NA	NA	NA
CHOYP_AUHM.2.2.m.44102	0.003386666	0.022475881	No	NA	NA	NA	NA	NA	NA	mitochondrion [GO:0005739]; enoyl-CoA hydratase activity [GO:0004300]; fatty acid beta-oxidation [GO:0006635]	NA	NA	NA
CHOYP_B3GT2.1.1.m.35771	0.004975149	-0.012698606	No	NA	NA	NA	NA	NA	NA	Golgi membrane [GO:0000139]; integral component of membrane [GO:0016021]; glucosaminylgalactosylglucosylceramide beta-galactosyltransferase activity [GO:0047275]; protein glycosylation [GO:0006486]	NA	NA	NA
CHOYP_BACH1.3.17.m.6935	0.010854693	0.01391998	No	NA	NA	NA	NA	NA	NA	cell junction [GO:0030054]; Cul3-RING ubiquitin ligase complex [GO:0031463]; neuron projection [GO:0043005]; neuronal cell body [GO:0043025]; postsynaptic density [GO:0014069]; protein ubiquitination [GO:0016567]; ubiquitin-dependent protein catabolic process [GO:0006511]	NA	NA	NA
CHOYP_BACH1.8.17.m.18006	-0.018198802	0.00352248	No	NA	NA	NA	NA	NA	NA	NA	NA	NA	NA
CHOYP_BACOIKO003_21.1.1.m.44123	0.014320872	0.001377473	No	NA	NA	NA	NA	NA	NA	NA	NA	NA	NA
CHOYP_BAG1.2.2.m.60616	0.014332343	0.013916446	No	NA	NA	NA	NA	NA	NA	cytoplasm [GO:0005737]; cytosol [GO:0005829]; nucleus [GO:0005634]; adenyl-nucleotide exchange factor activity [GO:0000774]; chaperone binding [GO:0051087]; ubiquitin protein ligase binding [GO:0031625]; apoptotic process [GO:0006915]; cell surface receptor signaling pathway [GO:0007166]; chaperone cofactor-dependent protein refolding [GO:0051085]; negative regulation of apoptotic process [GO:004…	NA	NA	NA
CHOYP_BAG3.1.1.m.15160	-0.005005639	0.000983584	No	NA	NA	NA	NA	NA	NA	cytosol [GO:0005829]; nucleus [GO:0005634]; plasma membrane [GO:0005886]; adenyl-nucleotide exchange factor activity [GO:0000774]; chaperone binding [GO:0051087]; RNA binding [GO:0003723]; ubiquitin protein ligase binding [GO:0031625]; cellular response to epidermal growth factor stimulus [GO:0071364]; cellular response to tumor necrosis factor [GO:0071356]; negative regulation of apoptotic proce…	NA	NA	NA
CHOYP_BAG6A.1.1.m.25802	-0.013032892	-0.020842499	No	NA	NA	NA	NA	NA	NA	BAT3 complex [GO:0071818]; cytosol [GO:0005829]; extracellular exosome [GO:0070062]; nucleus [GO:0005634]; polyubiquitin modification-dependent protein binding [GO:0031593]; proteasome binding [GO:0070628]; ribosome binding [GO:0043022]; brain development [GO:0007420]; chromatin organization [GO:0006325]; endoplasmic reticulum stress-induced pre-emptive quality control [GO:0061857]; ER-associated…	NA	NA	NA
CHOYP_BAI1.1.2.m.4434	-0.003669478	0.006102674	No	NA	NA	NA	NA	NA	NA	axon [GO:0030424]; cell-cell junction [GO:0005911]; glutamatergic synapse [GO:0098978]; integral component of membrane [GO:0016021]; integral component of plasma membrane [GO:0005887]; calcium ion binding [GO:0005509]; carbohydrate binding [GO:0030246]; G protein-coupled receptor activity [GO:0004930]; adenylate cyclase-activating G protein-coupled receptor signaling pathway [GO:0007189]; brain d…	NA	NA	NA
CHOYP_BAP18.1.1.m.48944	-0.010734643	-0.011561332	No	NA	NA	NA	NA	NA	NA	cytosol [GO:0005829]; MLL1 complex [GO:0071339]; nucleoplasm [GO:0005654]; NURF complex [GO:0016589]; DNA binding [GO:0003677]; chromatin organization [GO:0006325]	NA	NA	NA
CHOYP_BAP31.1.1.m.62939	-0.003293511	-0.005161397	No	NA	NA	NA	NA	NA	NA	endoplasmic reticulum membrane [GO:0005789]; endoplasmic reticulum-Golgi intermediate compartment membrane [GO:0033116]; integral component of membrane [GO:0016021]; apoptotic process [GO:0006915]; intracellular protein transport [GO:0006886]; vesicle-mediated transport [GO:0016192]	NA	NA	NA
CHOYP_BARBAKC583_0145.1.1.m.10555	0.003591359	0.007685583	No	NA	NA	NA	NA	NA	NA	NA	NA	NA	NA
CHOYP_BAT1.4.4.m.32273	0.004294958	-0.007963358	No	NA	NA	NA	NA	NA	NA	apical plasma membrane [GO:0016324]; brush border membrane [GO:0031526]; integral component of plasma membrane [GO:0005887]; plasma membrane [GO:0005886]; L-amino acid transmembrane transporter activity [GO:0015179]; L-cystine transmembrane transporter activity [GO:0015184]; neutral amino acid transmembrane transporter activity [GO:0015175]; peptide antigen binding [GO:0042605]; L-cystine transpo…	NA	NA	NA
CHOYP_BAX.1.1.m.30787	-0.008268048	-0.016281495	No	NA	NA	NA	NA	NA	NA	BAX complex [GO:0097144]; Bcl-2 family protein complex [GO:0097136]; cell periphery [GO:0071944]; cytoplasm [GO:0005737]; cytosol [GO:0005829]; endoplasmic reticulum [GO:0005783]; endoplasmic reticulum membrane [GO:0005789]; mitochondrial outer membrane [GO:0005741]; mitochondrial permeability transition pore complex [GO:0005757]; mitochondrion [GO:0005739]; nuclear envelope [GO:0005635]; nucleus…	NA	NA	NA
CHOYP_BAZ1A.1.1.m.9485	-0.005540669	-0.002108313	No	NA	NA	NA	NA	NA	NA	ACF complex [GO:0016590]; CHRAC [GO:0008623]; metal ion binding [GO:0046872]; chromatin remodeling [GO:0006338]; DNA-dependent DNA replication [GO:0006261]; histone acetylation [GO:0016573]; regulation of transcription by RNA polymerase II [GO:0006357]	NA	NA	NA
CHOYP_BAZ1B.1.1.m.24480	-0.008693406	-0.008928521	No	NA	NA	NA	NA	NA	NA	condensed chromosome [GO:0000793]; nuclear body [GO:0016604]; nucleoplasm [GO:0005654]; pericentric heterochromatin [GO:0005721]; ATP binding [GO:0005524]; histone binding [GO:0042393]; histone kinase activity [GO:0035173]; non-membrane spanning protein tyrosine kinase activity [GO:0004715]; protein tyrosine kinase activity [GO:0004713]; zinc ion binding [GO:0008270]; cellular response to DNA dam…	NA	NA	NA
CHOYP_BBOV_II003210.5.13.m.30678	-0.008530693	-0.001854242	No	NA	NA	NA	NA	NA	NA	NA	NA	NA	NA
CHOYP_BBS4.1.1.m.50943	-0.009617481	0.011561597	No	NA	NA	NA	NA	NA	NA	BBSome [GO:0034464]; centriolar satellite [GO:0034451]; centriole [GO:0005814]; centrosome [GO:0005813]; ciliary basal body [GO:0036064]; ciliary membrane [GO:0060170]; ciliary transition zone [GO:0035869]; cilium [GO:0005929]; cytosol [GO:0005829]; motile cilium [GO:0031514]; non-motile cilium [GO:0097730]; nucleus [GO:0005634]; pericentriolar material [GO:0000242]; photoreceptor connecting cili…	NA	NA	NA
CHOYP_BBS5.1.1.m.56560	-0.016959105	0.009602069	No	NA	NA	NA	NA	NA	NA	BBSome [GO:0034464]; ciliary basal body [GO:0036064]; ciliary membrane [GO:0060170]; cytoplasm [GO:0005737]; phosphatidylinositol-3-phosphate binding [GO:0032266]; compound eye development [GO:0048749]; compound eye photoreceptor development [GO:0042051]; gastrulation [GO:0007369]; heart looping [GO:0001947]; intracellular transport [GO:0046907]; Kupffer's vesicle development [GO:0070121]; melano…	NA	NA	NA
CHOYP_BCAS0157.2.2.m.53484	0.01900448	-0.00600352	No	NA	NA	NA	NA	NA	NA	NA	NA	NA	NA
CHOYP_BCAS3.1.1.m.6968	-0.00454436	-0.008152151	No	NA	NA	NA	NA	NA	NA	cell leading edge [GO:0031252]; cell periphery [GO:0071944]; cytoplasm [GO:0005737]; cytoplasmic microtubule [GO:0005881]; intermediate filament cytoskeleton [GO:0045111]; nucleolus [GO:0005730]; nucleus [GO:0005634]; transcriptionally active chromatin [GO:0035327]; acetyltransferase activator activity [GO:0010698]; beta-tubulin binding [GO:0048487]; chromatin binding [GO:0003682]; histone acetyl…	NA	NA	NA
CHOYP_BCAT1.1.1.m.54127	0.011295882	0.002806491	No	NA	NA	NA	NA	NA	NA	mitochondrion [GO:0005739]; branched-chain-amino-acid transaminase activity [GO:0004084]; L-isoleucine transaminase activity [GO:0052656]; L-leucine transaminase activity [GO:0052654]; L-valine transaminase activity [GO:0052655]; cellular response to leukemia inhibitory factor [GO:1990830]; isoleucine catabolic process [GO:0006550]; leucine biosynthetic process [GO:0009098]; regulation of hormone…	NA	NA	NA
CHOYP_BCKD.2.2.m.60038	-0.014743463	0.003729844	No	NA	NA	NA	NA	NA	NA	mitochondrial alpha-ketoglutarate dehydrogenase complex [GO:0005947]; mitochondrial matrix [GO:0005759]; mitochondrion [GO:0005739]; [3-methyl-2-oxobutanoate dehydrogenase (acetyl-transferring)] kinase activity [GO:0047323]; ATP binding [GO:0005524]; kinase activity [GO:0016301]; protein serine/threonine kinase activity [GO:0004674]; branched-chain amino acid catabolic process [GO:0009083]; cellu…	NA	NA	NA
CHOYP_BCL3.1.2.m.56007	0.009876239	0.019905784	No	NA	NA	NA	NA	NA	NA	Bcl3-Bcl10 complex [GO:0032996]; Bcl3/NF-kappaB2 complex [GO:0033257]; cytoplasm [GO:0005737]; cytosol [GO:0005829]; intracellular membrane-bounded organelle [GO:0043231]; midbody [GO:0030496]; nucleoplasm [GO:0005654]; nucleus [GO:0005634]; perinuclear region of cytoplasm [GO:0048471]; plasma membrane [GO:0005886]; protein-containing complex [GO:0032991]; DNA binding [GO:0003677]; DNA-binding tr…	NA	NA	NA
CHOYP_BCL3.2.2.m.57485	0.000686233	-0.010733133	No	NA	NA	NA	NA	NA	NA	Bcl3/NF-kappaB2 complex [GO:0033257]; cytoplasm [GO:0005737]; cytosol [GO:0005829]; nucleus [GO:0005634]; DNA-binding transcription activator activity; RNA polymerase II-specific [GO:0001228]; RNA polymerase II proximal promoter sequence-specific DNA binding [GO:0000978]; aging [GO:0007568]; extracellular matrix organization [GO:0030198]; follicular dendritic cell differentiation [GO:0002268]; ge…	NA	NA	NA
CHOYP_BCL7A.1.1.m.29528	0.003737865	0.012562438	No	NA	NA	NA	NA	NA	NA		NA	NA	NA
CHOYP_BDH2.1.2.m.30737	0.010088676	0.018291297	No	NA	NA	NA	NA	NA	NA	cytoplasm [GO:0005737]; 3-hydroxybutyrate dehydrogenase activity [GO:0003858]; oxidoreductase activity; acting on the CH-CH group of donors; NAD or NADP as acceptor [GO:0016628]; heme metabolic process [GO:0042168]; iron ion homeostasis [GO:0055072]; siderophore biosynthetic process [GO:0019290]	NA	NA	NA
CHOYP_BDH2.2.2.m.57286	0.007879957	0.003150465	No	NA	NA	NA	NA	NA	NA	cytoplasm [GO:0005737]; 3-hydroxybutyrate dehydrogenase activity [GO:0003858]; oxidoreductase activity; acting on the CH-CH group of donors; NAD or NADP as acceptor [GO:0016628]; heme metabolic process [GO:0042168]; iron ion homeostasis [GO:0055072]; siderophore biosynthetic process [GO:0019290]	NA	NA	NA
CHOYP_BDHB.1.1.m.9128	-0.022561485	0.009982919	No	NA	NA	NA	NA	NA	NA	NA	NA	NA	NA
CHOYP_BET1L.1.1.m.8210	-0.013077332	-0.016910755	No	NA	NA	NA	NA	NA	NA	integral component of Golgi membrane [GO:0030173]; protein transport [GO:0015031]	NA	NA	NA
CHOYP_BGAL.2.2.m.41942	-0.010055025	-0.00792649	No	NA	NA	NA	NA	NA	NA	lysosome [GO:0005764]; vacuole [GO:0005773]; beta-galactosidase activity [GO:0004565]; carbohydrate metabolic process [GO:0005975]	NA	NA	NA
CHOYP_BH13620.1.1.m.41020	-0.022659421	0.010370991	No	NA	NA	NA	NA	NA	NA	cytoplasm [GO:0005737]; nucleoplasm [GO:0005654]; nucleus [GO:0005634]; RNA polymerase II; core complex [GO:0005665]; DNA binding [GO:0003677]; DNA-directed 5'-3' RNA polymerase activity [GO:0003899]; metal ion binding [GO:0046872]; promoter-specific chromatin binding [GO:1990841]; protein C-terminus binding [GO:0008022]; RNA binding [GO:0003723]; RNA-directed 5'-3' RNA polymerase activity [GO:00…	NA	NA	NA
CHOYP_BICD2.1.1.m.9177	-0.008112092	-0.023790449	No	NA	NA	NA	NA	NA	NA	centrosome [GO:0005813]; cytoplasmic microtubule [GO:0005881]; cytoplasmic vesicle [GO:0031410]; cytosol [GO:0005829]; Golgi apparatus [GO:0005794]; host cell viral assembly compartment [GO:0072517]; membrane [GO:0016020]; perinuclear region of cytoplasm [GO:0048471]; trans-Golgi network [GO:0005802]; cytoskeletal adaptor activity [GO:0008093]; dynactin binding [GO:0034452]; dynein complex bindin…	NA	NA	NA
CHOYP_BIG1.1.3.m.6444	0.00985767	0.00436875	No	NA	NA	NA	NA	NA	NA	cytosol [GO:0005829]; Golgi apparatus [GO:0005794]; Golgi membrane [GO:0000139]; nuclear matrix [GO:0016363]; nucleolus [GO:0005730]; nucleoplasm [GO:0005654]; perinuclear region of cytoplasm [GO:0048471]; small nuclear ribonucleoprotein complex [GO:0030532]; trans-Golgi network [GO:0005802]; ARF guanyl-nucleotide exchange factor activity [GO:0005086]; guanyl-nucleotide exchange factor activity […	NA	NA	NA
CHOYP_BIG1.3.3.m.34442	0.003731622	-0.020689451	No	NA	NA	NA	NA	NA	NA	cytosol [GO:0005829]; Golgi apparatus [GO:0005794]; Golgi membrane [GO:0000139]; nuclear matrix [GO:0016363]; nucleolus [GO:0005730]; nucleoplasm [GO:0005654]; perinuclear region of cytoplasm [GO:0048471]; small nuclear ribonucleoprotein complex [GO:0030532]; trans-Golgi network [GO:0005802]; ARF guanyl-nucleotide exchange factor activity [GO:0005086]; guanyl-nucleotide exchange factor activity […	NA	NA	NA
CHOYP_BIG3.1.1.m.51447	-0.002120788	-0.008918373	No	NA	NA	NA	NA	NA	NA	integral component of membrane [GO:0016021]; transport vesicle membrane [GO:0030658]; ARF guanyl-nucleotide exchange factor activity [GO:0005086]; negative regulation of phosphatase activity [GO:0010923]; regulation of ARF protein signal transduction [GO:0032012]	NA	NA	NA
CHOYP_BIG3.1.1.m.51448	-0.00187495	0.016933576	No	NA	NA	NA	NA	NA	NA	cytoplasm [GO:0005737]; Golgi membrane [GO:0000139]; ATP binding [GO:0005524]; metal ion binding [GO:0046872]; protein homodimerization activity [GO:0042803]; protein serine/threonine kinase activity [GO:0004674]; activation of protein kinase activity [GO:0032147]; establishment of Golgi localization [GO:0051683]; establishment or maintenance of cell polarity [GO:0007163]; Golgi localization [GO:…	NA	NA	NA
CHOYP_BIR7B.2.2.m.60973	-0.006746172	0.004523331	No	NA	NA	NA	NA	NA	NA	metal ion binding [GO:0046872]	NA	NA	NA
CHOYP_BIRA.1.1.m.18343	-0.010454421	-0.010983573	No	NA	NA	NA	NA	NA	NA	ATP binding [GO:0005524]; biotin-[acetyl-CoA-carboxylase] ligase activity [GO:0004077]; DNA binding [GO:0003677]; protein biotinylation [GO:0009305]; regulation of transcription; DNA-templated [GO:0006355]	NA	NA	NA
CHOYP_BIRC6.1.2.m.51516	-0.006353686	3.05E-05	No	NA	NA	NA	NA	NA	NA	endosome [GO:0005768]; Flemming body [GO:0090543]; membrane [GO:0016020]; microtubule organizing center [GO:0005815]; midbody [GO:0030496]; nucleus [GO:0005634]; spindle pole [GO:0000922]; trans-Golgi network [GO:0005802]; cysteine-type endopeptidase inhibitor activity [GO:0004869]; ubiquitin conjugating enzyme activity [GO:0061631]; ubiquitin-protein transferase activity [GO:0004842]; apoptotic …	NA	NA	NA
CHOYP_BIRC7.3.5.m.22702	-0.001030045	0.01322559	No	NA	NA	NA	NA	NA	NA	NA	NA	NA	NA
CHOYP_BL1S2.1.1.m.11618	0.016238087	-0.004454809	No	NA	NA	NA	NA	NA	NA	axon cytoplasm [GO:1904115]; BLOC-1 complex [GO:0031083]; BORC complex [GO:0099078]; gamma-tubulin complex [GO:0000930]; lysosomal membrane [GO:0005765]; gamma-tubulin binding [GO:0043015]; anterograde axonal transport [GO:0008089]; anterograde synaptic vesicle transport [GO:0048490]; endosomal transport [GO:0016197]; lysosome localization [GO:0032418]; negative regulation of lymphoid progenitor …	NA	NA	NA
CHOYP_BLIMP.1.1.1.m.55502	0.009556219	0.013450546	No	NA	NA	NA	NA	NA	NA	NA	NA	NA	NA
CHOYP_BLMH.1.1.m.66065	0.002996077	-0.016010981	No	NA	NA	NA	NA	NA	NA	cytoplasm [GO:0005737]; cytosol [GO:0005829]; extracellular exosome [GO:0070062]; nucleus [GO:0005634]; aminopeptidase activity [GO:0004177]; carboxypeptidase activity [GO:0004180]; cysteine-type endopeptidase activity [GO:0004197]; cysteine-type peptidase activity [GO:0008234]; identical protein binding [GO:0042802]; homocysteine catabolic process [GO:0043418]; protein polyubiquitination [GO:000…	NA	NA	NA
CHOYP_BLOC1S4.1.1.m.22903	-0.009309176	0.005872529	No	NA	NA	NA	NA	NA	NA	axon cytoplasm [GO:1904115]; BLOC-1 complex [GO:0031083]; cytoplasm [GO:0005737]; anterograde axonal transport [GO:0008089]; anterograde synaptic vesicle transport [GO:0048490]; melanosome organization [GO:0032438]; neuromuscular process controlling balance [GO:0050885]; neuron projection development [GO:0031175]; platelet aggregation [GO:0070527]	NA	NA	NA
CHOYP_BLVRA.1.1.m.17904	-0.010892988	-0.005993312	No	NA	NA	NA	NA	NA	NA	cytosol [GO:0005829]; biliverdin reductase activity [GO:0004074]; nucleotide binding [GO:0000166]; zinc ion binding [GO:0008270]; heme catabolic process [GO:0042167]; oxidation-reduction process [GO:0055114]	NA	NA	NA
CHOYP_BM1_00205.2.4.m.5170	0.003791581	-0.025625328	No	NA	NA	NA	NA	NA	NA	NA	NA	NA	NA
CHOYP_BM1_05690.1.1.m.23253	-0.004139763	-0.023812731	No	NA	NA	NA	NA	NA	NA	NA	NA	NA	NA
CHOYP_BM1_24035.1.1.m.40152	0.018804557	-0.008983443	No	NA	NA	NA	NA	NA	NA	endoplasmic reticulum lumen [GO:0005788]; melanosome [GO:0042470]; protein-containing complex [GO:0032991]; cyclosporin A binding [GO:0016018]; peptidyl-prolyl cis-trans isomerase activity [GO:0003755]; unfolded protein binding [GO:0051082]; chaperone-mediated protein folding [GO:0061077]; negative regulation of collagen fibril organization [GO:1904027]; protein peptidyl-prolyl isomerization [GO:…	NA	NA	NA
CHOYP_BM1_57400.5.7.m.58033	-0.002227197	0.001554352	No	NA	NA	NA	NA	NA	NA	integral component of membrane [GO:0016021]; plasma membrane [GO:0005886]; cell adhesion [GO:0007155]; myofibril assembly [GO:0030239]; phagocytosis [GO:0006909]; skeletal muscle satellite cell activation [GO:0014719]; skeletal muscle satellite cell differentiation [GO:0014816]; skeletal muscle satellite cell proliferation [GO:0014841]	NA	NA	NA
CHOYP_BM8F.1.2.m.3009	0.005449302	-0.010190051	No	NA	NA	NA	NA	NA	NA	NA	NA	NA	NA
CHOYP_BM8F.2.2.m.35731	0.023261541	-0.007443827	No	NA	NA	NA	NA	NA	NA	NA	NA	NA	NA
CHOYP_BMS1.1.1.m.17619	-0.002301192	-0.020142998	No	NA	NA	NA	NA	NA	NA	90S preribosome [GO:0030686]; nucleolus [GO:0005730]; nucleoplasm [GO:0005654]; nucleus [GO:0005634]; ATP binding [GO:0005524]; GTP binding [GO:0005525]; GTPase activity [GO:0003924]; RNA binding [GO:0003723]; U3 snoRNA binding [GO:0034511]; maturation of SSU-rRNA from tricistronic rRNA transcript (SSU-rRNA; 5.8S rRNA; LSU-rRNA) [GO:0000462]; rRNA processing [GO:0006364]	NA	NA	NA
CHOYP_BN6_64710.1.1.m.52168	-0.022560925	0.009981935	No	NA	NA	NA	NA	NA	NA	3-hydroxybutyrate dehydrogenase activity [GO:0003858]	NA	NA	NA
CHOYP_BOP1.1.1.m.66373	-0.006738963	-0.020428634	No	NA	NA	NA	NA	NA	NA	nucleoplasm [GO:0005654]; PeBoW complex [GO:0070545]; preribosome; large subunit precursor [GO:0030687]; ribonucleoprotein complex binding [GO:0043021]; maturation of 5.8S rRNA from tricistronic rRNA transcript (SSU-rRNA; 5.8S rRNA; LSU-rRNA) [GO:0000466]; maturation of LSU-rRNA from tricistronic rRNA transcript (SSU-rRNA; 5.8S rRNA; LSU-rRNA) [GO:0000463]; regulation of cell cycle [GO:0051726]	NA	NA	NA
CHOYP_BPHL.1.1.m.55822	-0.006179879	0.006304013	No	NA	NA	NA	NA	NA	NA	mitochondrion [GO:0005739]; hydrolase activity [GO:0016787]	NA	NA	NA
CHOYP_BPTF.1.1.m.25244	-0.006340335	0.005021967	No	NA	NA	NA	NA	NA	NA	NURF complex [GO:0016589]; DNA binding [GO:0003677]; lysine-acetylated histone binding [GO:0070577]; metal ion binding [GO:0046872]; methylated histone binding [GO:0035064]; nuclear receptor binding [GO:0016922]; chromatin organization [GO:0006325]; chromatin remodeling [GO:0006338]; ecdysone receptor-mediated signaling pathway [GO:0035076]; hemopoiesis [GO:0030097]; negative regulation of innate…	NA	NA	NA
CHOYP_BRAF.2.3.m.21192	-0.013256675	-0.009597134	No	NA	NA	NA	NA	NA	NA	cell body [GO:0044297]; cytosol [GO:0005829]; intracellular membrane-bounded organelle [GO:0043231]; mitochondrion [GO:0005739]; neuron projection [GO:0043005]; nucleus [GO:0005634]; plasma membrane [GO:0005886]; ATP binding [GO:0005524]; calcium ion binding [GO:0005509]; identical protein binding [GO:0042802]; MAP kinase kinase kinase activity [GO:0004709]; mitogen-activated protein kinase kinas…	NA	NA	NA
CHOYP_BRAFLDRAFT_100614.1.1.m.31700	0.003945368	0.002913697	No	NA	NA	NA	NA	NA	NA	cytoplasm [GO:0005737]; cytosol [GO:0005829]; sphingomyelin phosphodiesterase activator activity [GO:0016230]; ceramide metabolic process [GO:0006672]; positive regulation of apoptotic process [GO:0043065]; positive regulation of ceramide biosynthetic process [GO:2000304]; signal transduction [GO:0007165]	NA	NA	NA
CHOYP_BRAFLDRAFT_100695.1.1.m.47761	-0.014327665	-0.005703915	No	NA	NA	NA	NA	NA	NA	phosphatase binding [GO:0019902]	NA	NA	NA
CHOYP_BRAFLDRAFT_101346.1.1.m.1028	-0.004166964	-0.003631055	No	NA	NA	NA	NA	NA	NA	mitochondrion [GO:0005739]; cysteamine dioxygenase activity [GO:0047800]; metal ion binding [GO:0046872]	NA	NA	NA
CHOYP_BRAFLDRAFT_102226.1.1.m.48829	0.006159669	0.009419646	No	NA	NA	NA	NA	NA	NA	cytosol [GO:0005829]; endoplasmic reticulum [GO:0005783]; endoplasmic reticulum lumen [GO:0005788]; endoplasmic reticulum membrane [GO:0005789]; extracellular exosome [GO:0070062]; integral component of endoplasmic reticulum membrane [GO:0030176]; integral component of peroxisomal membrane [GO:0005779]; peroxisomal membrane [GO:0005778]; plasma membrane [GO:0005886]; specific granule membrane [GO…	NA	NA	NA
CHOYP_BRAFLDRAFT_102424.4.6.m.51652	-0.007410949	-0.011519683	No	NA	NA	NA	NA	NA	NA	azurophil granule lumen [GO:0035578]; endoplasmic reticulum [GO:0005783]; endosome [GO:0005768]; extracellular exosome [GO:0070062]; extracellular region [GO:0005576]; lysosome [GO:0005764]; cytokine activity [GO:0005125]; growth factor activity [GO:0008083]; RNA binding [GO:0003723]; neutrophil degranulation [GO:0043312]; signal transduction [GO:0007165]	NA	NA	NA
CHOYP_BRAFLDRAFT_104092.10.11.m.53767	-0.011356423	-0.0003766	No	NA	NA	NA	NA	NA	NA	NA	NA	NA	NA
CHOYP_BRAFLDRAFT_104160.1.1.m.29524	0.007611124	0.00374756	No	NA	NA	NA	NA	NA	NA	cytoplasm [GO:0005737]; cytosol [GO:0005829]; carboxylic acid binding [GO:0031406]; glycerate dehydrogenase activity [GO:0008465]; glyoxylate reductase (NADP) activity [GO:0030267]; hydroxypyruvate reductase activity [GO:0016618]; NAD binding [GO:0051287]; NADP binding [GO:0050661]; NADPH binding [GO:0070402]; oxidoreductase activity; acting on the CH-OH group of donors; NAD or NADP as acceptor […	NA	NA	NA
CHOYP_BRAFLDRAFT_104267.1.1.m.52332	0.009291507	0.003199624	No	NA	NA	NA	NA	NA	NA	proteasome complex [GO:0000502]	NA	NA	NA
CHOYP_BRAFLDRAFT_104472.1.1.m.16220	-0.004759611	-0.006793953	No	NA	NA	NA	NA	NA	NA	mitochondrial matrix [GO:0005759]; hydroxyacylglutathione hydrolase activity [GO:0004416]; metal ion binding [GO:0046872]; methylglyoxal catabolic process to D-lactate via S-lactoyl-glutathione [GO:0019243]	NA	NA	NA
CHOYP_BRAFLDRAFT_104488.3.3.m.2973	-0.007687231	-0.011785557	No	NA	NA	NA	NA	NA	NA	centrosome [GO:0005813]; cytosol [GO:0005829]; intracellular membrane-bounded organelle [GO:0043231]; nucleoplasm [GO:0005654]; RNA polymerase III complex [GO:0005666]; DNA binding [GO:0003677]; DNA-directed 5'-3' RNA polymerase activity [GO:0003899]; defense response to virus [GO:0051607]; innate immune response [GO:0045087]; nucleobase-containing compound metabolic process [GO:0006139]; transcr…	NA	NA	NA
CHOYP_BRAFLDRAFT_105037.1.1.m.17483	-0.01958089	-0.00308662	No	NA	NA	NA	NA	NA	NA	NA	NA	NA	NA
CHOYP_BRAFLDRAFT_105238.1.1.m.18657	-0.002805117	0.0015678	No	NA	NA	NA	NA	NA	NA	autophagosome [GO:0005776]; axon [GO:0030424]; clathrin-coated vesicle [GO:0030136]; early endosome [GO:0005769]; endosome [GO:0005768]; HOPS complex [GO:0030897]; late endosome [GO:0005770]; late endosome membrane [GO:0031902]; lysosomal membrane [GO:0005765]; lysosome [GO:0005764]; neuronal cell body [GO:0043025]; recycling endosome [GO:0055037]; actin binding [GO:0003779]; actin filament bindi…	NA	NA	NA
CHOYP_BRAFLDRAFT_106560.10.14.m.46985	-0.003771733	-0.009233318	No	NA	NA	NA	NA	NA	NA	cytosol [GO:0005829]; ATPase activity [GO:0016887]; metal ion binding [GO:0046872]; ubiquitin-protein transferase activity [GO:0004842]; blood circulation [GO:0008015]; sprouting angiogenesis [GO:0002040]; ubiquitin-dependent protein catabolic process [GO:0006511]	NA	NA	NA
CHOYP_BRAFLDRAFT_106560.13.14.m.62780	-0.02093894	0.004871245	No	NA	NA	NA	NA	NA	NA	cytosol [GO:0005829]; ATPase activity [GO:0016887]; metal ion binding [GO:0046872]; ubiquitin-protein transferase activity [GO:0004842]; blood circulation [GO:0008015]; sprouting angiogenesis [GO:0002040]; ubiquitin-dependent protein catabolic process [GO:0006511]	NA	NA	NA
CHOYP_BRAFLDRAFT_106560.13.14.m.62781	-0.018180532	-0.005851484	No	NA	NA	NA	NA	NA	NA	NA	NA	NA	NA
CHOYP_BRAFLDRAFT_106560.4.14.m.5053	0.005559103	-0.017268115	No	NA	NA	NA	NA	NA	NA	NA	NA	NA	NA
CHOYP_BRAFLDRAFT_107506.1.1.m.15759	0.009815404	-0.005990587	No	NA	NA	NA	NA	NA	NA		NA	NA	NA
CHOYP_BRAFLDRAFT_108193.2.2.m.37878	0.01342654	0.009093779	No	NA	NA	NA	NA	NA	NA	cytoplasmic vesicle [GO:0031410]; intracellular membrane-bounded organelle [GO:0043231]; NF-kappaB binding [GO:0051059]; negative regulation of NF-kappaB transcription factor activity [GO:0032088]; negative regulation of transcription; DNA-templated [GO:0045892]; tumor necrosis factor-mediated signaling pathway [GO:0033209]	NA	NA	NA
CHOYP_BRAFLDRAFT_108792.2.5.m.31493	-0.017825495	0.000623586	No	NA	NA	NA	NA	NA	NA	cytoplasm [GO:0005737]; dynein complex [GO:0030286]; microtubule [GO:0005874]; motile cilium [GO:0031514]; ATP binding [GO:0005524]; microtubule motor activity [GO:0003777]; cell projection organization [GO:0030030]; microtubule-based movement [GO:0007018]	NA	NA	NA
CHOYP_BRAFLDRAFT_108792.3.5.m.34514	-0.015001857	0.009726335	No	NA	NA	NA	NA	NA	NA	cytoplasm [GO:0005737]; dynein complex [GO:0030286]; microtubule [GO:0005874]; motile cilium [GO:0031514]; ATP binding [GO:0005524]; microtubule motor activity [GO:0003777]; cell projection organization [GO:0030030]; microtubule-based movement [GO:0007018]	NA	NA	NA
CHOYP_BRAFLDRAFT_108792.4.5.m.45892	-0.000204349	-0.024364056	No	NA	NA	NA	NA	NA	NA	dynein complex [GO:0030286]; inner dynein arm [GO:0036156]; microtubule [GO:0005874]; motile cilium [GO:0031514]; ATP binding [GO:0005524]; ATP-dependent microtubule motor activity; minus-end-directed [GO:0008569]; dynein intermediate chain binding [GO:0045505]; dynein light chain binding [GO:0045503]; dynein light intermediate chain binding [GO:0051959]; microtubule-based movement [GO:0007018]	NA	NA	NA
CHOYP_BRAFLDRAFT_109077.1.1.m.7494	-0.016959105	0.009602069	No	NA	NA	NA	NA	NA	NA	cytoplasm [GO:0005737]; nucleus [GO:0005634]; metal ion binding [GO:0046872]; poly(A)-specific ribonuclease activity [GO:0004535]; RNA binding [GO:0003723]	NA	NA	NA
CHOYP_BRAFLDRAFT_109688.1.1.m.59704	-0.011275952	0.000967198	No	NA	NA	NA	NA	NA	NA	cytoplasm [GO:0005737]; acetyl-CoA C-acetyltransferase activity [GO:0003985]; poly-hydroxybutyrate biosynthetic process [GO:0042619]	NA	NA	NA
CHOYP_BRAFLDRAFT_113534.1.1.m.10828	-0.004730355	0.008620499	No	NA	NA	NA	NA	NA	NA	carbohydrate binding [GO:0030246]; glucose-6-phosphate 1-epimerase activity [GO:0047938]; cellular carbohydrate metabolic process [GO:0044262]	NA	NA	NA
CHOYP_BRAFLDRAFT_113552.1.1.m.29171	0.018027623	0.01601442	No	NA	NA	NA	NA	NA	NA	cytoplasm [GO:0005737]; phosphomannomutase activity [GO:0004615]; GDP-mannose biosynthetic process [GO:0009298]	NA	NA	NA
CHOYP_BRAFLDRAFT_113596.1.1.m.53557	-1.49E-05	0.014568988	No	NA	NA	NA	NA	NA	NA	cytosol [GO:0005829]; intracellular [GO:0005622]; nucleus [GO:0005634]; Hsp70 protein binding [GO:0030544]; protein transporter activity [GO:0008565]; cellular response to heat [GO:0034605]; protein import into nucleus [GO:0006606]; protein transport [GO:0015031]	NA	NA	NA
CHOYP_BRAFLDRAFT_113696.1.1.m.54166	0.001083767	-0.000348361	No	NA	NA	NA	NA	NA	NA	cytoplasm [GO:0005737]; nucleus [GO:0005634]; plasma membrane [GO:0005886]; RNA polymerase II sequence-specific DNA-binding transcription factor binding [GO:0061629]; glial cell proliferation [GO:0014009]; muscle cell differentiation [GO:0042692]; neuroblast proliferation [GO:0007405]; positive regulation of DNA-binding transcription factor activity [GO:0051091]; positive regulation of transcript…	NA	NA	NA
CHOYP_BRAFLDRAFT_113849.1.1.m.53398	0.009216195	0.015523444	No	NA	NA	NA	NA	NA	NA	cytoplasm [GO:0005737]; nuclear proteasome complex [GO:0031595]; proteasome accessory complex [GO:0022624]; proteasome complex [GO:0000502]; proteasome regulatory particle [GO:0005838]; proteasome regulatory particle; lid subcomplex [GO:0008541]; proteasome-mediated ubiquitin-dependent protein catabolic process [GO:0043161]	NA	NA	NA
CHOYP_BRAFLDRAFT_113849.1.1.m.53400	0.009106741	0.013013787	No	NA	NA	NA	NA	NA	NA	ribosome [GO:0005840]; structural constituent of ribosome [GO:0003735]; translation [GO:0006412]	NA	NA	NA
CHOYP_BRAFLDRAFT_113892.1.1.m.44055	0.000458507	-0.006518986	No	NA	NA	NA	NA	NA	NA	glutamate-cysteine ligase complex [GO:0017109]; enzyme regulator activity [GO:0030234]; glutamate-cysteine ligase activity [GO:0004357]; glutamate-cysteine ligase catalytic subunit binding [GO:0035226]; protein heterodimerization activity [GO:0046982]; aging [GO:0007568]; apoptotic mitochondrial changes [GO:0008637]; cellular response to fibroblast growth factor stimulus [GO:0044344]; cellular re…	NA	NA	NA
CHOYP_BRAFLDRAFT_114006.1.1.m.49056	-0.009311305	0.003773977	No	NA	NA	NA	NA	NA	NA		NA	NA	NA
CHOYP_BRAFLDRAFT_114106.1.1.m.28307	-0.007322563	-0.019461686	No	NA	NA	NA	NA	NA	NA	glutamatergic synapse [GO:0098978]; myelin sheath [GO:0043209]; plasma membrane [GO:0005886]; postsynapse [GO:0098794]; presynapse [GO:0098793]; SNARE complex [GO:0031201]; synaptobrevin 2-SNAP-25-syntaxin-1a complex [GO:0070044]; terminal bouton [GO:0043195]; vacuolar membrane [GO:0005774]; protein-containing complex binding [GO:0044877]; SNARE binding [GO:0000149]; soluble NSF attachment protei…	NA	NA	NA
CHOYP_BRAFLDRAFT_114158.1.1.m.24733	0.020931827	0.00048065	No	NA	NA	NA	NA	NA	NA	dendrite [GO:0030425]; endoplasmic reticulum [GO:0005783]; Golgi stack [GO:0005795]; synaptic vesicle [GO:0008021]; TRAPP complex [GO:0030008]; dendrite development [GO:0016358]; vesicle-mediated transport [GO:0016192]	NA	NA	NA
CHOYP_BRAFLDRAFT_114204.1.1.m.15168	-0.013948585	-0.010462445	No	NA	NA	NA	NA	NA	NA	oxidoreductase activity [GO:0016491]	NA	NA	NA
CHOYP_BRAFLDRAFT_114350.1.1.m.14176	-0.01664036	-0.015851931	No	NA	NA	NA	NA	NA	NA	nucleus [GO:0005634]; tRNA (m1A) methyltransferase complex [GO:0031515]; mRNA (adenine-N1-)-methyltransferase activity [GO:0061953]; tRNA (adenine-N1-)-methyltransferase activity [GO:0016429]; mRNA methylation [GO:0080009]; tRNA methylation [GO:0030488]	NA	NA	NA
CHOYP_BRAFLDRAFT_114379.1.1.m.57424	-0.016700521	0.012304501	No	NA	NA	NA	NA	NA	NA	microtubule [GO:0005874]; microtubule bundle [GO:0097427]; perinuclear region of cytoplasm [GO:0048471]; tubulin binding [GO:0015631]; microtubule bundle formation [GO:0001578]; microtubule polymerization [GO:0046785]; positive regulation of protein polymerization [GO:0032273]	NA	NA	NA
CHOYP_BRAFLDRAFT_114488.1.1.m.6260	0.001461827	-0.020340592	No	NA	NA	NA	NA	NA	NA	nuclear membrane [GO:0031965]; nucleolus [GO:0005730]; nucleoplasm [GO:0005654]; nucleus [GO:0005634]; Pwp2p-containing subcomplex of 90S preribosome [GO:0034388]; small-subunit processome [GO:0032040]; RNA binding [GO:0003723]; snoRNA binding [GO:0030515]; rRNA processing [GO:0006364]	NA	NA	NA
CHOYP_BRAFLDRAFT_114510.1.1.m.52252	-0.009594643	-0.012238593	No	NA	NA	NA	NA	NA	NA	Golgi apparatus [GO:0005794]; integral component of membrane [GO:0016021]; metal ion binding [GO:0046872]; vesicle-mediated transport [GO:0016192]	NA	NA	NA
CHOYP_BRAFLDRAFT_114633.1.1.m.49577	0.007010346	-0.005561136	No	NA	NA	NA	NA	NA	NA	cytoplasm [GO:0005737]; nucleus [GO:0005634]; endoribonuclease activity [GO:0004521]; identical protein binding [GO:0042802]; mRNA binding [GO:0003729]; protein-containing complex binding [GO:0044877]; RNA binding [GO:0003723]; sequence-specific DNA binding [GO:0043565]; single-stranded DNA binding [GO:0003697]	NA	NA	NA
CHOYP_BRAFLDRAFT_114709.1.1.m.17347	0.020837816	0.000902244	No	NA	NA	NA	NA	NA	NA	extracellular region [GO:0005576]; vacuole [GO:0005773]; beta-galactosidase activity [GO:0004565]; carbohydrate metabolic process [GO:0005975]	NA	NA	NA
CHOYP_BRAFLDRAFT_114843.2.2.m.57232	0.004256847	-0.018377997	No	NA	NA	NA	NA	NA	NA	cytoplasm [GO:0005737]; nuclear speck [GO:0016607]; spliceosomal complex [GO:0005681]; U2AF [GO:0089701]; metal ion binding [GO:0046872]; pre-mRNA 3'-splice site binding [GO:0030628]; mRNA splicing; via spliceosome [GO:0000398]	NA	NA	NA
CHOYP_BRAFLDRAFT_114859.1.1.m.37271	-0.014067685	0.001416197	No	NA	NA	NA	NA	NA	NA	cytosol [GO:0005829]; mitochondrial matrix [GO:0005759]; mitochondrial pyruvate dehydrogenase complex [GO:0005967]; mitochondrion [GO:0005739]; nucleoplasm [GO:0005654]; ATP binding [GO:0005524]; protein homodimerization activity [GO:0042803]; protein kinase activity [GO:0004672]; pyruvate dehydrogenase (acetyl-transferring) kinase activity [GO:0004740]; cellular response to nutrient [GO:0031670]…	NA	NA	NA
CHOYP_BRAFLDRAFT_114866.1.5.m.6859	0.014049422	0.014327636	No	NA	NA	NA	NA	NA	NA	cytosolic large ribosomal subunit [GO:0022625]; structural constituent of ribosome [GO:0003735]; translation [GO:0006412]	NA	NA	NA
CHOYP_BRAFLDRAFT_114866.4.5.m.35626	0.003647786	-0.008720528	No	NA	NA	NA	NA	NA	NA	cytosolic large ribosomal subunit [GO:0022625]; structural constituent of ribosome [GO:0003735]; translation [GO:0006412]	NA	NA	NA
CHOYP_BRAFLDRAFT_114866.4.5.m.35627	-0.003723988	-0.010491373	No	NA	NA	NA	NA	NA	NA	NA	NA	NA	NA
CHOYP_BRAFLDRAFT_114978.1.1.m.43775	0.01265706	-0.000142262	No	NA	NA	NA	NA	NA	NA	proteasome accessory complex [GO:0022624]; proteasome assembly [GO:0043248]	NA	NA	NA
CHOYP_BRAFLDRAFT_115029.1.2.m.8365	0.018019424	-0.000751903	No	NA	NA	NA	NA	NA	NA	calcium ion binding [GO:0005509]	NA	NA	NA
CHOYP_BRAFLDRAFT_115040.1.1.m.28389	0.018391455	0.006707132	No	NA	NA	NA	NA	NA	NA	cytosol [GO:0005829]; ATP binding [GO:0005524]; FAD-AMP lyase (cyclizing) activity [GO:0034012]; glycerone kinase activity [GO:0004371]; metal ion binding [GO:0046872]; triokinase activity [GO:0050354]; carbohydrate phosphorylation [GO:0046835]; cellular carbohydrate metabolic process [GO:0044262]; fructose catabolic process to hydroxyacetone phosphate and glyceraldehyde-3-phosphate [GO:0061624];…	NA	NA	NA
CHOYP_BRAFLDRAFT_115113.1.2.m.31023	-0.013132016	0.010860389	No	NA	NA	NA	NA	NA	NA	cytoplasm [GO:0005737]; mitochondrion [GO:0005739]; nucleus [GO:0005634]; transcription coactivator activity [GO:0003713]; regulation of transcription; DNA-templated [GO:0006355]; spermatogenesis [GO:0007283]	NA	NA	NA
CHOYP_BRAFLDRAFT_115208.1.1.m.52467	0.012803124	0.007383857	No	NA	NA	NA	NA	NA	NA	membrane [GO:0016020]	NA	NA	NA
CHOYP_BRAFLDRAFT_115265.1.1.m.5158	-0.009299554	-0.002384939	No	NA	NA	NA	NA	NA	NA	autophagosome [GO:0005776]; axoneme [GO:0005930]; mitochondria-associated endoplasmic reticulum membrane [GO:0044233]; phagophore assembly site membrane [GO:0034045]; aggrephagy [GO:0035973]; antigen processing and presentation of endogenous antigen [GO:0019883]; apoptotic process [GO:0006915]; autophagy [GO:0006914]; autophagy of host cells involved in interaction with symbiont [GO:0075044]; aut…	NA	NA	NA
CHOYP_BRAFLDRAFT_115608.1.1.m.25984	0.02057045	-0.001160293	No	NA	NA	NA	NA	NA	NA	mitochondrion [GO:0005739]; isocitrate dehydrogenase (NADP+) activity [GO:0004450]; magnesium ion binding [GO:0000287]; NAD binding [GO:0051287]; 2-oxoglutarate metabolic process [GO:0006103]; glyoxylate cycle [GO:0006097]; isocitrate metabolic process [GO:0006102]; tricarboxylic acid cycle [GO:0006099]	NA	NA	NA
CHOYP_BRAFLDRAFT_115611.1.1.m.33392	0.00857074	-0.009043986	No	NA	NA	NA	NA	NA	NA	cytoplasm [GO:0005737]; cytosol [GO:0005829]; nucleus [GO:0005634]; peroxisome [GO:0005777]; hydrolase activity [GO:0016787]; metal ion binding [GO:0046872]; NAD+ diphosphatase activity [GO:0000210]; NADH pyrophosphatase activity [GO:0035529]; NAD catabolic process [GO:0019677]; NADH metabolic process [GO:0006734]; NADP catabolic process [GO:0006742]	NA	NA	NA
CHOYP_BRAFLDRAFT_115639.1.1.m.11373	-0.01090599	-0.010120317	No	NA	NA	NA	NA	NA	NA	centrosome [GO:0005813]; DNA replication factor A complex [GO:0005662]; nuclear speck [GO:0016607]; nucleolus [GO:0005730]; Prp19 complex [GO:0000974]; spliceosomal complex [GO:0005681]; U2-type catalytic step 2 spliceosome [GO:0071007]; mRNA splicing; via spliceosome [GO:0000398]	NA	NA	NA
CHOYP_BRAFLDRAFT_115687.1.1.m.4876	0.018090766	0.008503366	No	NA	NA	NA	NA	NA	NA	cytoplasm [GO:0005737]; chaperone binding [GO:0051087]; heat shock protein binding [GO:0031072]; protein kinase binding [GO:0019901]; unfolded protein binding [GO:0051082]; protein folding [GO:0006457]; protein stabilization [GO:0050821]	NA	NA	NA
CHOYP_BRAFLDRAFT_115743.1.1.m.61177	0.013600409	-0.01276693	No	NA	NA	NA	NA	NA	NA	cytoplasm [GO:0005737]; cytosol [GO:0005829]; mitochondrial inner membrane [GO:0005743]; mitochondrial intermembrane space [GO:0005758]; mitochondrion [GO:0005739]; nucleus [GO:0005634]; sperm flagellum [GO:0036126]; sperm mitochondrial sheath [GO:0097226]; adenylate kinase activity [GO:0004017]; ATP binding [GO:0005524]; ADP biosynthetic process [GO:0006172]; AMP metabolic process [GO:0046033]; …	NA	NA	NA
CHOYP_BRAFLDRAFT_115771.2.2.m.30817	-0.016327118	-0.002847351	No	NA	NA	NA	NA	NA	NA	mitochondrial respiratory chain complex I [GO:0005747]; 2 iron; 2 sulfur cluster binding [GO:0051537]; metal ion binding [GO:0046872]; NADH dehydrogenase activity [GO:0003954]; mitochondrial electron transport; NADH to ubiquinone [GO:0006120]	NA	NA	NA
CHOYP_BRAFLDRAFT_115951.1.1.m.22622	0.01552949	0.02087889	No	NA	NA	NA	NA	NA	NA	iron ion binding [GO:0005506]; phenylalanine 4-monooxygenase activity [GO:0004505]; tryptophan 5-monooxygenase activity [GO:0004510]; eye pigment biosynthetic process [GO:0006726]; L-phenylalanine catabolic process [GO:0006559]; long-term memory [GO:0007616]; serotonin biosynthetic process [GO:0042427]; tyrosine biosynthetic process [GO:0006571]	NA	NA	NA
CHOYP_BRAFLDRAFT_116041.1.1.m.3962	-0.018016015	-0.004233051	No	NA	NA	NA	NA	NA	NA	mitochondrion [GO:0005739]	NA	NA	NA
CHOYP_BRAFLDRAFT_116053.1.1.m.63017	-0.021298722	1.74E-05	No	NA	NA	NA	NA	NA	NA	calcium ion binding [GO:0005509]	NA	NA	NA
CHOYP_BRAFLDRAFT_116088.2.2.m.27531	0.000968382	-0.002842238	No	NA	NA	NA	NA	NA	NA	cytoplasm [GO:0005737]; nucleus [GO:0005634]	NA	NA	NA
CHOYP_BRAFLDRAFT_116394.1.1.m.57079	0.016600542	-0.00018621	No	NA	NA	NA	NA	NA	NA	COP9 signalosome [GO:0008180]; cytoplasm [GO:0005737]; protein deneddylation [GO:0000338]	NA	NA	NA
CHOYP_BRAFLDRAFT_116913.1.1.m.43886	0.00659527	0.004580829	No	NA	NA	NA	NA	NA	NA	nucleus [GO:0005634]; DNA-binding transcription factor activity [GO:0003700]; sequence-specific DNA binding [GO:0043565]; brain development [GO:0007420]; regulation of transcription by RNA polymerase II [GO:0006357]	NA	NA	NA
CHOYP_BRAFLDRAFT_116988.1.3.m.3947	-0.003035869	-0.011777746	No	NA	NA	NA	NA	NA	NA	endoplasmic reticulum [GO:0005783]; extracellular region [GO:0005576]; integral component of lysosomal membrane [GO:1905103]; integral component of plasma membrane [GO:0005887]; late endosome membrane [GO:0031902]; lysosome [GO:0005764]; nuclear envelope [GO:0005635]; perinuclear region of cytoplasm [GO:0048471]; cholesterol binding [GO:0015485]; lipid transporter activity [GO:0005319]; bile acid…	NA	NA	NA
CHOYP_BRAFLDRAFT_117028.1.1.m.26596	-0.011457815	-0.020926821	No	NA	NA	NA	NA	NA	NA		NA	NA	NA
CHOYP_BRAFLDRAFT_117068.1.1.m.36193	0.018078933	-0.012141428	No	NA	NA	NA	NA	NA	NA	NA	NA	NA	NA
CHOYP_BRAFLDRAFT_117083.3.3.m.59001	-0.019731619	-0.00174362	No	NA	NA	NA	NA	NA	NA	cytoplasm [GO:0005737]	NA	NA	NA
CHOYP_BRAFLDRAFT_117106.1.1.m.49365	0.005128314	-0.001145257	No	NA	NA	NA	NA	NA	NA	cytoplasmic vesicle [GO:0031410]; cytosol [GO:0005829]; Golgi membrane [GO:0000139]; trans-Golgi network [GO:0005802]; actin binding [GO:0003779]; actin filament polymerization [GO:0030041]; Golgi to endosome transport [GO:0006895]; protein transport [GO:0015031]	NA	NA	NA
CHOYP_BRAFLDRAFT_117157.1.3.m.7944	-0.017065751	-0.00234851	No	NA	NA	NA	NA	NA	NA	cytoplasm [GO:0005737]	NA	NA	NA
CHOYP_BRAFLDRAFT_117158.2.2.m.42430	0.019844064	0.003674203	No	NA	NA	NA	NA	NA	NA	endoplasmic reticulum [GO:0005783]; Golgi apparatus [GO:0005794]; integral component of plasma membrane [GO:0005887]; recycling endosome membrane [GO:0055038]; protein-cysteine S-palmitoyltransferase activity [GO:0019706]; peptidyl-L-cysteine S-palmitoylation [GO:0018230]; protein targeting to membrane [GO:0006612]	NA	NA	NA
CHOYP_BRAFLDRAFT_117187.2.4.m.3553	0.003945368	0.002913697	No	NA	NA	NA	NA	NA	NA	NA	NA	NA	NA
CHOYP_BRAFLDRAFT_117216.1.1.m.25201	-0.020009781	-0.004929205	No	NA	NA	NA	NA	NA	NA	cytosol [GO:0005829]; intercellular canaliculus [GO:0046581]; membrane [GO:0016020]; microvillus [GO:0005902]; motile cilium [GO:0031514]; lipid binding [GO:0008289]; phospholipid transporter activity [GO:0005548]; bile acid secretion [GO:0032782]; phospholipid transport [GO:0015914]; positive regulation of peroxisome proliferator activated receptor signaling pathway [GO:0035360]	NA	NA	NA
CHOYP_BRAFLDRAFT_117231.1.1.m.4966	0.00205195	-0.009341169	No	NA	NA	NA	NA	NA	NA	cytoplasm [GO:0005737]; cytosol [GO:0005829]; endoplasmic reticulum [GO:0005783]; endoplasmic reticulum membrane [GO:0005789]; ER to Golgi transport vesicle membrane [GO:0012507]; Golgi membrane [GO:0000139]; integral component of membrane [GO:0016021]; nuclear envelope [GO:0005635]; nucleoplasm [GO:0005654]; nucleus [GO:0005634]; protein-containing complex [GO:0032991]; chromatin binding [GO:000…	NA	NA	NA
CHOYP_BRAFLDRAFT_117263.1.1.m.28027	-0.002365254	0.00258053	No	NA	NA	NA	NA	NA	NA	endoplasmic reticulum [GO:0005783]; mitochondrion [GO:0005739]; phosphatidylinositol binding [GO:0035091]; negative regulation of autophagy [GO:0010507]; regulation of apoptotic process [GO:0042981]	NA	NA	NA
CHOYP_BRAFLDRAFT_117275.1.1.m.9900	-0.001526811	0.012233857	No	NA	NA	NA	NA	NA	NA	NA	NA	NA	NA
CHOYP_BRAFLDRAFT_117282.2.6.m.13259	-0.004766072	-0.011228989	No	NA	NA	NA	NA	NA	NA	NA	NA	NA	NA
CHOYP_BRAFLDRAFT_117283.2.2.m.37544	-0.016959105	0.009602069	No	NA	NA	NA	NA	NA	NA	NA	NA	NA	NA
CHOYP_BRAFLDRAFT_117284.5.7.m.53216	-0.011443747	-0.003529911	No	NA	NA	NA	NA	NA	NA	NA	NA	NA	NA
CHOYP_BRAFLDRAFT_117292.1.1.m.19637	0.006066002	0.013949926	No	NA	NA	NA	NA	NA	NA	chromosome; centromeric region [GO:0000775]; condensed chromosome kinetochore [GO:0000777]; cytoplasm [GO:0005737]; microtubule [GO:0005874]; midbody [GO:0030496]; nucleus [GO:0005634]; pericentric heterochromatin [GO:0005721]; protein-containing complex [GO:0032991]; spindle [GO:0005819]; chromosome segregation [GO:0007059]; mitotic cytokinesis [GO:0000281]; mitotic sister chromatid segregation …	NA	NA	NA
CHOYP_BRAFLDRAFT_117315.1.2.m.7247	-0.018610551	0.005470413	No	NA	NA	NA	NA	NA	NA	NA	NA	NA	NA
CHOYP_BRAFLDRAFT_117365.1.2.m.12413	0.005709658	-0.011543234	No	NA	NA	NA	NA	NA	NA		NA	NA	NA
CHOYP_BRAFLDRAFT_117365.2.2.m.31681	-0.019530385	0.009344169	No	NA	NA	NA	NA	NA	NA		NA	NA	NA
CHOYP_BRAFLDRAFT_117560.1.1.m.18467	-0.013626308	-0.022326599	No	NA	NA	NA	NA	NA	NA	AP-5 adaptor complex [GO:0044599]; cytoplasm [GO:0005737]; nuclear speck [GO:0016607]; nucleoplasm [GO:0005654]; nucleus [GO:0005634]; double-strand break repair via homologous recombination [GO:0000724]; endosomal transport [GO:0016197]; protein transport [GO:0015031]	NA	NA	NA
CHOYP_BRAFLDRAFT_117612.1.1.m.28286	0.021537376	-0.012319515	No	NA	NA	NA	NA	NA	NA	cytosol [GO:0005829]; 5-amino-4-imidazole carboxylate lyase activity [GO:0043727]; ATP binding [GO:0005524]; phosphoribosylaminoimidazole carboxylase activity [GO:0004638]; phosphoribosylaminoimidazolesuccinocarboxamide synthase activity [GO:0004639]; 'de novo' IMP biosynthetic process [GO:0006189]	NA	NA	NA
CHOYP_BRAFLDRAFT_117629.2.2.m.31330	-0.009772859	-0.007908988	No	NA	NA	NA	NA	NA	NA	ciliary transition zone [GO:0035869]; integral component of membrane [GO:0016021]; cardiac septum development [GO:0003279]; cerebellum development [GO:0021549]; cilium assembly [GO:0060271]; coronary vasculature development [GO:0060976]; embryonic digit morphogenesis [GO:0042733]; establishment of planar polarity [GO:0001736]; heart development [GO:0007507]; kidney development [GO:0001822]; prote…	NA	NA	NA
CHOYP_BRAFLDRAFT_117631.1.1.m.45793	-0.016020159	-0.000487045	No	NA	NA	NA	NA	NA	NA	cytoplasm [GO:0005737]; perinuclear region of cytoplasm [GO:0048471]; cell differentiation [GO:0030154]; multicellular organism development [GO:0007275]; spermatogenesis [GO:0007283]	NA	NA	NA
CHOYP_BRAFLDRAFT_117675.1.1.m.33772	-0.002391239	-0.001239622	No	NA	NA	NA	NA	NA	NA	nucleus [GO:0005634]; snRNA 3'-end processing [GO:0034472]	NA	NA	NA
CHOYP_BRAFLDRAFT_117737.1.1.m.4255	-0.003630999	-0.002834114	No	NA	NA	NA	NA	NA	NA	NA	NA	NA	NA
CHOYP_BRAFLDRAFT_117750.1.1.m.12162	-0.010070489	0.005462132	No	NA	NA	NA	NA	NA	NA		NA	NA	NA
CHOYP_BRAFLDRAFT_117811.1.1.m.27127	0.00562443	-0.012725331	No	NA	NA	NA	NA	NA	NA	extracellular region [GO:0005576]; actin filament polymerization [GO:0030041]; cell motility [GO:0048870]; glucose homeostasis [GO:0042593]; multicellular organism development [GO:0007275]; negative regulation of aggregate size involved in sorocarp development [GO:0031158]; negative regulation of cell adhesion [GO:0007162]; negative regulation of cGMP-mediated signaling [GO:0010754]; regulation o…	NA	NA	NA
CHOYP_BRAFLDRAFT_117811.1.1.m.27128	0.013051159	0.003539564	No	NA	NA	NA	NA	NA	NA	nucleosome [GO:0000786]; nucleus [GO:0005634]; nucleosomal DNA binding [GO:0031492]; protein heterodimerization activity [GO:0046982]; nucleosome assembly [GO:0006334]	NA	NA	NA
CHOYP_BRAFLDRAFT_117821.1.1.m.16201	-5.03E-05	-0.003417583	No	NA	NA	NA	NA	NA	NA	cytosol [GO:0005829]; early endosome membrane [GO:0031901]; endoplasmic reticulum membrane [GO:0005789]; ER to Golgi transport vesicle membrane [GO:0012507]; Golgi apparatus [GO:0005794]; integral component of membrane [GO:0016021]; intracellular membrane-bounded organelle [GO:0043231]; late endosome membrane [GO:0031902]; lysosomal membrane [GO:0005765]; neuronal cell body [GO:0043025]; perinucl…	NA	NA	NA
CHOYP_BRAFLDRAFT_117849.1.3.m.2806	-0.00693652	0.004936047	No	NA	NA	NA	NA	NA	NA	NA	NA	NA	NA
CHOYP_BRAFLDRAFT_117849.2.3.m.4489	-0.004525394	0.007158247	No	NA	NA	NA	NA	NA	NA	NA	NA	NA	NA
CHOYP_BRAFLDRAFT_117849.3.3.m.5503	0.005154612	-0.009261837	No	NA	NA	NA	NA	NA	NA	NA	NA	NA	NA
CHOYP_BRAFLDRAFT_117858.2.3.m.48274	0.008357937	-0.004271299	No	NA	NA	NA	NA	NA	NA	commitment complex [GO:0000243]; U1 snRNP [GO:0005685]; U2-type prespliceosome [GO:0071004]; mRNA 5'-splice site recognition [GO:0000395]	NA	NA	NA
CHOYP_BRAFLDRAFT_117875.1.1.m.48427	0.006856084	0.00740298	No	NA	NA	NA	NA	NA	NA	NA	NA	NA	NA
CHOYP_BRAFLDRAFT_117937.1.1.m.18686	-0.001183174	-0.010980287	No	NA	NA	NA	NA	NA	NA	cytoplasm [GO:0005737]; cytosol [GO:0005829]; NatA complex [GO:0031415]; nucleus [GO:0005634]; H4 histone acetyltransferase activity [GO:0010485]; N-acetyltransferase activity [GO:0008080]; peptide alpha-N-acetyltransferase activity [GO:0004596]; peptidyl-lysine acetyltransferase activity [GO:0052858]; establishment of mitotic sister chromatid cohesion [GO:0034087]; histone acetylation [GO:001657…	NA	NA	NA
CHOYP_BRAFLDRAFT_117940.1.1.m.59223	-0.016959105	0.009602069	No	NA	NA	NA	NA	NA	NA	GTP binding [GO:0005525]	NA	NA	NA
CHOYP_BRAFLDRAFT_117976.1.3.m.22767	0.004304797	-0.019613088	No	NA	NA	NA	NA	NA	NA	nucleus [GO:0005634]; calcium ion binding [GO:0005509]	NA	NA	NA
CHOYP_BRAFLDRAFT_117976.2.3.m.49156	-0.019418904	-0.009703645	No	NA	NA	NA	NA	NA	NA	nucleoplasm [GO:0005654]; calcium ion binding [GO:0005509]	NA	NA	NA
CHOYP_BRAFLDRAFT_118043.1.1.m.26278	0.003707659	-0.004357285	No	NA	NA	NA	NA	NA	NA	NA	NA	NA	NA
CHOYP_BRAFLDRAFT_118054.1.1.m.18488	-0.004308943	-0.006315407	No	NA	NA	NA	NA	NA	NA	flavin adenine dinucleotide binding [GO:0050660]; NAD binding [GO:0051287]; NADP binding [GO:0050661]; oxidoreductase activity; acting on NAD(P)H; oxygen as acceptor [GO:0050664]	NA	NA	NA
CHOYP_BRAFLDRAFT_118099.2.6.m.3049	0.008611782	-0.018223754	No	NA	NA	NA	NA	NA	NA	cytosol [GO:0005829]; early endosome [GO:0005769]; early endosome membrane [GO:0031901]; endosome [GO:0005768]; intracellular membrane-bounded organelle [GO:0043231]; nucleolus [GO:0005730]; plasma membrane [GO:0005886]; WASH complex [GO:0071203]; phosphatidylinositol-3;4;5-trisphosphate binding [GO:0005547]; phosphatidylinositol-3;4-bisphosphate binding [GO:0043325]; phosphatidylinositol-3;5-bis…	NA	NA	NA
CHOYP_BRAFLDRAFT_118099.6.6.m.45150	-0.003968072	0.016660544	No	NA	NA	NA	NA	NA	NA	cytosol [GO:0005829]; early endosome [GO:0005769]; early endosome membrane [GO:0031901]; plasma membrane [GO:0005886]; WASH complex [GO:0071203]; retrograde transport; endosome to Golgi [GO:0042147]	NA	NA	NA
CHOYP_BRAFLDRAFT_118103.1.1.m.41767	0.007315905	0.011550406	No	NA	NA	NA	NA	NA	NA	cortical endoplasmic reticulum [GO:0032541]; endoplasmic reticulum membrane [GO:0005789]; integral component of membrane [GO:0016021]; plasma membrane [GO:0005886]; insulin binding [GO:0043559]; phosphatidylinositol binding [GO:0035091]; phosphatidylinositol transporter activity [GO:0008526]; phospholipid transporter activity [GO:0005548]; positive regulation of insulin secretion involved in cell…	NA	NA	NA
CHOYP_BRAFLDRAFT_118108.1.1.m.58962	-0.003338519	0.001706742	No	NA	NA	NA	NA	NA	NA	apical plasma membrane [GO:0016324]; cell cortex [GO:0005938]; endoplasmic reticulum membrane [GO:0005789]; Golgi membrane [GO:0000139]; integral component of plasma membrane [GO:0005887]; neuronal cell body [GO:0043025]; nucleus [GO:0005634]; perinuclear region of cytoplasm [GO:0048471]; Z disc [GO:0030018]; aspartic-type endopeptidase activity [GO:0004190]; endopeptidase activity [GO:0004175]; …	NA	NA	NA
CHOYP_BRAFLDRAFT_118210.1.1.m.51280	0.00205195	-0.009341169	No	NA	NA	NA	NA	NA	NA	kinesin complex [GO:0005871]; microtubule [GO:0005874]; ATP binding [GO:0005524]; ATPase activity [GO:0016887]; microtubule binding [GO:0008017]; microtubule motor activity [GO:0003777]; microtubule-based movement [GO:0007018]	NA	NA	NA
CHOYP_BRAFLDRAFT_118250.1.1.m.11178	-0.004172758	0.023211765	No	NA	NA	NA	NA	NA	NA	axon cytoplasm [GO:1904115]; BLOC-1 complex [GO:0031083]; BORC complex [GO:0099078]; cell junction [GO:0030054]; Golgi membrane [GO:0000139]; lysosomal membrane [GO:0005765]; perinuclear region of cytoplasm [GO:0048471]; secretory granule [GO:0030141]; synapse [GO:0045202]; synaptic vesicle [GO:0008021]; synaptic vesicle membrane [GO:0030672]; SNARE binding [GO:0000149]; anterograde axonal transp…	NA	NA	NA
CHOYP_BRAFLDRAFT_118260.1.1.m.13621	-0.003611151	-0.007813519	No	NA	NA	NA	NA	NA	NA	cullin-RING ubiquitin ligase complex [GO:0031461]; cytoplasm [GO:0005737]; nucleus [GO:0005634]; protein ubiquitination [GO:0016567]; SCF complex assembly [GO:0010265]	NA	NA	NA
CHOYP_BRAFLDRAFT_118294.2.2.m.15439	-0.005168845	-0.014672786	No	NA	NA	NA	NA	NA	NA	endoplasmic reticulum membrane [GO:0005789]; Golgi apparatus [GO:0005794]; Golgi medial cisterna [GO:0005797]; Golgi membrane [GO:0000139]; cell differentiation [GO:0030154]; establishment of protein localization to plasma membrane [GO:0061951]; Golgi organization [GO:0007030]; organelle organization [GO:0006996]; response to endoplasmic reticulum stress [GO:0034976]; spermatogenesis [GO:0007283]	NA	NA	NA
CHOYP_BRAFLDRAFT_118310.1.1.m.8287	-0.002317342	-0.024531386	No	NA	NA	NA	NA	NA	NA	cytoplasm [GO:0005737]; Golgi stack [GO:0005795]; neuromuscular junction [GO:0031594]; neuromuscular junction of somatic muscle [GO:0098527]; presynaptic cytosol [GO:0099523]; terminal bouton [GO:0043195]; ATP binding [GO:0005524]; ATPase activity [GO:0016887]; metal ion binding [GO:0046872]; autophagy [GO:0006914]; Golgi organization [GO:0007030]; Golgi to lysosome transport [GO:0090160]; Golgi …	NA	NA	NA
CHOYP_BRAFLDRAFT_118365.1.1.m.44334	-0.013572558	0.003886046	No	NA	NA	NA	NA	NA	NA	NA	NA	NA	NA
CHOYP_BRAFLDRAFT_118423.1.3.m.29148	0.003238621	-0.002415315	No	NA	NA	NA	NA	NA	NA	NA	NA	NA	NA
CHOYP_BRAFLDRAFT_118423.2.3.m.29362	0.01272908	-0.012583627	No	NA	NA	NA	NA	NA	NA	NA	NA	NA	NA
CHOYP_BRAFLDRAFT_118423.3.3.m.30322	-0.002691666	-0.012576758	No	NA	NA	NA	NA	NA	NA	NA	NA	NA	NA
CHOYP_BRAFLDRAFT_118430.2.2.m.44188	-0.004308943	-0.006315407	No	NA	NA	NA	NA	NA	NA	NA	NA	NA	NA
CHOYP_BRAFLDRAFT_118500.1.1.m.46374	-0.003058921	-0.009511598	No	NA	NA	NA	NA	NA	NA	azurophil granule membrane [GO:0035577]; cell junction [GO:0030054]; cytoplasm [GO:0005737]; cytosol [GO:0005829]; extracellular exosome [GO:0070062]; focal adhesion [GO:0005925]; mitochondrion [GO:0005739]; nucleolus [GO:0005730]; nucleus [GO:0005634]; plasma membrane [GO:0005886]; calcium-dependent phospholipid binding [GO:0005544]; calcium-dependent protein binding [GO:0048306]; protein serine…	NA	NA	NA
CHOYP_BRAFLDRAFT_118535.3.8.m.35521	0.008872123	0.003654027	No	NA	NA	NA	NA	NA	NA	axon [GO:0030424]; cell body fiber [GO:0070852]; cytoplasm [GO:0005737]; dendrite [GO:0030425]; mitochondrion [GO:0005739]; nucleus [GO:0005634]; chaperone binding [GO:0051087]; Hsp70 protein binding [GO:0030544]; proteasome binding [GO:0070628]; negative regulation of inclusion body assembly [GO:0090084]; protein folding [GO:0006457]	NA	NA	NA
CHOYP_BRAFLDRAFT_118535.6.8.m.55199	0.009418194	0.020400805	No	NA	NA	NA	NA	NA	NA	axon [GO:0030424]; cell body fiber [GO:0070852]; cytoplasm [GO:0005737]; dendrite [GO:0030425]; mitochondrion [GO:0005739]; nucleus [GO:0005634]; chaperone binding [GO:0051087]; Hsp70 protein binding [GO:0030544]; proteasome binding [GO:0070628]; negative regulation of inclusion body assembly [GO:0090084]; protein folding [GO:0006457]	NA	NA	NA
CHOYP_BRAFLDRAFT_118535.8.8.m.61819	-0.015245941	0.004954575	No	NA	NA	NA	NA	NA	NA	axon [GO:0030424]; cell body fiber [GO:0070852]; cytoplasm [GO:0005737]; dendrite [GO:0030425]; mitochondrion [GO:0005739]; nucleus [GO:0005634]; chaperone binding [GO:0051087]; Hsp70 protein binding [GO:0030544]; proteasome binding [GO:0070628]; negative regulation of inclusion body assembly [GO:0090084]; protein folding [GO:0006457]	NA	NA	NA
CHOYP_BRAFLDRAFT_118545.2.2.m.54585	0.003647786	-0.008720528	No	NA	NA	NA	NA	NA	NA	endoplasmic reticulum membrane [GO:0005789]; ER to Golgi transport vesicle membrane [GO:0012507]; Golgi membrane [GO:0000139]; integral component of membrane [GO:0016021]; sterol binding [GO:0032934]; cholesterol metabolic process [GO:0008203]; SREBP signaling pathway [GO:0032933]	NA	NA	NA
CHOYP_BRAFLDRAFT_118602.2.5.m.17419	0.017463853	0.005524142	No	NA	NA	NA	NA	NA	NA	extracellular space [GO:0005615]; cell adhesion [GO:0007155]; cell differentiation [GO:0030154]; nervous system development [GO:0007399]	NA	NA	NA
CHOYP_BRAFLDRAFT_118602.3.5.m.19626	0.013160342	0.022022762	No	NA	NA	NA	NA	NA	NA	NA	NA	NA	NA
CHOYP_BRAFLDRAFT_118602.4.5.m.26803	0.004565129	-0.012991866	No	NA	NA	NA	NA	NA	NA	NA	NA	NA	NA
CHOYP_BRAFLDRAFT_118619.2.2.m.4663	-0.00737848	-0.00135946	No	NA	NA	NA	NA	NA	NA	NA	NA	NA	NA
CHOYP_BRAFLDRAFT_118645.1.1.m.30629	0.009701584	-0.016664362	No	NA	NA	NA	NA	NA	NA	FMN binding [GO:0010181]; oxidoreductase activity [GO:0016491]	NA	NA	NA
CHOYP_BRAFLDRAFT_118680.1.1.m.14225	3.36E-05	0.002720734	No	NA	NA	NA	NA	NA	NA	nucleoplasm [GO:0005654]; nucleus [GO:0005634]; RNA polymerase III complex [GO:0005666]; DNA-directed 5'-3' RNA polymerase activity [GO:0003899]; defense response to virus [GO:0051607]; innate immune response [GO:0045087]; transcription by RNA polymerase III [GO:0006383]	NA	NA	NA
CHOYP_BRAFLDRAFT_118709.2.4.m.41225	0.000137925	0.011807598	No	NA	NA	NA	NA	NA	NA		NA	NA	NA
CHOYP_BRAFLDRAFT_118709.3.4.m.52468	0.006159669	0.009419646	No	NA	NA	NA	NA	NA	NA		NA	NA	NA
CHOYP_BRAFLDRAFT_118718.1.1.m.14739	0.000778467	-0.023084815	No	NA	NA	NA	NA	NA	NA	extracellular exosome [GO:0070062]; extracellular region [GO:0005576]; extracellular space [GO:0005615]; phagocytic vesicle lumen [GO:0097013]; specific granule lumen [GO:0035580]; tertiary granule lumen [GO:1904724]; N-acetylmuramoyl-L-alanine amidase activity [GO:0008745]; peptidoglycan binding [GO:0042834]; peptidoglycan receptor activity [GO:0016019]; zinc ion binding [GO:0008270]; antimicrob…	NA	NA	NA
CHOYP_BRAFLDRAFT_118735.1.1.m.6990	0.007843577	-0.004174086	No	NA	NA	NA	NA	NA	NA	molybdopterin synthase complex [GO:0019008]; 4 iron; 4 sulfur cluster binding [GO:0051539]; cyclic pyranopterin monophosphate synthase activity [GO:0061799]; GTP 3';8'-cyclase activity [GO:0061798]; GTP binding [GO:0005525]; metal ion binding [GO:0046872]; Mo-molybdopterin cofactor biosynthetic process [GO:0006777]; molybdopterin cofactor biosynthetic process [GO:0032324]	NA	NA	NA
CHOYP_BRAFLDRAFT_118736.1.1.m.17458	0.004467038	-0.005554518	No	NA	NA	NA	NA	NA	NA	FANCM-MHF complex [GO:0071821]; Fanconi anaemia nuclear complex [GO:0043240]; nucleoplasm [GO:0005654]; ATP binding [GO:0005524]; ATP-dependent 3'-5' DNA helicase activity [GO:0043140]; chromatin binding [GO:0003682]; DNA binding [GO:0003677]; nuclease activity [GO:0004518]; interstrand cross-link repair [GO:0036297]; positive regulation of protein monoubiquitination [GO:1902527]; replication for…	NA	NA	NA
CHOYP_BRAFLDRAFT_118756.1.2.m.16721	0.014112356	-0.003221222	No	NA	NA	NA	NA	NA	NA	NA	NA	NA	NA
CHOYP_BRAFLDRAFT_118772.1.1.m.59465	-0.012052563	0.018170142	No	NA	NA	NA	NA	NA	NA	integral component of membrane [GO:0016021]	NA	NA	NA
CHOYP_BRAFLDRAFT_118789.2.3.m.59829	-0.016088871	0.002484386	No	NA	NA	NA	NA	NA	NA	cytoplasm [GO:0005737]; cytosol [GO:0005829]; extracellular exosome [GO:0070062]; mitochondrial matrix [GO:0005759]; nucleus [GO:0005634]; peroxisome [GO:0005777]; deaminase activity [GO:0019239]; endoribonuclease activity; producing 3'-phosphomonoesters [GO:0016892]; long-chain fatty acid binding [GO:0036041]; platinum binding [GO:1904012]; protein homodimerization activity [GO:0042803]; RNA bin…	NA	NA	NA
CHOYP_BRAFLDRAFT_118790.1.1.m.29970	0.021141705	-0.011082929	No	NA	NA	NA	NA	NA	NA	cytoplasm [GO:0005737]; phosphoethanolamine N-methyltransferase activity [GO:0000234]; phosphatidylcholine biosynthetic process [GO:0006656]	NA	NA	NA
CHOYP_BRAFLDRAFT_118793.1.1.m.20795	-0.001836431	-0.004573384	No	NA	NA	NA	NA	NA	NA	CCR4-NOT complex [GO:0030014]; mRNA catabolic process [GO:0006402]; negative regulation of translation [GO:0017148]	NA	NA	NA
CHOYP_BRAFLDRAFT_118803.1.1.m.14069	-0.00096817	0.007155028	No	NA	NA	NA	NA	NA	NA	actin cytoskeleton [GO:0015629]; extracellular space [GO:0005615]; nucleus [GO:0005634]; chromatin binding [GO:0003682]; RNA binding [GO:0003723]; glucose homeostasis [GO:0042593]; negative regulation of insulin receptor signaling pathway [GO:0046627]	NA	NA	NA
CHOYP_BRAFLDRAFT_118819.1.2.m.29565	-0.013572558	0.003886046	No	NA	NA	NA	NA	NA	NA	AIP1-IRE1 complex [GO:1990597]; cytoplasm [GO:0005737]; endoplasmic reticulum [GO:0005783]; endoplasmic reticulum membrane [GO:0005789]; integral component of endoplasmic reticulum membrane [GO:0030176]; Ire1 complex [GO:1990332]; IRE1-RACK1-PP2A complex [GO:1990630]; IRE1-TRAF2-ASK1 complex [GO:1990604]; mitochondrion [GO:0005739]; nuclear inner membrane [GO:0005637]; ADP binding [GO:0043531]; A…	NA	NA	NA
CHOYP_BRAFLDRAFT_118867.1.1.m.27944	0.006884397	0.004705582	No	NA	NA	NA	NA	NA	NA	cellulase activity [GO:0008810]; cellulose binding [GO:0030248]; cellulose catabolic process [GO:0030245]	NA	NA	NA
CHOYP_BRAFLDRAFT_118961.1.1.m.8363	-0.020961671	0.003315019	No	NA	NA	NA	NA	NA	NA	CIA complex [GO:0097361]; 4 iron; 4 sulfur cluster binding [GO:0051539]; metal ion binding [GO:0046872]; iron-sulfur cluster assembly [GO:0016226]	NA	NA	NA
CHOYP_BRAFLDRAFT_119035.1.3.m.6973	-0.003352347	-0.003003029	No	NA	NA	NA	NA	NA	NA	NA	NA	NA	NA
CHOYP_BRAFLDRAFT_119036.1.1.m.18576	-0.010304938	-0.000787028	No	NA	NA	NA	NA	NA	NA	centrosome [GO:0005813]; ciliary base [GO:0097546]; ciliary tip [GO:0097542]; cilium [GO:0005929]; intracellular membrane-bounded organelle [GO:0043231]; intraciliary transport particle B [GO:0030992]; nucleoplasm [GO:0005654]; axoneme assembly [GO:0035082]; cilium assembly [GO:0060271]; floor plate formation [GO:0021508]; heart looping [GO:0001947]; intraciliary transport [GO:0042073]; left/righ…	NA	NA	NA
CHOYP_BRAFLDRAFT_119209.1.1.m.4850	-0.020274202	-0.000716812	No	NA	NA	NA	NA	NA	NA	NA	NA	NA	NA
CHOYP_BRAFLDRAFT_119350.1.1.m.50169	-0.004393913	0.006229562	No	NA	NA	NA	NA	NA	NA	cytoplasmic ribonucleoprotein granule [GO:0036464]; cytosol [GO:0005829]; nucleus [GO:0005634]; P granule [GO:0043186]; P-body [GO:0000932]; ATP binding [GO:0005524]; ATP-dependent 5'-3' RNA helicase activity [GO:0032575]; RNA binding [GO:0003723]; 3'-UTR-mediated mRNA destabilization [GO:0061158]; gene silencing by miRNA [GO:0035195]; mRNA cleavage involved in gene silencing by miRNA [GO:0035279…	NA	NA	NA
CHOYP_BRAFLDRAFT_119363.1.1.m.41627	0.002110776	0.017379314	No	NA	NA	NA	NA	NA	NA	exocyst [GO:0000145]; Golgi apparatus [GO:0005794]; growth cone [GO:0030426]; midbody [GO:0030496]; perinuclear region of cytoplasm [GO:0048471]; presynaptic membrane [GO:0042734]; secretory granule membrane [GO:0030667]; SNARE binding [GO:0000149]; exocyst localization [GO:0051601]; exocytosis [GO:0006887]; protein transport [GO:0015031]	NA	NA	NA
CHOYP_BRAFLDRAFT_119367.1.1.m.59963	0.006786201	0.008787418	No	NA	NA	NA	NA	NA	NA	nucleolus [GO:0005730]; nucleoplasm [GO:0005654]; histone demethylase activity (H3-K27 specific) [GO:0071558]; histone demethylase activity (H3-K36 specific) [GO:0051864]; histone demethylase activity (H3-K9 specific) [GO:0032454]; histone demethylase activity (H4-K20 specific) [GO:0035575]; iron ion binding [GO:0005506]; methylated histone binding [GO:0035064]; oxidoreductase activity; acting on…	NA	NA	NA
CHOYP_BRAFLDRAFT_119424.1.1.m.15350	-0.004308943	-0.006315407	No	NA	NA	NA	NA	NA	NA		NA	NA	NA
CHOYP_BRAFLDRAFT_119484.2.3.m.60445	0.010158973	-0.002294606	No	NA	NA	NA	NA	NA	NA	CCR4-NOT complex [GO:0030014]; nuclear speck [GO:0016607]; P-body [GO:0000932]; PML body [GO:0016605]; poly(G) binding [GO:0034046]; poly(U) RNA binding [GO:0008266]; RNA binding [GO:0003723]; cytoplasmic mRNA processing body assembly [GO:0033962]; deadenylation-dependent decapping of nuclear-transcribed mRNA [GO:0000290]	NA	NA	NA
CHOYP_BRAFLDRAFT_119491.1.1.m.58761	-0.005067248	0.009936004	No	NA	NA	NA	NA	NA	NA	NA	NA	NA	NA
CHOYP_BRAFLDRAFT_119549.1.1.m.56597	-0.022662613	0.010353421	No	NA	NA	NA	NA	NA	NA		NA	NA	NA
CHOYP_BRAFLDRAFT_119616.1.1.m.31670	0.013384467	0.000933146	No	NA	NA	NA	NA	NA	NA	oxidoreductase activity; acting on the aldehyde or oxo group of donors; NAD or NADP as acceptor [GO:0016620]; structural constituent of eye lens [GO:0005212]	NA	NA	NA
CHOYP_BRAFLDRAFT_119617.1.1.m.50138	-0.004758924	-0.011238285	No	NA	NA	NA	NA	NA	NA	integral component of membrane [GO:0016021]; 3'-nucleotidase activity [GO:0008254]; inositol monophosphate 1-phosphatase activity [GO:0008934]; inositol monophosphate 3-phosphatase activity [GO:0052832]; inositol monophosphate 4-phosphatase activity [GO:0052833]; metal ion binding [GO:0046872]; inositol biosynthetic process [GO:0006021]; phosphatidylinositol phosphorylation [GO:0046854]	NA	NA	NA
CHOYP_BRAFLDRAFT_119774.4.4.m.33349	-0.010689042	-0.002655493	No	NA	NA	NA	NA	NA	NA	cilium [GO:0005929]; integral component of membrane [GO:0016021]	NA	NA	NA
CHOYP_BRAFLDRAFT_119799.1.1.m.23765	-0.01383881	0.016238486	No	NA	NA	NA	NA	NA	NA	cytoplasm [GO:0005737]; cytoplasmic vesicle [GO:0031410]; cytosol [GO:0005829]; extracellular exosome [GO:0070062]; extracellular space [GO:0005615]; intracellular membrane-bounded organelle [GO:0043231]; mitochondrial matrix [GO:0005759]; mitochondrion [GO:0005739]; nucleus [GO:0005634]; perinuclear region of cytoplasm [GO:0048471]; peroxisomal matrix [GO:0005782]; peroxisome [GO:0005777]; antio…	NA	NA	NA
CHOYP_BRAFLDRAFT_119901.1.1.m.7089	0.007420167	-0.010168603	No	NA	NA	NA	NA	NA	NA	cytoplasm [GO:0005737]; DNA ligase III-XRCC1 complex [GO:0070421]; mitochondrion [GO:0005739]; nucleoplasm [GO:0005654]; nucleus [GO:0005634]; ATP binding [GO:0005524]; DNA binding [GO:0003677]; DNA ligase (ATP) activity [GO:0003910]; DNA ligase activity [GO:0003909]; zinc ion binding [GO:0008270]; base-excision repair; DNA ligation [GO:0006288]; cell cycle [GO:0007049]; cell division [GO:0051301…	NA	NA	NA
CHOYP_BRAFLDRAFT_119906.1.1.m.45319	-0.009037727	0.006509439	No	NA	NA	NA	NA	NA	NA	cytoplasm [GO:0005737]; cytoskeleton [GO:0005856]; non-motile cilium [GO:0097730]; negative regulation of canonical Wnt signaling pathway [GO:0090090]	NA	NA	NA
CHOYP_BRAFLDRAFT_119906.1.1.m.45320	-0.009540403	0.007445505	No	NA	NA	NA	NA	NA	NA	cytoplasm [GO:0005737]; microtubule cytoskeleton [GO:0015630]; nucleoplasm [GO:0005654]; nucleus [GO:0005634]; protein-containing complex [GO:0032991]; protein N-terminus binding [GO:0047485]; negative regulation of apoptotic process [GO:0043066]; protein stabilization [GO:0050821]	NA	NA	NA
CHOYP_BRAFLDRAFT_119955.1.1.m.16485	-0.006378886	0.014970379	No	NA	NA	NA	NA	NA	NA	nucleus [GO:0005634]; tRNA (guanine-N7-)-methyltransferase activity [GO:0008176]; tRNA binding [GO:0000049]; tRNA modification [GO:0006400]	NA	NA	NA
CHOYP_BRAFLDRAFT_119982.1.1.m.62398	-0.008906867	-0.009581508	No	NA	NA	NA	NA	NA	NA	chromatin [GO:0000785]; nuclear speck [GO:0016607]; nucleoplasm [GO:0005654]; nucleus [GO:0005634]; DNA binding [GO:0003677]; DNA N-glycosylase activity [GO:0019104]; endodeoxyribonuclease activity [GO:0004520]; pyrimidine-specific mismatch base pair DNA N-glycosylase activity [GO:0008263]; satellite DNA binding [GO:0003696]; depyrimidination [GO:0045008]; DNA repair [GO:0006281]; response to est…	NA	NA	NA
CHOYP_BRAFLDRAFT_120041.1.1.m.6386	-0.022653081	0.010395392	No	NA	NA	NA	NA	NA	NA	NA	NA	NA	NA
CHOYP_BRAFLDRAFT_120058.1.1.m.9895	-0.018797495	6.61E-05	No	NA	NA	NA	NA	NA	NA	Set1C/COMPASS complex [GO:0048188]; histone H3-K4 methylation [GO:0051568]	NA	NA	NA
CHOYP_BRAFLDRAFT_120093.2.2.m.51468	-0.006290691	0.010373545	No	NA	NA	NA	NA	NA	NA	NA	NA	NA	NA
CHOYP_BRAFLDRAFT_120139.4.5.m.50713	-0.02256957	0.009997355	No	NA	NA	NA	NA	NA	NA	collagen-containing extracellular matrix [GO:0062023]; cytoplasm [GO:0005737]; external side of plasma membrane [GO:0009897]; extracellular matrix [GO:0031012]; extrinsic component of membrane [GO:0019898]; integral component of membrane [GO:0016021]; phagocytic vesicle membrane [GO:0030670]; transport vesicle membrane [GO:0030658]; zymogen granule membrane [GO:0042589]; extracellular matrix stru…	NA	NA	NA
CHOYP_BRAFLDRAFT_120431.1.1.m.49038	-0.016959105	0.009602069	No	NA	NA	NA	NA	NA	NA	NA	NA	NA	NA
CHOYP_BRAFLDRAFT_120433.1.1.m.66614	-0.00907234	-0.007450956	No	NA	NA	NA	NA	NA	NA	integral component of membrane [GO:0016021]; cytochrome-b5 reductase activity; acting on NAD(P)H [GO:0004128]; FAD binding [GO:0071949]; response to yeast [GO:0001878]; sterol biosynthetic process [GO:0016126]	NA	NA	NA
CHOYP_BRAFLDRAFT_120586.1.1.m.41856	0.004838825	0.006264442	No	NA	NA	NA	NA	NA	NA	endoplasmic reticulum [GO:0005783]; endoplasmic reticulum membrane [GO:0005789]; integral component of membrane [GO:0016021]; membrane [GO:0016020]; mitochondrial outer membrane [GO:0005741]; mitochondrion [GO:0005739]; nucleolus [GO:0005730]; nucleus [GO:0005634]; ATP binding [GO:0005524]; decanoate-CoA ligase activity [GO:0102391]; long-chain fatty acid-CoA ligase activity [GO:0004467]; long-ch…	NA	NA	NA
CHOYP_BRAFLDRAFT_120588.1.1.m.22993	-0.022648951	0.01018528	No	NA	NA	NA	NA	NA	NA	cytoplasm [GO:0005737]; nucleus [GO:0005634]; cell differentiation [GO:0030154]; multicellular organism development [GO:0007275]; spermatogenesis [GO:0007283]	NA	NA	NA
CHOYP_BRAFLDRAFT_120607.1.3.m.8455	-0.023226999	-0.001837925	No	NA	NA	NA	NA	NA	NA	axonemal central apparatus [GO:1990716]; microtubule [GO:0005874]; motile cilium [GO:0031514]; axonemal central apparatus assembly [GO:1904158]; epithelial cilium movement [GO:0003351]	NA	NA	NA
CHOYP_BRAFLDRAFT_120767.1.1.m.16005	0.002179971	-0.008072714	No	NA	NA	NA	NA	NA	NA	nucleus [GO:0005634]; damaged DNA binding [GO:0003684]; cell cycle [GO:0007049]; cell division [GO:0051301]; cellular response to UV [GO:0034644]; DNA replication [GO:0006260]; protein processing [GO:0016485]; protein ubiquitination [GO:0016567]; regulation of cell cycle arrest [GO:0071156]	NA	NA	NA
CHOYP_BRAFLDRAFT_120826.1.1.m.56321	-0.014356994	-0.002780161	No	NA	NA	NA	NA	NA	NA	cytoplasmic dynein complex [GO:0005868]; early endosome membrane [GO:0031901]; plasma membrane [GO:0005886]; SNARE complex [GO:0031201]; epidermal growth factor receptor binding [GO:0005154]; insulin receptor binding [GO:0005158]; leptin receptor binding [GO:1990460]; phosphatidylinositol binding [GO:0035091]; transferrin receptor binding [GO:1990459]; endocytic recycling [GO:0032456]; positive r…	NA	NA	NA
CHOYP_BRAFLDRAFT_120908.1.1.m.5866	0.004984573	0.022662628	No	NA	NA	NA	NA	NA	NA	cytoplasm [GO:0005737]; lipid binding [GO:0008289]; hibernation [GO:0042750]	NA	NA	NA
CHOYP_BRAFLDRAFT_120923.3.3.m.58916	0.020943761	0.008746758	No	NA	NA	NA	NA	NA	NA	zinc ion binding [GO:0008270]	NA	NA	NA
CHOYP_BRAFLDRAFT_120970.1.1.m.63798	0.006182105	-0.011295173	No	NA	NA	NA	NA	NA	NA	azurophil granule membrane [GO:0035577]; cell junction [GO:0030054]; cytoplasm [GO:0005737]; cytosol [GO:0005829]; extracellular exosome [GO:0070062]; focal adhesion [GO:0005925]; mitochondrion [GO:0005739]; nucleolus [GO:0005730]; nucleus [GO:0005634]; plasma membrane [GO:0005886]; calcium-dependent phospholipid binding [GO:0005544]; calcium-dependent protein binding [GO:0048306]; protein serine…	NA	NA	NA
CHOYP_BRAFLDRAFT_120990.1.18.m.2376	-0.008079203	-0.003341683	No	NA	NA	NA	NA	NA	NA	NA	NA	NA	NA
CHOYP_BRAFLDRAFT_120990.10.18.m.51025	0.00205195	-0.009341169	No	NA	NA	NA	NA	NA	NA	NA	NA	NA	NA
CHOYP_BRAFLDRAFT_120993.1.2.m.41307	0.009600505	0.000276293	No	NA	NA	NA	NA	NA	NA	cytoplasm [GO:0005737]; cysteine-type endopeptidase activity involved in apoptotic signaling pathway [GO:0097199]; positive regulation of amyloid-beta formation [GO:1902004]; proteolysis [GO:0006508]; regulation of protein stability [GO:0031647]	NA	NA	NA
CHOYP_BRAFLDRAFT_121045.1.1.m.55827	-0.014653692	0.004509544	No	NA	NA	NA	NA	NA	NA	extracellular region [GO:0005576]; protein-containing complex [GO:0032991]; chemorepellent activity [GO:0045499]; peptidase activity [GO:0008233]; signaling receptor binding [GO:0005102]; cell cycle [GO:0007049]; negative chemotaxis [GO:0050919]; negative regulation of asexual reproduction [GO:1903665]; protein localization to plasma membrane [GO:0072659]; regulation of aggregate size involved in…	NA	NA	NA
CHOYP_BRAFLDRAFT_121105.1.1.m.41883	-0.01943234	-0.001641995	No	NA	NA	NA	NA	NA	NA		NA	NA	NA
CHOYP_BRAFLDRAFT_121138.1.1.m.787	-0.004216183	-0.007907705	No	NA	NA	NA	NA	NA	NA	cytoplasm [GO:0005737]; IkappaB kinase complex [GO:0008385]; mitotic spindle [GO:0072686]; nucleus [GO:0005634]; spindle pole [GO:0000922]; ubiquitin ligase complex [GO:0000151]; K63-linked polyubiquitin modification-dependent protein binding [GO:0070530]; linear polyubiquitin binding [GO:1990450]; metal ion binding [GO:0046872]; protein domain specific binding [GO:0019904]; protein heterodimeriz…	NA	NA	NA
CHOYP_BRAFLDRAFT_121151.1.1.m.59381	-0.00419139	0.002534936	No	NA	NA	NA	NA	NA	NA	brush border [GO:0005903]; cytoplasmic vesicle membrane [GO:0030659]; cytosol [GO:0005829]; early endosome membrane [GO:0031901]; extrinsic component of cytoplasmic side of plasma membrane [GO:0031234]; extrinsic component of endosome membrane [GO:0031313]; macropinocytic cup [GO:0070685]; phagocytic cup [GO:0001891]; retromer complex [GO:0030904]; retromer; tubulation complex [GO:0030905]; ruffl…	NA	NA	NA
CHOYP_BRAFLDRAFT_121259.1.1.m.2411	-0.005868131	0.004930395	No	NA	NA	NA	NA	NA	NA	clathrin-coated vesicle [GO:0030136]; early endosome [GO:0005769]; Golgi apparatus [GO:0005794]; integral component of membrane [GO:0016021]; nucleoplasm [GO:0005654]; clathrin heavy chain binding [GO:0032050]; clathrin-dependent endocytosis [GO:0072583]	NA	NA	NA
CHOYP_BRAFLDRAFT_121459.1.1.m.21810	0.002134482	-0.01385483	No	NA	NA	NA	NA	NA	NA		NA	NA	NA
CHOYP_BRAFLDRAFT_121480.1.1.m.48790	0.021953463	-0.009644427	No	NA	NA	NA	NA	NA	NA	integral component of membrane [GO:0016021]	NA	NA	NA
CHOYP_BRAFLDRAFT_121507.1.2.m.30603	-0.018855208	-0.013613551	No	NA	NA	NA	NA	NA	NA	axoneme [GO:0005930]; cilium [GO:0005929]; kinocilium [GO:0060091]; motile cilium [GO:0031514]; axoneme assembly [GO:0035082]; cilium assembly [GO:0060271]; cilium movement [GO:0003341]; cilium movement involved in cell motility [GO:0060294]; motile cilium assembly [GO:0044458]	NA	NA	NA
CHOYP_BRAFLDRAFT_121562.1.1.m.37267	-0.000354443	0.02160398	No	NA	NA	NA	NA	NA	NA	dipeptidyl-peptidase activity [GO:0008239]; endopeptidase activity [GO:0004175]; serine-type peptidase activity [GO:0008236]; proteolysis involved in cellular protein catabolic process [GO:0051603]	NA	NA	NA
CHOYP_BRAFLDRAFT_121562.1.1.m.37268	0.014605452	-0.001329764	No	NA	NA	NA	NA	NA	NA	postsynaptic density [GO:0014069]; ribosome [GO:0005840]; DNA binding [GO:0003677]; mRNA binding [GO:0003729]; protein homodimerization activity [GO:0042803]; ribosomal large subunit biogenesis [GO:0042273]; rRNA processing [GO:0006364]	NA	NA	NA
CHOYP_BRAFLDRAFT_121667.1.2.m.12193	-0.017710371	-0.008478802	No	NA	NA	NA	NA	NA	NA	NA	NA	NA	NA
CHOYP_BRAFLDRAFT_121824.1.1.m.37419	-0.017661033	0.009676727	No	NA	NA	NA	NA	NA	NA	NA	NA	NA	NA
CHOYP_BRAFLDRAFT_121887.1.1.m.59668	0.000301157	-0.023367896	No	NA	NA	NA	NA	NA	NA	chromosome; telomeric region [GO:0000781]; cytoplasm [GO:0005737]; nuclear matrix [GO:0016363]; ribonucleoprotein complex [GO:1990904]; telomerase holoenzyme complex [GO:0005697]; ATP binding [GO:0005524]; enzyme binding [GO:0019899]; p53 binding [GO:0002039]; RNA binding [GO:0003723]; telomerase activity [GO:0003720]; telomerase RNA binding [GO:0070034]; telomere maintenance via recombination [G…	NA	NA	NA
CHOYP_BRAFLDRAFT_121902.1.1.m.64757	0.020257004	-0.007965837	No	NA	NA	NA	NA	NA	NA	NA	NA	NA	NA
CHOYP_BRAFLDRAFT_121927.1.1.m.47211	-0.021023008	-0.007626481	No	NA	NA	NA	NA	NA	NA		NA	NA	NA
CHOYP_BRAFLDRAFT_122018.1.1.m.21774	-0.006323349	-0.022081896	No	NA	NA	NA	NA	NA	NA	nuclear pore [GO:0005643]; nucleoplasm [GO:0005654]; structural constituent of nuclear pore [GO:0017056]; mitotic cell cycle [GO:0000278]; mRNA export from nucleus [GO:0006406]; protein export from nucleus [GO:0006611]; protein import into nucleus [GO:0006606]; ribosomal large subunit export from nucleus [GO:0000055]; ribosomal small subunit export from nucleus [GO:0000056]	NA	NA	NA
CHOYP_BRAFLDRAFT_122339.1.1.m.58748	-0.017624223	0.009070373	No	NA	NA	NA	NA	NA	NA	cytoplasm [GO:0005737]; cytoskeleton [GO:0005856]; motile cilium [GO:0031514]; calcium ion binding [GO:0005509]	NA	NA	NA
CHOYP_BRAFLDRAFT_122376.1.1.m.49446	-0.013572558	0.003886046	No	NA	NA	NA	NA	NA	NA	NA	NA	NA	NA
CHOYP_BRAFLDRAFT_122381.3.4.m.23140	-0.016959105	0.009602069	No	NA	NA	NA	NA	NA	NA	NA	NA	NA	NA
CHOYP_BRAFLDRAFT_122389.1.1.m.15498	0.001538974	-0.022104357	No	NA	NA	NA	NA	NA	NA	cytoplasm [GO:0005737]; cytosol [GO:0005829]; nucleus [GO:0005634]; chaperone binding [GO:0051087]; Hsp90 protein binding [GO:0051879]; cell cycle [GO:0007049]; chaperone-mediated protein complex assembly [GO:0051131]; positive regulation of telomere maintenance via telomerase [GO:0032212]; protein folding [GO:0006457]	NA	NA	NA
CHOYP_BRAFLDRAFT_122422.1.2.m.52874	-0.011017834	0.004012694	No	NA	NA	NA	NA	NA	NA	axon [GO:0030424]; cytoplasm [GO:0005737]; dendrite [GO:0030425]; histone acetyltransferase complex [GO:0000123]; membrane [GO:0016020]; MLL1 complex [GO:0071339]; neuronal cell body [GO:0043025]; nucleoplasm [GO:0005654]; nucleus [GO:0005634]; protein-containing complex [GO:0032991]; Set1C/COMPASS complex [GO:0048188]; activating transcription factor binding [GO:0033613]; cadherin binding [GO:00…	NA	NA	NA
CHOYP_BRAFLDRAFT_122572.1.1.m.29320	-0.02199337	0.001139331	No	NA	NA	NA	NA	NA	NA		NA	NA	NA
CHOYP_BRAFLDRAFT_122634.2.2.m.43678	0.018671781	0.003965281	No	NA	NA	NA	NA	NA	NA	extracellular exosome [GO:0070062]	NA	NA	NA
CHOYP_BRAFLDRAFT_122687.1.1.m.47713	-0.008641879	0.005990129	No	NA	NA	NA	NA	NA	NA		NA	NA	NA
CHOYP_BRAFLDRAFT_122791.1.6.m.8640	0.007796315	-0.013831113	No	NA	NA	NA	NA	NA	NA	nucleus [GO:0005634]; DNA binding [GO:0003677]; metal ion binding [GO:0046872]; chromatin remodeling [GO:0006338]; regulation of transcription by RNA polymerase II [GO:0006357]	NA	NA	NA
CHOYP_BRAFLDRAFT_122807.1.1.m.3729	0.018517777	0.005582482	No	NA	NA	NA	NA	NA	NA	cytoplasm [GO:0005737]; cytosol [GO:0005829]; endoplasmic reticulum [GO:0005783]; mitochondrion [GO:0005739]; nucleoplasm [GO:0005654]; electron transfer activity [GO:0009055]; flavin adenine dinucleotide binding [GO:0050660]; protein disulfide oxidoreductase activity [GO:0015035]; thioredoxin-disulfide reductase activity [GO:0004791]; blastocyst formation [GO:0001825]; cell differentiation [GO:0…	NA	NA	NA
CHOYP_BRAFLDRAFT_122887.1.1.m.62170	0.016293009	-0.00183958	No	NA	NA	NA	NA	NA	NA	cilium [GO:0005929]; cytoplasmic microtubule [GO:0005881]; Golgi apparatus [GO:0005794]; microtubule [GO:0005874]; actin binding [GO:0003779]; microtubule binding [GO:0008017]; cilium assembly [GO:0060271]; Golgi ribbon formation [GO:0090161]; stress fiber assembly [GO:0043149]	NA	NA	NA
CHOYP_BRAFLDRAFT_122922.1.1.m.17746	0.003945368	0.002913697	No	NA	NA	NA	NA	NA	NA	cytoplasm [GO:0005737]; cytosol [GO:0005829]; intermediate filament cytoskeleton [GO:0045111]; nucleus [GO:0005634]; perinuclear region of cytoplasm [GO:0048471]; flavin adenine dinucleotide binding [GO:0050660]; FMN binding [GO:0010181]; NADP binding [GO:0050661]; NADPH-hemoprotein reductase activity [GO:0003958]; oxidoreductase activity [GO:0016491]; cell death [GO:0008219]; cellular response t…	NA	NA	NA
CHOYP_BRAFLDRAFT_122927.1.1.m.51870	-0.006536748	-0.016385884	No	NA	NA	NA	NA	NA	NA	chromosome [GO:0005694]; MLL1 complex [GO:0071339]; PcG protein complex [GO:0031519]; PRC1 complex [GO:0035102]; metal ion binding [GO:0046872]; transferase activity [GO:0016740]; histone H2A-K119 monoubiquitination [GO:0036353]; negative regulation of transcription by RNA polymerase II [GO:0000122]	NA	NA	NA
CHOYP_BRAFLDRAFT_122970.1.1.m.52022	-0.011594949	-0.003711424	No	NA	NA	NA	NA	NA	NA	cytoplasm [GO:0005737]; nucleus [GO:0005634]; I-kappaB kinase/NF-kappaB signaling [GO:0007249]; immune response [GO:0006955]	NA	NA	NA
CHOYP_BRAFLDRAFT_123087.1.2.m.6329	-0.016699146	0.002988571	No	NA	NA	NA	NA	NA	NA	NA	NA	NA	NA
CHOYP_BRAFLDRAFT_123087.2.2.m.27308	0.005219109	-0.015289506	No	NA	NA	NA	NA	NA	NA	NA	NA	NA	NA
CHOYP_BRAFLDRAFT_123202.1.1.m.17267	-0.004154627	-0.020444117	No	NA	NA	NA	NA	NA	NA	cytoplasm [GO:0005737]; dimethylallyltranstransferase activity [GO:0004161]; geranyltranstransferase activity [GO:0004337]; metal ion binding [GO:0046872]; cholesterol biosynthetic process [GO:0006695]; farnesyl diphosphate biosynthetic process [GO:0045337]; geranyl diphosphate biosynthetic process [GO:0033384]	NA	NA	NA
CHOYP_BRAFLDRAFT_123291.1.1.m.11923	-0.017537403	0.009514343	No	NA	NA	NA	NA	NA	NA	cytoplasm [GO:0005737]	NA	NA	NA
CHOYP_BRAFLDRAFT_123298.1.1.m.483	-0.009149007	-0.014912613	No	NA	NA	NA	NA	NA	NA	cytosol [GO:0005829]; Rab-protein geranylgeranyltransferase complex [GO:0005968]; GDP-dissociation inhibitor activity [GO:0005092]; GTPase activator activity [GO:0005096]; Rab geranylgeranyltransferase activity [GO:0004663]; Rab GTPase binding [GO:0017137]; post-translational protein modification [GO:0043687]; protein geranylgeranylation [GO:0018344]; protein targeting to membrane [GO:0006612]; r…	NA	NA	NA
CHOYP_BRAFLDRAFT_123304.1.1.m.29231	0.00673765	0.00523782	No	NA	NA	NA	NA	NA	NA	cytoplasm [GO:0005737]; nucleus [GO:0005634]; metal ion binding [GO:0046872]; apoptotic process [GO:0006915]	NA	NA	NA
CHOYP_BRAFLDRAFT_123389.1.1.m.57156	-0.005253486	-0.010329124	No	NA	NA	NA	NA	NA	NA	cytoplasm [GO:0005737]; GID complex [GO:0034657]; nucleus [GO:0005634]; ubiquitin ligase complex [GO:0000151]; proteasome-mediated ubiquitin-dependent protein catabolic process [GO:0043161]	NA	NA	NA
CHOYP_BRAFLDRAFT_123397.1.1.m.42218	-0.014455414	-0.000882679	No	NA	NA	NA	NA	NA	NA	cytoplasm [GO:0005737]; myosin complex [GO:0016459]; stereocilium tip [GO:0032426]; actin binding [GO:0003779]; ATP binding [GO:0005524]; motor activity [GO:0003774]; protein serine/threonine kinase activity [GO:0004674]; cochlea morphogenesis [GO:0090103]; response to stimulus [GO:0050896]; sensory perception of sound [GO:0007605]; visual perception [GO:0007601]	NA	NA	NA
CHOYP_BRAFLDRAFT_123537.1.2.m.28822	0.001317367	-0.003217005	No	NA	NA	NA	NA	NA	NA	basement membrane [GO:0005604]; cell cortex [GO:0005938]; cell junction [GO:0030054]; cell-cell adherens junction [GO:0005913]; cleavage furrow [GO:0032154]; collagen-containing extracellular matrix [GO:0062023]; extracellular region [GO:0005576]; calcium ion binding [GO:0005509]; cell adhesion molecule binding [GO:0050839]; extracellular matrix structural constituent [GO:0005201]; protein homodi…	NA	NA	NA
CHOYP_BRAFLDRAFT_123537.2.2.m.50531	-0.017783262	-0.007987066	No	NA	NA	NA	NA	NA	NA	cytoplasm [GO:0005737]; microtubule [GO:0005874]; microtubule organizing center [GO:0005815]; nucleus [GO:0005634]; sperm flagellum [GO:0036126]; cilium assembly [GO:0060271]; cilium movement involved in cell motility [GO:0060294]; flagellated sperm motility [GO:0030317]; inner dynein arm assembly [GO:0036159]	NA	NA	NA
CHOYP_BRAFLDRAFT_123540.1.1.m.10582	-0.011836243	-0.01203787	No	NA	NA	NA	NA	NA	NA	nucleus [GO:0005634]	NA	NA	NA
CHOYP_BRAFLDRAFT_123636.1.1.m.16162	0.013399842	0.005798758	No	NA	NA	NA	NA	NA	NA	autophagosome [GO:0005776]; autophagosome membrane [GO:0000421]; axoneme [GO:0005930]; cytosol [GO:0005829]; phagophore assembly site membrane [GO:0034045]; GTPase binding [GO:0051020]; identical protein binding [GO:0042802]; autophagosome assembly [GO:0000045]; negative stranded viral RNA replication [GO:0039689]; positive regulation of autophagy [GO:0010508]; protein lipidation involved in auto…	NA	NA	NA
CHOYP_BRAFLDRAFT_123642.2.2.m.55471	0.010523168	-0.004817657	No	NA	NA	NA	NA	NA	NA	cytosol [GO:0005829]; Golgi membrane [GO:0000139]; postsynaptic density [GO:0014069]; synapse [GO:0045202]; GTPase activator activity [GO:0005096]; metal ion binding [GO:0046872]; endoplasmic reticulum to Golgi vesicle-mediated transport [GO:0006888]; IRE1-mediated unfolded protein response [GO:0036498]; protein transport [GO:0015031]; regulation of ARF protein signal transduction [GO:0032012]; r…	NA	NA	NA
CHOYP_BRAFLDRAFT_123741.1.1.m.31088	0.023165593	-0.009312229	No	NA	NA	NA	NA	NA	NA	extracellular region [GO:0005576]; metal ion binding [GO:0046872]; serine-type endopeptidase activity [GO:0004252]	NA	NA	NA
CHOYP_BRAFLDRAFT_123768.1.1.m.7223	-0.018448812	0.017577311	No	NA	NA	NA	NA	NA	NA	signal transduction [GO:0007165]	NA	NA	NA
CHOYP_BRAFLDRAFT_123909.1.1.m.24337	-0.014162285	0.010142489	No	NA	NA	NA	NA	NA	NA	centrosome [GO:0005813]; nucleolus [GO:0005730]; nucleus [GO:0005634]; deacetylase activity [GO:0019213]; hydrolase activity; acting on glycosyl bonds [GO:0016798]; brain development [GO:0007420]; cellular response to DNA damage stimulus [GO:0006974]; protein de-ADP-ribosylation [GO:0051725]; purine nucleoside metabolic process [GO:0042278]; response to bacterium [GO:0009617]	NA	NA	NA
CHOYP_BRAFLDRAFT_123986.1.1.m.47284	-0.00711763	-0.026070282	No	NA	NA	NA	NA	NA	NA	MCM complex [GO:0042555]; nucleus [GO:0005634]; ATP binding [GO:0005524]; DNA binding [GO:0003677]; DNA helicase activity [GO:0003678]; metal ion binding [GO:0046872]; cell cycle [GO:0007049]; DNA replication initiation [GO:0006270]; regulation of DNA-dependent DNA replication initiation [GO:0030174]	NA	NA	NA
CHOYP_BRAFLDRAFT_124020.1.1.m.22574	0.015507425	0.007533496	No	NA	NA	NA	NA	NA	NA	cytosol [GO:0005829]; arsenite methyltransferase activity [GO:0030791]; methylarsonite methyltransferase activity [GO:0030792]; arsonoacetate metabolic process [GO:0018872]; methylation [GO:0032259]; toxin metabolic process [GO:0009404]	NA	NA	NA
CHOYP_BRAFLDRAFT_124027.1.2.m.22812	0.013596497	-0.000889849	No	NA	NA	NA	NA	NA	NA	endoplasmic reticulum membrane [GO:0005789]; integral component of membrane [GO:0016021]; dorsal/ventral pattern formation [GO:0009953]	NA	NA	NA
CHOYP_BRAFLDRAFT_124027.2.2.m.50286	-0.011561039	-0.003749224	No	NA	NA	NA	NA	NA	NA	endoplasmic reticulum membrane [GO:0005789]; integral component of membrane [GO:0016021]; dorsal/ventral pattern formation [GO:0009953]	NA	NA	NA
CHOYP_BRAFLDRAFT_124064.1.6.m.5120	-0.007759425	0.007800948	No	NA	NA	NA	NA	NA	NA	N-acyltransferase activity [GO:0016410]; protein acetylation [GO:0006473]	NA	NA	NA
CHOYP_BRAFLDRAFT_124064.3.6.m.38212	0.009423987	0.006729157	No	NA	NA	NA	NA	NA	NA	high-density lipoprotein particle [GO:0034364]; acute-phase response [GO:0006953]	NA	NA	NA
CHOYP_BRAFLDRAFT_124064.5.6.m.41252	0.011585385	0.001289868	No	NA	NA	NA	NA	NA	NA	NA	NA	NA	NA
CHOYP_BRAFLDRAFT_124069.1.1.m.14145	-0.004558051	-0.002066596	No	NA	NA	NA	NA	NA	NA	cell body [GO:0044297]; centrosome [GO:0005813]; chaperonin-containing T-complex [GO:0005832]; microtubule [GO:0005874]; myelin sheath [GO:0043209]; nucleolus [GO:0005730]; ATP binding [GO:0005524]; beta-tubulin binding [GO:0048487]; G-protein beta-subunit binding [GO:0031681]; mRNA 3'-UTR binding [GO:0003730]; mRNA 5'-UTR binding [GO:0048027]; unfolded protein binding [GO:0051082]; binding of sp…	NA	NA	NA
CHOYP_BRAFLDRAFT_124130.2.3.m.30247	0.00205195	-0.009341169	No	NA	NA	NA	NA	NA	NA	cytoplasm [GO:0005737]; metal ion binding [GO:0046872]; cell differentiation [GO:0030154]; spermatogenesis [GO:0007283]	NA	NA	NA
CHOYP_BRAFLDRAFT_124233.1.1.m.26105	-0.002641423	-0.001946348	No	NA	NA	NA	NA	NA	NA	mitochondrial matrix [GO:0005759]; mitochondrion [GO:0005739]; nucleus [GO:0005634]; electron transfer activity [GO:0009055]; isocitrate dehydrogenase (NAD+) activity [GO:0004449]; magnesium ion binding [GO:0000287]; NAD binding [GO:0051287]; isocitrate metabolic process [GO:0006102]; tricarboxylic acid cycle [GO:0006099]	NA	NA	NA
CHOYP_BRAFLDRAFT_124240.1.1.m.8573	-0.004022038	-0.00877344	No	NA	NA	NA	NA	NA	NA	dendrite [GO:0030425]; guanyl-nucleotide exchange factor complex [GO:0032045]; neuronal cell body [GO:0043025]; perikaryon [GO:0043204]; Ras guanyl-nucleotide exchange factor activity [GO:0005088]; cerebellar granule cell differentiation [GO:0021707]; positive regulation of protein phosphorylation [GO:0001934]; regulation of dendrite development [GO:0050773]; regulation of dendrite morphogenesis …	NA	NA	NA
CHOYP_BRAFLDRAFT_124260.1.1.m.8355	-0.016959105	0.009602069	No	NA	NA	NA	NA	NA	NA	NA	NA	NA	NA
CHOYP_BRAFLDRAFT_124275.1.1.m.8900	0.012889019	0.017329259	No	NA	NA	NA	NA	NA	NA	mitochondrion [GO:0005739]; protein-containing complex [GO:0032991]; succinate-CoA ligase complex (GDP-forming) [GO:0045244]; cofactor binding [GO:0048037]; GDP binding [GO:0019003]; nucleoside diphosphate kinase activity [GO:0004550]; protein heterodimerization activity [GO:0046982]; succinate-CoA ligase (ADP-forming) activity [GO:0004775]; succinate-CoA ligase (GDP-forming) activity [GO:0004776…	NA	NA	NA
CHOYP_BRAFLDRAFT_124284.1.1.m.33673	-0.004819868	-1.15E-05	No	NA	NA	NA	NA	NA	NA	cytoplasm [GO:0005737]; ATP binding [GO:0005524]; xylulokinase activity [GO:0004856]; D-xylose metabolic process [GO:0042732]; phosphorylation [GO:0016310]; xylulose metabolic process [GO:0005997]	NA	NA	NA
CHOYP_BRAFLDRAFT_124476.1.4.m.1812	0.00347095	0.000536916	No	NA	NA	NA	NA	NA	NA	cytoplasm [GO:0005737]; membrane [GO:0016020]; nucleus [GO:0005634]; DNA-binding transcription activator activity; RNA polymerase II-specific [GO:0001228]; RNA binding [GO:0003723]; RNA polymerase II proximal promoter sequence-specific DNA binding [GO:0000978]; positive regulation of gene expression [GO:0010628]; positive regulation of transcription by RNA polymerase II [GO:0045944]; positive reg…	NA	NA	NA
CHOYP_BRAFLDRAFT_124476.3.4.m.48503	0.007745455	-0.002406094	No	NA	NA	NA	NA	NA	NA	cytoplasm [GO:0005737]; membrane [GO:0016020]; nucleus [GO:0005634]; DNA-binding transcription activator activity; RNA polymerase II-specific [GO:0001228]; RNA binding [GO:0003723]; RNA polymerase II proximal promoter sequence-specific DNA binding [GO:0000978]; positive regulation of gene expression [GO:0010628]; positive regulation of transcription by RNA polymerase II [GO:0045944]; positive reg…	NA	NA	NA
CHOYP_BRAFLDRAFT_124523.1.1.m.18960	0.006594069	0.000115121	No	NA	NA	NA	NA	NA	NA	cytoplasmic exosome (RNase complex) [GO:0000177]; exosome (RNase complex) [GO:0000178]; nuclear exosome (RNase complex) [GO:0000176]; nucleolus [GO:0005730]; nucleus [GO:0005634]; transcriptionally active chromatin [GO:0035327]; RNA binding [GO:0003723]; defense response to virus [GO:0051607]; DNA deamination [GO:0045006]; exonucleolytic nuclear-transcribed mRNA catabolic process involved in dead…	NA	NA	NA
CHOYP_BRAFLDRAFT_124526.1.1.m.25228	-0.016959105	0.009602069	No	NA	NA	NA	NA	NA	NA	cytosol [GO:0005829]; methyltransferase complex [GO:0034708]; nucleoplasm [GO:0005654]; preribosome; small subunit precursor [GO:0030688]; ATP binding [GO:0005524]; hydrolase activity [GO:0016787]; metal ion binding [GO:0046872]; protein serine/threonine kinase activity [GO:0004674]; maturation of SSU-rRNA [GO:0030490]; positive regulation of rRNA processing [GO:2000234]; ribosomal small subunit …	NA	NA	NA
CHOYP_BRAFLDRAFT_124536.1.2.m.10835	-0.008703718	-0.006314835	No	NA	NA	NA	NA	NA	NA	cytoplasm [GO:0005737]; cytosol [GO:0005829]; nucleoplasm [GO:0005654]; calcium ion binding [GO:0005509]; blastocyst hatching [GO:0001835]; regulation of amyloid precursor protein biosynthetic process [GO:0042984]	NA	NA	NA
CHOYP_BRAFLDRAFT_124611.1.1.m.34341	0.006076597	-0.008745818	No	NA	NA	NA	NA	NA	NA	cytoplasm [GO:0005737]; integral component of membrane [GO:0016021]; integrator complex [GO:0032039]; membrane [GO:0016020]; nuclear membrane [GO:0031965]; nucleoplasm [GO:0005654]; nucleus [GO:0005634]; snRNA processing [GO:0016180]; snRNA transcription by RNA polymerase II [GO:0042795]	NA	NA	NA
CHOYP_BRAFLDRAFT_124637.1.1.m.26435	-0.005983071	8.10E-05	No	NA	NA	NA	NA	NA	NA	actin cytoskeleton [GO:0015629]; CRD-mediated mRNA stability complex [GO:0070937]; cytoplasm [GO:0005737]; cytoplasmic ribonucleoprotein granule [GO:0036464]; micro-ribonucleoprotein complex [GO:0035068]; microtubule organizing center [GO:0005815]; nuclear body [GO:0016604]; nuclear stress granule [GO:0097165]; nucleolus [GO:0005730]; nucleoplasm [GO:0005654]; nucleus [GO:0005634]; perichromatin …	NA	NA	NA
CHOYP_BRAFLDRAFT_124675.1.1.m.61945	0.003608783	0.0140582	No	NA	NA	NA	NA	NA	NA	cytoplasm [GO:0005737]; cytosol [GO:0005829]; nucleoplasm [GO:0005654]; nucleus [GO:0005634]; K63-linked polyubiquitin modification-dependent protein binding [GO:0070530]; metal ion binding [GO:0046872]; polyubiquitin modification-dependent protein binding [GO:0031593]; protein kinase binding [GO:0019901]; apoptotic process [GO:0006915]; CD40 signaling pathway [GO:0023035]; cellular response to l…	NA	NA	NA
CHOYP_BRAFLDRAFT_124686.1.1.m.18409	0.016322833	0.018505299	No	NA	NA	NA	NA	NA	NA	cytosol [GO:0005829]; L-aspartate:2-oxoglutarate aminotransferase activity [GO:0004069]; L-cysteine:2-oxoglutarate aminotransferase activity [GO:0047801]; pyridoxal phosphate binding [GO:0030170]; 2-oxoglutarate metabolic process [GO:0006103]; aspartate biosynthetic process [GO:0006532]; aspartate metabolic process [GO:0006531]; cellular amino acid metabolic process [GO:0006520]; gluconeogenesis …	NA	NA	NA
CHOYP_BRAFLDRAFT_124878.1.1.m.55561	0.005816919	0.004015845	No	NA	NA	NA	NA	NA	NA	cytoplasm [GO:0005737]; cytosol [GO:0005829]; insulin receptor complex [GO:0005899]; intracellular membrane-bounded organelle [GO:0043231]; nucleus [GO:0005634]; plasma membrane [GO:0005886]; insulin receptor binding [GO:0005158]; insulin-like growth factor receptor binding [GO:0005159]; phosphatidylinositol 3-kinase binding [GO:0043548]; protein domain specific binding [GO:0019904]; protein kina…	NA	NA	NA
CHOYP_BRAFLDRAFT_124950.1.1.m.8139	-7.18E-05	0.020090112	No	NA	NA	NA	NA	NA	NA	chromosome [GO:0005694]; condensin complex [GO:0000796]; cytosol [GO:0005829]; nuclear condensin complex [GO:0000799]; nucleus [GO:0005634]; chromatin binding [GO:0003682]; DNA topoisomerase (ATP-hydrolyzing) activator activity [GO:0072587]; DNA topoisomerase binding [GO:0044547]; cell division [GO:0051301]; female meiosis chromosome separation [GO:0051309]; female meiotic nuclear division [GO:00…	NA	NA	NA
CHOYP_BRAFLDRAFT_124962.1.1.m.57433	-0.002650593	-0.021308125	No	NA	NA	NA	NA	NA	NA	anchored component of membrane [GO:0031225]; extracellular space [GO:0005615]; plasma membrane [GO:0005886]; metal ion binding [GO:0046872]; ion transport [GO:0006811]; iron ion homeostasis [GO:0055072]	NA	NA	NA
CHOYP_BRAFLDRAFT_124972.1.5.m.3843	0.02199039	-0.007490192	No	NA	NA	NA	NA	NA	NA	NA	NA	NA	NA
CHOYP_BRAFLDRAFT_124972.1.5.m.3844	0.009659701	-0.010106031	No	NA	NA	NA	NA	NA	NA	lysosome [GO:0005764]; enzyme activator activity [GO:0008047]; hydrolase activity [GO:0016787]; ganglioside catabolic process [GO:0006689]	NA	NA	NA
CHOYP_BRAFLDRAFT_124972.2.5.m.4101	-0.020666633	-0.005953729	No	NA	NA	NA	NA	NA	NA	lysosome [GO:0005764]; enzyme activator activity [GO:0008047]; hydrolase activity [GO:0016787]; ganglioside catabolic process [GO:0006689]	NA	NA	NA
CHOYP_BRAFLDRAFT_125037.1.3.m.2939	0.011404732	-0.015737335	No	NA	NA	NA	NA	NA	NA	cytoplasm [GO:0005737]; P granule [GO:0043186]; pi-body [GO:0071546]; metal ion binding [GO:0046872]; piRNA binding [GO:0034584]; DNA methylation involved in gamete generation [GO:0043046]; gene silencing by RNA [GO:0031047]; germ cell development [GO:0007281]; meiotic cell cycle [GO:0051321]; P granule organization [GO:0030719]; piRNA metabolic process [GO:0034587]; spermatogenesis [GO:0007283]	NA	NA	NA
CHOYP_BRAFLDRAFT_125037.2.3.m.13981	0.006786201	0.008787418	No	NA	NA	NA	NA	NA	NA	P granule [GO:0043186]; pi-body [GO:0071546]; metal ion binding [GO:0046872]; DNA methylation involved in gamete generation [GO:0043046]; gene silencing by RNA [GO:0031047]; germ cell development [GO:0007281]; meiotic cell cycle [GO:0051321]; multicellular organism development [GO:0007275]; piRNA metabolic process [GO:0034587]; spermatogenesis [GO:0007283]	NA	NA	NA
CHOYP_BRAFLDRAFT_125073.1.1.m.1752	-0.006271924	0.013161899	No	NA	NA	NA	NA	NA	NA	cytoplasm [GO:0005737]; endoplasmic reticulum [GO:0005783]; adenyl-nucleotide exchange factor activity [GO:0000774]; ubiquitin protein ligase binding [GO:0031625]; positive regulation of proteasomal ubiquitin-dependent protein catabolic process [GO:0032436]; positive regulation of protein ubiquitination [GO:0031398]	NA	NA	NA
CHOYP_BRAFLDRAFT_125104.1.1.m.31139	-0.013572558	0.003886046	No	NA	NA	NA	NA	NA	NA	cytosolic ribosome [GO:0022626]; dendrite [GO:0030425]; endoplasmic reticulum [GO:0005783]; extracellular space [GO:0005615]; neuronal cell body [GO:0043025]; perinuclear region of cytoplasm [GO:0048471]; cholesterol binding [GO:0015485]; aging [GO:0007568]; brain development [GO:0007420]; glucose metabolic process [GO:0006006]; lipid metabolic process [GO:0006629]; lipid transport [GO:0006869]; …	NA	NA	NA
CHOYP_BRAFLDRAFT_125119.1.1.m.57550	-0.019980648	0.013413325	No	NA	NA	NA	NA	NA	NA	cytoplasm [GO:0005737]; motile cilium [GO:0031514]	NA	NA	NA
CHOYP_BRAFLDRAFT_125234.2.2.m.19033	-0.011349663	0.003221153	No	NA	NA	NA	NA	NA	NA	cytoplasm [GO:0005737]; nucleus [GO:0005634]; cadherin binding [GO:0045296]; RNA binding [GO:0003723]	NA	NA	NA
CHOYP_BRAFLDRAFT_125263.1.9.m.7394	-0.015561765	0.003548562	No	NA	NA	NA	NA	NA	NA	NA	NA	NA	NA
CHOYP_BRAFLDRAFT_125265.2.4.m.18968	-0.002120788	-0.008918373	No	NA	NA	NA	NA	NA	NA	NA	NA	NA	NA
CHOYP_BRAFLDRAFT_125270.1.1.m.2429	0.00205195	-0.009341169	No	NA	NA	NA	NA	NA	NA	cytoplasm [GO:0005737]; endoplasmic reticulum membrane [GO:0005789]; extracellular space [GO:0005615]; integral component of membrane [GO:0016021]; secretory granule membrane [GO:0030667]; copper ion binding [GO:0005507]; dopamine beta-monooxygenase activity [GO:0004500]; oxidoreductase activity; acting on paired donors; with incorporation or reduction of molecular oxygen; reduced ascorbate as on…	NA	NA	NA
CHOYP_BRAFLDRAFT_125327.1.1.m.29699	-0.0015766	0.024229313	No	NA	NA	NA	NA	NA	NA	cytosol [GO:0005829]; nucleoplasm [GO:0005654]; plasma membrane [GO:0005886]; carbohydrate binding [GO:0030246]; identical protein binding [GO:0042802]; UDP-N-acetylglucosamine diphosphorylase activity [GO:0003977]; UDP-N-acetylglucosamine biosynthetic process [GO:0006048]; UDP-N-acetylglucosamine metabolic process [GO:0006047]	NA	NA	NA
CHOYP_BRAFLDRAFT_125356.3.3.m.35009	-0.009382738	-0.011229122	No	NA	NA	NA	NA	NA	NA		NA	NA	NA
CHOYP_BRAFLDRAFT_125389.1.1.m.62938	-0.011200712	-0.012286777	No	NA	NA	NA	NA	NA	NA		NA	NA	NA
CHOYP_BRAFLDRAFT_125403.1.1.m.30476	-0.020165523	0.004010295	No	NA	NA	NA	NA	NA	NA	COPII vesicle coat [GO:0030127]; GTP binding [GO:0005525]; GTPase activity [GO:0003924]; zinc ion binding [GO:0008270]; endoplasmic reticulum to Golgi vesicle-mediated transport [GO:0006888]; intracellular protein transport [GO:0006886]; signal transduction [GO:0007165]	NA	NA	NA
CHOYP_BRAFLDRAFT_125405.1.1.m.5741	0.021106666	0.000546726	No	NA	NA	NA	NA	NA	NA	NA	NA	NA	NA
CHOYP_BRAFLDRAFT_125481.1.1.m.4369	-0.002216748	-0.004172312	No	NA	NA	NA	NA	NA	NA	condensed chromosome kinetochore [GO:0000777]; nucleus [GO:0005634]; cell division [GO:0051301]; chromosome segregation [GO:0007059]; meiotic cell cycle [GO:0051321]	NA	NA	NA
CHOYP_BRAFLDRAFT_125501.1.1.m.30916	0.015889477	-0.012104927	No	NA	NA	NA	NA	NA	NA	NA	NA	NA	NA
CHOYP_BRAFLDRAFT_125516.1.1.m.13150	0.003647786	-0.008720528	No	NA	NA	NA	NA	NA	NA	NA	NA	NA	NA
CHOYP_BRAFLDRAFT_125550.1.5.m.9080	-0.022311804	0.00964087	No	NA	NA	NA	NA	NA	NA	cytoplasm [GO:0005737]; extracellular exosome [GO:0070062]; extracellular region [GO:0005576]; extracellular space [GO:0005615]; secretory granule lumen [GO:0034774]; heme binding [GO:0020037]; metal ion binding [GO:0046872]; peroxidase activity [GO:0004601]; defense response to bacterium [GO:0042742]; defense response to nematode [GO:0002215]; eosinophil migration [GO:0072677]; hydrogen peroxide…	NA	NA	NA
CHOYP_BRAFLDRAFT_125634.1.1.m.14767	0.011222578	-0.003140683	No	NA	NA	NA	NA	NA	NA	cell junction [GO:0030054]; Golgi apparatus [GO:0005794]; integral component of membrane [GO:0016021]; membrane [GO:0016020]; plasma membrane [GO:0005886]; synaptic vesicle [GO:0008021]; identical protein binding [GO:0042802]; proline-rich region binding [GO:0070064]; protein C-terminus binding [GO:0008022]	NA	NA	NA
CHOYP_BRAFLDRAFT_125658.1.1.m.27104	0.013757659	0.016114103	No	NA	NA	NA	NA	NA	NA	cytoplasm [GO:0005737]; cytosol [GO:0005829]; exocyst [GO:0000145]; midbody [GO:0030496]; protein N-terminus binding [GO:0047485]; Ral GTPase binding [GO:0017160]; epithelial cell apoptotic process [GO:1904019]; establishment of planar polarity [GO:0001736]; exocytosis [GO:0006887]; Golgi to plasma membrane transport [GO:0006893]; homeostasis of number of cells within a tissue [GO:0048873]; non-m…	NA	NA	NA
CHOYP_BRAFLDRAFT_125701.1.3.m.18477	0.007272464	-0.003485683	No	NA	NA	NA	NA	NA	NA	NA	NA	NA	NA
CHOYP_BRAFLDRAFT_125724.1.1.m.30781	0.007358848	-0.011029756	No	NA	NA	NA	NA	NA	NA	NA	NA	NA	NA
CHOYP_BRAFLDRAFT_125729.1.1.m.50316	-0.007525892	-0.002511397	No	NA	NA	NA	NA	NA	NA	cytoplasm [GO:0005737]; nucleus [GO:0005634]; polysome [GO:0005844]; ribonucleoprotein complex [GO:1990904]; mRNA 5'-UTR binding [GO:0048027]; myosin binding [GO:0017022]; RNA stem-loop binding [GO:0035613]; sequence-specific mRNA binding [GO:1990825]; positive regulation of collagen biosynthetic process [GO:0032967]; positive regulation of mRNA binding [GO:1902416]; positive regulation of transl…	NA	NA	NA
CHOYP_BRAFLDRAFT_125731.1.1.m.6261	-0.016262518	-0.002929482	No	NA	NA	NA	NA	NA	NA	NA	NA	NA	NA
CHOYP_BRAFLDRAFT_125735.1.3.m.26333	-0.006820485	0.017152488	No	NA	NA	NA	NA	NA	NA	cytoplasm [GO:0005737]; Lsm2-8 complex [GO:0120115]; nucleolus [GO:0005730]; nucleus [GO:0005634]; P-body [GO:0000932]; small nucleolar ribonucleoprotein complex [GO:0005732]; U2-type precatalytic spliceosome [GO:0071005]; U4/U6 x U5 tri-snRNP complex [GO:0046540]; U6 snRNP [GO:0005688]; protein heterodimerization activity [GO:0046982]; RNA binding [GO:0003723]; maturation of SSU-rRNA [GO:0030490…	NA	NA	NA
CHOYP_BRAFLDRAFT_125780.1.1.m.60450	-0.003193329	0.00137608	No	NA	NA	NA	NA	NA	NA	centriole [GO:0005814]; Golgi apparatus [GO:0005794]; folic acid binding [GO:0005542]; formimidoyltetrahydrofolate cyclodeaminase activity [GO:0030412]; glutamate formimidoyltransferase activity [GO:0030409]; histidine catabolic process to glutamate and formamide [GO:0019556]; histidine catabolic process to glutamate and formate [GO:0019557]; tetrahydrofolate interconversion [GO:0035999]	NA	NA	NA
CHOYP_BRAFLDRAFT_125840.1.1.m.58396	-0.016016121	0.011912045	No	NA	NA	NA	NA	NA	NA	lysosome [GO:0005764]; cysteine-type peptidase activity [GO:0008234]	NA	NA	NA
CHOYP_BRAFLDRAFT_125862.1.1.m.27159	-0.012018628	-0.014099015	No	NA	NA	NA	NA	NA	NA	NA	NA	NA	NA
CHOYP_BRAFLDRAFT_125880.1.3.m.7081	-0.004072031	-0.017740705	No	NA	NA	NA	NA	NA	NA	NA	NA	NA	NA
CHOYP_BRAFLDRAFT_125880.3.3.m.26918	-0.009560444	-0.025869204	No	NA	NA	NA	NA	NA	NA	NA	NA	NA	NA
CHOYP_BRAFLDRAFT_125998.1.1.m.63211	-0.021013155	0.003128615	No	NA	NA	NA	NA	NA	NA		NA	NA	NA
CHOYP_BRAFLDRAFT_125999.1.1.m.24819	0.005598049	-0.00454993	No	NA	NA	NA	NA	NA	NA	endoplasmic reticulum membrane [GO:0005789]; integral component of membrane [GO:0016021]; protein transport [GO:0015031]; vesicle-mediated transport [GO:0016192]	NA	NA	NA
CHOYP_BRAFLDRAFT_126058.1.1.m.1201	-0.016959105	0.009602069	No	NA	NA	NA	NA	NA	NA	cytoplasm [GO:0005737]; nucleus [GO:0005634]; hydrolase activity [GO:0016787]; response to retinoic acid [GO:0032526]	NA	NA	NA
CHOYP_BRAFLDRAFT_126152.2.2.m.42694	0.018936009	0.009676582	No	NA	NA	NA	NA	NA	NA	cytoplasmic vesicle membrane [GO:0030659]; cytosol [GO:0005829]; Golgi membrane [GO:0000139]; integral component of membrane [GO:0016021]; transferase activity [GO:0016740]; protein transport [GO:0015031]; vesicle-mediated transport [GO:0016192]	NA	NA	NA
CHOYP_BRAFLDRAFT_126227.1.1.m.24340	0.004924244	0.006915408	No	NA	NA	NA	NA	NA	NA	cytoplasm [GO:0005737]; intracellular [GO:0005622]; pyridoxal phosphate binding [GO:0030170]	NA	NA	NA
CHOYP_BRAFLDRAFT_126338.1.1.m.59058	-0.00142636	0.002824544	No	NA	NA	NA	NA	NA	NA		NA	NA	NA
CHOYP_BRAFLDRAFT_126352.2.2.m.64882	-0.007978544	0.00366532	No	NA	NA	NA	NA	NA	NA	endoplasmic reticulum [GO:0005783]; endoplasmic reticulum membrane [GO:0005789]; integral component of membrane [GO:0016021]; calcium ion binding [GO:0005509]; iron ion binding [GO:0005506]; L-ascorbic acid binding [GO:0031418]; oxidoreductase activity; acting on paired donors; with incorporation or reduction of molecular oxygen; 2-oxoglutarate as one donor; and incorporation of one atom each of …	NA	NA	NA
CHOYP_BRAFLDRAFT_126371.3.3.m.66053	-0.003399727	-0.002282386	No	NA	NA	NA	NA	NA	NA	extracellular region [GO:0005576]; lysosome [GO:0005764]; protein-disulfide reductase activity [GO:0047134]; immune system process [GO:0002376]	NA	NA	NA
CHOYP_BRAFLDRAFT_126378.2.2.m.11826	-0.023356522	0.006583015	No	NA	NA	NA	NA	NA	NA		NA	NA	NA
CHOYP_BRAFLDRAFT_126379.1.3.m.5102	-0.016959105	0.009602069	No	NA	NA	NA	NA	NA	NA		NA	NA	NA
CHOYP_BRAFLDRAFT_126411.1.1.m.49664	0.004932176	-0.007412125	No	NA	NA	NA	NA	NA	NA	chromatoid body [GO:0033391]; cytoplasm [GO:0005737]; dense body [GO:0097433]; nucleus [GO:0005634]; P granule [GO:0043186]; endoribonuclease activity [GO:0004521]; metal ion binding [GO:0046872]; mRNA binding [GO:0003729]; mRNA cap binding complex binding [GO:0140262]; piRNA binding [GO:0034584]; polysome binding [GO:1905538]; protein kinase binding [GO:0019901]; single-stranded RNA binding [GO:…	NA	NA	NA
CHOYP_BRAFLDRAFT_126506.1.1.m.60629	0.006830317	-0.010138717	No	NA	NA	NA	NA	NA	NA	cytosol [GO:0005829]; nucleus [GO:0005634]; NAD binding [GO:0051287]; UDP-glucose 6-dehydrogenase activity [GO:0003979]; chondroitin sulfate biosynthetic process [GO:0030206]; epithelial cell migration; open tracheal system [GO:0007427]; fibroblast growth factor receptor signaling pathway [GO:0008543]; glycosaminoglycan biosynthetic process [GO:0006024]; heparan sulfate proteoglycan biosynthetic …	NA	NA	NA
CHOYP_BRAFLDRAFT_126555.2.6.m.5075	0.01823167	-0.004106154	No	NA	NA	NA	NA	NA	NA	extracellular space [GO:0005615]; calcium ion binding [GO:0005509]; lipase activity [GO:0016298]; triglyceride lipase activity [GO:0004806]; lipid metabolic process [GO:0006629]; pancreas development [GO:0031016]; response to glucocorticoid [GO:0051384]; response to peptide hormone [GO:0043434]	NA	NA	NA
CHOYP_BRAFLDRAFT_126555.6.6.m.54234	-0.022564414	0.0099881	No	NA	NA	NA	NA	NA	NA	extracellular space [GO:0005615]; lipase activity [GO:0016298]; metal ion binding [GO:0046872]; triglyceride lipase activity [GO:0004806]; intestinal cholesterol absorption [GO:0030299]; lipid catabolic process [GO:0016042]; lipid metabolic process [GO:0006629]; positive regulation of triglyceride lipase activity [GO:0061365]; post-embryonic development [GO:0009791]	NA	NA	NA
CHOYP_BRAFLDRAFT_126596.1.1.m.64385	-0.008712572	-0.00898138	No	NA	NA	NA	NA	NA	NA	cytoplasmic vesicle [GO:0031410]; cytoplasmic vesicle membrane [GO:0030659]; cytosol [GO:0005829]; extrinsic component of membrane [GO:0019898]; membrane [GO:0016020]; identical protein binding [GO:0042802]; phosphatidylinositol binding [GO:0035091]; cleavage furrow formation [GO:0036089]; endocytosis [GO:0006897]; endosomal transport [GO:0016197]; endosome organization [GO:0007032]; intracellula…	NA	NA	NA
CHOYP_BRAFLDRAFT_126603.1.1.m.31078	-0.021672862	-0.008870835	No	NA	NA	NA	NA	NA	NA	axoneme [GO:0005930]; ciliary base [GO:0097546]; cilium movement [GO:0003341]; determination of left/right symmetry [GO:0007368]; heart development [GO:0007507]; outer dynein arm assembly [GO:0036158]; regulation of cilium beat frequency [GO:0003356]; ventricular system development [GO:0021591]	NA	NA	NA
CHOYP_BRAFLDRAFT_126700.1.2.m.17811	-0.009028697	0.000120851	No	NA	NA	NA	NA	NA	NA	nucleoplasmic periphery of the nuclear pore complex [GO:1990826]; nucleus [GO:0005634]; spliceosomal complex [GO:0005681]; deaminase binding [GO:1990827]; enzyme inhibitor activity [GO:0004857]; mRNA binding [GO:0003729]; N6-methyladenosine-containing RNA binding [GO:1990247]; protein domain specific binding [GO:0019904]; ribonucleoprotein complex binding [GO:0043021]; RNA binding [GO:0003723]; m…	NA	NA	NA
CHOYP_BRAFLDRAFT_126750.1.1.m.40768	0.010000102	-0.005561143	No	NA	NA	NA	NA	NA	NA	NA	NA	NA	NA
CHOYP_BRAFLDRAFT_126756.1.1.m.29611	-0.017991503	-5.55E-05	No	NA	NA	NA	NA	NA	NA		NA	NA	NA
CHOYP_BRAFLDRAFT_126767.1.3.m.6394	0.016160462	-0.00412032	No	NA	NA	NA	NA	NA	NA	NA	NA	NA	NA
CHOYP_BRAFLDRAFT_126822.1.1.m.14626	-0.014239208	-0.013220386	No	NA	NA	NA	NA	NA	NA	cytosol [GO:0005829]; endoplasmic reticulum membrane [GO:0005789]; mitochondrial matrix [GO:0005759]; mitochondrial membrane [GO:0031966]; nuclear inclusion body [GO:0042405]; nucleolus [GO:0005730]; nucleus [GO:0005634]; plasma membrane [GO:0005886]; ATPase binding [GO:0051117]; identical protein binding [GO:0042802]; Lys48-specific deubiquitinase activity [GO:1990380]; Lys63-specific deubiquiti…	NA	NA	NA
CHOYP_BRAFLDRAFT_126826.1.1.m.14796	0.006548773	0.008451819	No	NA	NA	NA	NA	NA	NA	cytoplasm [GO:0005737]; axonemal dynein complex assembly [GO:0070286]; cilium-dependent cell motility [GO:0060285]	NA	NA	NA
CHOYP_BRAFLDRAFT_126856.1.3.m.24519	-0.007969698	-0.006182801	No	NA	NA	NA	NA	NA	NA	extracellular space [GO:0005615]; carbohydrate binding [GO:0030246]; galactoside binding [GO:0016936]	NA	NA	NA
CHOYP_BRAFLDRAFT_126856.2.3.m.30577	-0.008261811	0.000163227	No	NA	NA	NA	NA	NA	NA	cytoplasm [GO:0005737]; extracellular region [GO:0005576]; nucleus [GO:0005634]; carbohydrate binding [GO:0030246]; immune system process [GO:0002376]	NA	NA	NA
CHOYP_BRAFLDRAFT_126923.1.1.m.5580	-0.01588319	-0.012528776	No	NA	NA	NA	NA	NA	NA	cytoplasm [GO:0005737]; microtubule organizing center [GO:0005815]	NA	NA	NA
CHOYP_BRAFLDRAFT_126943.1.3.m.6839	0.009852676	-0.012075588	No	NA	NA	NA	NA	NA	NA		NA	NA	NA
CHOYP_BRAFLDRAFT_127028.1.1.m.18415	-0.002629586	-0.006369639	No	NA	NA	NA	NA	NA	NA	cytosol [GO:0005829]; mitochondrion [GO:0005739]; 3-chloroallyl aldehyde dehydrogenase activity [GO:0004028]; 4-trimethylammoniobutyraldehyde dehydrogenase activity [GO:0047105]; aldehyde dehydrogenase (NAD) activity [GO:0004029]; amine binding [GO:0043176]; aminobutyraldehyde dehydrogenase activity [GO:0019145]; glyceraldehyde-3-phosphate dehydrogenase (NAD+) (non-phosphorylating) activity [GO:0…	NA	NA	NA
CHOYP_BRAFLDRAFT_127065.1.7.m.4586	-0.002284826	-0.007624257	No	NA	NA	NA	NA	NA	NA	collagen-containing extracellular matrix [GO:0062023]; extracellular matrix [GO:0031012]; extracellular space [GO:0005615]; neuromuscular junction [GO:0031594]; trans-Golgi network [GO:0005802]; cell adhesion molecule binding [GO:0050839]; extracellular matrix structural constituent [GO:0005201]; heparin binding [GO:0008201]; metal ion binding [GO:0046872]; bone regeneration [GO:1990523]; cell ad…	NA	NA	NA
CHOYP_BRAFLDRAFT_127065.2.7.m.5835	-0.006543857	0.018893328	No	NA	NA	NA	NA	NA	NA	collagen-containing extracellular matrix [GO:0062023]; extracellular matrix [GO:0031012]; extracellular space [GO:0005615]; neuromuscular junction [GO:0031594]; trans-Golgi network [GO:0005802]; cell adhesion molecule binding [GO:0050839]; extracellular matrix structural constituent [GO:0005201]; heparin binding [GO:0008201]; metal ion binding [GO:0046872]; bone regeneration [GO:1990523]; cell ad…	NA	NA	NA
CHOYP_BRAFLDRAFT_127065.3.7.m.15669	-0.012752515	0.016241	No	NA	NA	NA	NA	NA	NA	collagen-containing extracellular matrix [GO:0062023]; extracellular matrix [GO:0031012]; extracellular space [GO:0005615]; neuromuscular junction [GO:0031594]; trans-Golgi network [GO:0005802]; cell adhesion molecule binding [GO:0050839]; extracellular matrix structural constituent [GO:0005201]; heparin binding [GO:0008201]; metal ion binding [GO:0046872]; bone regeneration [GO:1990523]; cell ad…	NA	NA	NA
CHOYP_BRAFLDRAFT_127065.4.7.m.28277	-0.009726625	-0.015340172	No	NA	NA	NA	NA	NA	NA	basement membrane [GO:0005604]; collagen-containing extracellular matrix [GO:0062023]; extracellular matrix [GO:0031012]; extracellular space [GO:0005615]; trans-Golgi network [GO:0005802]; cell adhesion molecule binding [GO:0050839]; collagen binding [GO:0005518]; extracellular matrix binding [GO:0050840]; extracellular matrix structural constituent [GO:0005201]; integrin binding [GO:0005178]; a…	NA	NA	NA
CHOYP_BRAFLDRAFT_127065.5.7.m.28848	-0.015072207	-0.018730022	No	NA	NA	NA	NA	NA	NA	basement membrane [GO:0005604]; collagen-containing extracellular matrix [GO:0062023]; extracellular matrix [GO:0031012]; extracellular space [GO:0005615]; trans-Golgi network [GO:0005802]; cell adhesion molecule binding [GO:0050839]; collagen binding [GO:0005518]; extracellular matrix binding [GO:0050840]; extracellular matrix structural constituent [GO:0005201]; integrin binding [GO:0005178]; a…	NA	NA	NA
CHOYP_BRAFLDRAFT_127065.6.7.m.30727	-0.020958287	-0.00762839	No	NA	NA	NA	NA	NA	NA	collagen-containing extracellular matrix [GO:0062023]; cytoplasm [GO:0005737]; extracellular matrix [GO:0031012]; extracellular space [GO:0005615]; neuromuscular junction [GO:0031594]; trans-Golgi network [GO:0005802]; cell adhesion molecule binding [GO:0050839]; extracellular matrix structural constituent [GO:0005201]; heparin binding [GO:0008201]; metal ion binding [GO:0046872]; bone regenerati…	NA	NA	NA
CHOYP_BRAFLDRAFT_127065.7.7.m.57708	0.000981284	0.011767221	No	NA	NA	NA	NA	NA	NA	anchored component of membrane [GO:0031225]; plasma membrane [GO:0005886]; cell adhesion [GO:0007155]	NA	NA	NA
CHOYP_BRAFLDRAFT_127100.1.2.m.2218	0.00230467	0.001472763	No	NA	NA	NA	NA	NA	NA	clathrin coat [GO:0030118]; clathrin coat of coated pit [GO:0030132]; clathrin coat of trans-Golgi network vesicle [GO:0030130]; clathrin complex [GO:0071439]; clathrin vesicle coat [GO:0030125]; clathrin-coated pit [GO:0005905]; clathrin-coated vesicle [GO:0030136]; cytoplasmic vesicle [GO:0031410]; glutamatergic synapse [GO:0098978]; plasma membrane [GO:0005886]; postsynaptic endocytic zone [GO…	NA	NA	NA
CHOYP_BRAFLDRAFT_127100.2.2.m.42594	0.014125294	-0.003958395	No	NA	NA	NA	NA	NA	NA	NA	NA	NA	NA
CHOYP_BRAFLDRAFT_127105.1.1.m.21922	0.014726804	0.007205759	No	NA	NA	NA	NA	NA	NA	cytoplasm [GO:0005737]; metal ion binding [GO:0046872]; metalloaminopeptidase activity [GO:0070006]; protein initiator methionine removal [GO:0070084]	NA	NA	NA
CHOYP_BRAFLDRAFT_127252.1.1.m.16242	0.008319783	-0.010019771	No	NA	NA	NA	NA	NA	NA	NuA4 histone acetyltransferase complex [GO:0035267]; nuclear speck [GO:0016607]; nucleus [GO:0005634]; Swr1 complex [GO:0000812]; ATP binding [GO:0005524]; chromatin binding [GO:0003682]; DNA binding [GO:0003677]; helicase activity [GO:0004386]; protein antigen binding [GO:1990405]; histone H2A acetylation [GO:0043968]; histone H4 acetylation [GO:0043967]	NA	NA	NA
CHOYP_BRAFLDRAFT_127356.1.2.m.8691	0.000453655	-0.009870848	No	NA	NA	NA	NA	NA	NA	cytoplasm [GO:0005737]; nucleoplasm [GO:0005654]; spliceosomal complex [GO:0005681]; DNA binding [GO:0003677]; RNA binding [GO:0003723]; mRNA processing [GO:0006397]; regulation of transcription by RNA polymerase II [GO:0006357]; RNA splicing [GO:0008380]	NA	NA	NA
CHOYP_BRAFLDRAFT_127466.1.1.m.62415	-0.017845056	-0.016740607	No	NA	NA	NA	NA	NA	NA		NA	NA	NA
CHOYP_BRAFLDRAFT_127486.1.1.m.57687	-0.016959105	0.009602069	No	NA	NA	NA	NA	NA	NA	ciliary basal body [GO:0036064]; cilium [GO:0005929]; cytoplasm [GO:0005737]; nucleus [GO:0005634]; DNA binding [GO:0003677]; protein domain specific binding [GO:0019904]; cell cycle arrest [GO:0007050]; myeloid progenitor cell differentiation [GO:0002318]; regulation of transcription; DNA-templated [GO:0006355]; transcription; DNA-templated [GO:0006351]	NA	NA	NA
CHOYP_BRAFLDRAFT_127497.1.1.m.35445	-0.006781299	0.003104826	No	NA	NA	NA	NA	NA	NA	cytoplasm [GO:0005737]; aminoacyl-tRNA ligase activity [GO:0004812]; ATP binding [GO:0005524]; metal ion binding [GO:0046872]; Ser-tRNA(Ala) hydrolase activity [GO:0002196]; regulation of translational fidelity [GO:0006450]; translation [GO:0006412]; tRNA aminoacylation [GO:0043039]	NA	NA	NA
CHOYP_BRAFLDRAFT_127510.1.1.m.48935	-0.022458628	0.009824892	No	NA	NA	NA	NA	NA	NA	apical part of cell [GO:0045177]; axon [GO:0030424]; basolateral plasma membrane [GO:0016323]; cytoplasm [GO:0005737]; cytosol [GO:0005829]; extracellular space [GO:0005615]; microvillus [GO:0005902]; myelin sheath [GO:0043209]; plasma membrane [GO:0005886]; arylesterase activity [GO:0004064]; carbonate dehydratase activity [GO:0004089]; zinc ion binding [GO:0008270]; angiotensin-activated signal…	NA	NA	NA
CHOYP_BRAFLDRAFT_127851.1.1.m.10499	0.008291444	-0.023210973	No	NA	NA	NA	NA	NA	NA	COPI-coated vesicle [GO:0030137]; COPI-coated vesicle membrane [GO:0030663]; endoplasmic reticulum [GO:0005783]; endoplasmic reticulum membrane [GO:0005789]; endoplasmic reticulum-Golgi intermediate compartment [GO:0005793]; endoplasmic reticulum-Golgi intermediate compartment membrane [GO:0033116]; Golgi apparatus [GO:0005794]; Golgi cisterna membrane [GO:0032580]; integral component of membrane…	NA	NA	NA
CHOYP_BRAFLDRAFT_128029.1.1.m.63515	-0.015796021	0.000180463	No	NA	NA	NA	NA	NA	NA	ciliary basal body [GO:0036064]; cytoplasmic vesicle [GO:0031410]; trans-Golgi network [GO:0005802]; cell projection organization [GO:0030030]; positive regulation of kinase activity [GO:0033674]; regulation of cell projection organization [GO:0031344]	NA	NA	NA
CHOYP_BRAFLDRAFT_128033.2.2.m.54293	0.005729771	-0.00807758	No	NA	NA	NA	NA	NA	NA	isomerase activity [GO:0016853]; ligase activity [GO:0016874]; oxidoreductase activity [GO:0016491]; phosphopantetheine binding [GO:0031177]; antibiotic biosynthetic process [GO:0017000]	NA	NA	NA
CHOYP_BRAFLDRAFT_128100.1.1.m.10153	0.008081111	-0.020063822	No	NA	NA	NA	NA	NA	NA	cytosolic large ribosomal subunit [GO:0022625]; granular component [GO:0001652]; nucleolus [GO:0005730]; nucleoplasm [GO:0005654]; DNA binding [GO:0003677]; RNA binding [GO:0003723]; ribosomal large subunit biogenesis [GO:0042273]; ribosomal small subunit biogenesis [GO:0042274]; ribosome assembly [GO:0042255]; ribosome biogenesis [GO:0042254]	NA	NA	NA
CHOYP_BRAFLDRAFT_128129.1.1.m.63237	-0.016668576	0.005819633	No	NA	NA	NA	NA	NA	NA	nuclear speck [GO:0016607]; nucleoplasm [GO:0005654]; THO complex part of transcription export complex [GO:0000445]; transcription export complex [GO:0000346]; RNA binding [GO:0003723]; mRNA 3'-end processing [GO:0031124]; mRNA export from nucleus [GO:0006406]; RNA export from nucleus [GO:0006405]; RNA splicing [GO:0008380]; viral mRNA export from host cell nucleus [GO:0046784]	NA	NA	NA
CHOYP_BRAFLDRAFT_128345.1.1.m.9897	-0.022642387	0.010424214	No	NA	NA	NA	NA	NA	NA	motile cilium [GO:0031514]	NA	NA	NA
CHOYP_BRAFLDRAFT_128432.1.1.m.8945	0.019817089	-0.015646187	No	NA	NA	NA	NA	NA	NA	NA	NA	NA	NA
CHOYP_BRAFLDRAFT_128459.1.3.m.21899	-0.016830246	0.006258232	No	NA	NA	NA	NA	NA	NA	NA	NA	NA	NA
CHOYP_BRAFLDRAFT_128460.1.2.m.7232	-0.012321804	0.007030536	No	NA	NA	NA	NA	NA	NA	ciliary tip [GO:0097542]; cilium [GO:0005929]; cytoplasm [GO:0005737]; cytoskeleton [GO:0005856]; intraciliary transport particle A [GO:0030991]; nuclear chromatin [GO:0000790]; forebrain dorsal/ventral pattern formation [GO:0021798]; intraciliary retrograde transport [GO:0035721]; intraciliary transport involved in cilium assembly [GO:0035735]; protein localization to cilium [GO:0061512]; regula…	NA	NA	NA
CHOYP_BRAFLDRAFT_128562.2.4.m.33663	-0.019205855	0.002135562	No	NA	NA	NA	NA	NA	NA	chromosome; telomeric region [GO:0000781]; cytoplasm [GO:0005737]; nuclear matrix [GO:0016363]; ribonucleoprotein complex [GO:1990904]; telomerase holoenzyme complex [GO:0005697]; ATP binding [GO:0005524]; enzyme binding [GO:0019899]; p53 binding [GO:0002039]; RNA binding [GO:0003723]; telomerase activity [GO:0003720]; telomerase RNA binding [GO:0070034]; telomere maintenance via recombination [G…	NA	NA	NA
CHOYP_BRAFLDRAFT_128749.1.1.m.56605	-0.00451144	-0.012369835	No	NA	NA	NA	NA	NA	NA	axon [GO:0030424]; cytosol [GO:0005829]; extracellular region [GO:0005576]; Golgi apparatus [GO:0005794]; lysosome [GO:0005764]; membrane raft [GO:0045121]; nucleus [GO:0005634]; synaptic vesicle [GO:0008021]; palmitoyl-(protein) hydrolase activity [GO:0008474]; palmitoyl-CoA hydrolase activity [GO:0016290]; cofactor metabolic process [GO:0051186]; cofactor transport [GO:0051181]; lipid catabolic…	NA	NA	NA
CHOYP_BRAFLDRAFT_128799.1.1.m.29183	-0.013296493	0.016427622	No	NA	NA	NA	NA	NA	NA		NA	NA	NA
CHOYP_BRAFLDRAFT_128825.1.1.m.10785	-0.012995481	0.005820152	No	NA	NA	NA	NA	NA	NA	NA	NA	NA	NA
CHOYP_BRAFLDRAFT_128828.1.2.m.7356	-0.010777641	-0.01283418	No	NA	NA	NA	NA	NA	NA	cytoplasm [GO:0005737]; glycerol-1-phosphatase activity [GO:0000121]; glycerol-3-phosphatase activity [GO:0043136]; magnesium ion binding [GO:0000287]; nucleotide phosphatase activity; acting on free nucleotides [GO:0098519]; phosphatase activity [GO:0016791]; phosphoglycolate phosphatase activity [GO:0008967]; protein tyrosine phosphatase activity [GO:0004725]; dephosphorylation [GO:0016311]; gl…	NA	NA	NA
CHOYP_BRAFLDRAFT_128878.1.1.m.42339	0.00632957	-0.008164186	No	NA	NA	NA	NA	NA	NA	cytoplasmic vesicle [GO:0031410]; cytosol [GO:0005829]; extracellular region [GO:0005576]; Golgi apparatus [GO:0005794]; lysosome [GO:0005764]; vesicle [GO:0031982]; dipeptidyl-peptidase activity [GO:0008239]; serine-type peptidase activity [GO:0008236]; proteolysis [GO:0006508]	NA	NA	NA
CHOYP_BRAFLDRAFT_128887.2.2.m.46965	-0.005180299	0.009906771	No	NA	NA	NA	NA	NA	NA	NA	NA	NA	NA
CHOYP_BRAFLDRAFT_128944.1.2.m.19981	-0.013859929	-0.018900655	No	NA	NA	NA	NA	NA	NA	centrosome [GO:0005813]; cytoplasm [GO:0005737]; katanin complex [GO:0008352]; microtubule [GO:0005874]; spindle [GO:0005819]; spindle pole [GO:0000922]; microtubule binding [GO:0008017]; cell cycle [GO:0007049]; cell division [GO:0051301]; microtubule depolymerization [GO:0007019]; microtubule severing [GO:0051013]	NA	NA	NA
CHOYP_BRAFLDRAFT_129004.15.15.m.60150	-0.002384036	-0.006503157	No	NA	NA	NA	NA	NA	NA	NA	NA	NA	NA
CHOYP_BRAFLDRAFT_129034.1.1.m.17626	0.000133463	-0.012525172	No	NA	NA	NA	NA	NA	NA	centriole [GO:0005814]; spindle [GO:0005819]; cell division [GO:0051301]; mitotic spindle assembly [GO:0090307]; regulation of centriole replication [GO:0046599]	NA	NA	NA
CHOYP_BRAFLDRAFT_129048.1.1.m.1769	0.007697823	0.008387458	No	NA	NA	NA	NA	NA	NA	NA	NA	NA	NA
CHOYP_BRAFLDRAFT_129063.1.1.m.15419	0.007203352	0.000240874	No	NA	NA	NA	NA	NA	NA	NA	NA	NA	NA
CHOYP_BRAFLDRAFT_129074.1.1.m.25032	-0.00743295	-0.003929713	No	NA	NA	NA	NA	NA	NA	chromosome [GO:0005694]; nucleus [GO:0005634]; chromatin binding [GO:0003682]; histone demethylase activity (H3-K36 specific) [GO:0051864]; metal ion binding [GO:0046872]; peptidase activity [GO:0008233]; G2/M transition of mitotic cell cycle [GO:0000086]; histone H3-K36 demethylation [GO:0070544]; positive regulation of transcription; DNA-templated [GO:0045893]	NA	NA	NA
CHOYP_BRAFLDRAFT_129108.1.2.m.2456	0.005355306	-0.006508604	No	NA	NA	NA	NA	NA	NA	extracellular region [GO:0005576]; lysosome [GO:0005764]; calcium ion binding [GO:0005509]; cell-matrix adhesion [GO:0007160]	NA	NA	NA
CHOYP_BRAFLDRAFT_129234.1.1.m.10468	0.012478985	-0.021624674	No	NA	NA	NA	NA	NA	NA	dendrite [GO:0030425]; mitochondrial matrix [GO:0005759]; mitochondrion [GO:0005739]; neuronal cell body [GO:0043025]; nucleus [GO:0005634]; 2 iron; 2 sulfur cluster binding [GO:0051537]; electron transfer activity [GO:0009055]; glutathione disulfide oxidoreductase activity [GO:0015038]; metal ion binding [GO:0046872]; protein disulfide oxidoreductase activity [GO:0015035]; cell redox homeostasis…	NA	NA	NA
CHOYP_BRAFLDRAFT_129259.1.1.m.9267	0.022924416	-0.008218822	No	NA	NA	NA	NA	NA	NA	amyloplast [GO:0009501]; 3 iron; 4 sulfur cluster binding [GO:0051538]; flavin adenine dinucleotide binding [GO:0050660]; FMN binding [GO:0010181]; glutamate synthase (NADH) activity [GO:0016040]; iron ion binding [GO:0005506]; glutamine metabolic process [GO:0006541]; L-glutamate biosynthetic process [GO:0097054]	NA	NA	NA
CHOYP_BRAFLDRAFT_129513.1.1.m.51276	0.015525106	-0.000258369	No	NA	NA	NA	NA	NA	NA	cytoplasm [GO:0005737]; cytosol [GO:0005829]; 4 iron; 4 sulfur cluster binding [GO:0051539]; dihydropyrimidine dehydrogenase (NADP+) activity [GO:0017113]; dihydrouracil dehydrogenase (NAD+) activity [GO:0004159]; FAD binding [GO:0071949]; iron ion binding [GO:0005506]; iron-sulfur cluster binding [GO:0051536]; NADH dehydrogenase activity [GO:0003954]; NADP binding [GO:0050661]; protein homodimer…	NA	NA	NA
CHOYP_BRAFLDRAFT_129759.2.2.m.30082	-0.022746219	0.001212823	No	NA	NA	NA	NA	NA	NA	extracellular region [GO:0005576]; carbohydrate binding [GO:0030246]	NA	NA	NA
CHOYP_BRAFLDRAFT_129885.1.2.m.24564	-0.005256761	-0.0021048	No	NA	NA	NA	NA	NA	NA	actomyosin [GO:0042641]; bicellular tight junction [GO:0005923]; cytosol [GO:0005829]; endoplasmic reticulum exit site [GO:0070971]; extracellular exosome [GO:0070062]; extracellular vesicle [GO:1903561]; Flemming body [GO:0090543]; focal adhesion [GO:0005925]; immunological synapse [GO:0001772]; melanosome [GO:0042470]; membrane [GO:0016020]; microtubule organizing center [GO:0005815]; calcium-d…	NA	NA	NA
CHOYP_BRAFLDRAFT_129885.2.2.m.34895	-0.001903436	0.012774263	No	NA	NA	NA	NA	NA	NA	actomyosin [GO:0042641]; bicellular tight junction [GO:0005923]; cytosol [GO:0005829]; endoplasmic reticulum exit site [GO:0070971]; extracellular exosome [GO:0070062]; extracellular vesicle [GO:1903561]; Flemming body [GO:0090543]; focal adhesion [GO:0005925]; immunological synapse [GO:0001772]; melanosome [GO:0042470]; membrane [GO:0016020]; microtubule organizing center [GO:0005815]; calcium-d…	NA	NA	NA
CHOYP_BRAFLDRAFT_129914.1.3.m.8213	-0.007976806	0.006215313	No	NA	NA	NA	NA	NA	NA	mitochondrion [GO:0005739]	NA	NA	NA
CHOYP_BRAFLDRAFT_129932.1.1.m.30332	-0.014012132	-0.006961351	No	NA	NA	NA	NA	NA	NA	NA	NA	NA	NA
CHOYP_BRAFLDRAFT_129967.1.4.m.4020	-0.013572558	0.003886046	No	NA	NA	NA	NA	NA	NA	integral component of membrane [GO:0016021]; calcium ion binding [GO:0005509]; ErbB-2 class receptor binding [GO:0005176]; extracellular matrix constituent; lubricant activity [GO:0030197]; cell-matrix adhesion [GO:0007160]; epithelial structure maintenance [GO:0010669]; regulation of signaling receptor activity [GO:0010469]	NA	NA	NA
CHOYP_BRAFLDRAFT_129967.3.4.m.41916	0.004643979	-0.012366114	No	NA	NA	NA	NA	NA	NA	integral component of membrane [GO:0016021]; calcium ion binding [GO:0005509]; ErbB-2 class receptor binding [GO:0005176]; extracellular matrix constituent; lubricant activity [GO:0030197]; cell-matrix adhesion [GO:0007160]; epithelial structure maintenance [GO:0010669]; regulation of signaling receptor activity [GO:0010469]	NA	NA	NA
CHOYP_BRAFLDRAFT_129967.4.4.m.64315	0.013316629	0.007522864	No	NA	NA	NA	NA	NA	NA	integral component of membrane [GO:0016021]; calcium ion binding [GO:0005509]; ErbB-2 class receptor binding [GO:0005176]; extracellular matrix constituent; lubricant activity [GO:0030197]; cell-matrix adhesion [GO:0007160]; epithelial structure maintenance [GO:0010669]; regulation of signaling receptor activity [GO:0010469]	NA	NA	NA
CHOYP_BRAFLDRAFT_130097.1.1.m.12458	-0.022638753	-0.007348122	No	NA	NA	NA	NA	NA	NA	NA	NA	NA	NA
CHOYP_BRAFLDRAFT_130131.1.1.m.11020	0.005801317	-0.008490565	No	NA	NA	NA	NA	NA	NA		NA	NA	NA
CHOYP_BRAFLDRAFT_130395.1.1.m.38394	0.003647786	-0.008720528	No	NA	NA	NA	NA	NA	NA	integral component of membrane [GO:0016021]	NA	NA	NA
CHOYP_BRAFLDRAFT_130685.1.1.m.63499	-0.022840144	0.00645029	No	NA	NA	NA	NA	NA	NA	cytoplasm [GO:0005737]; intracellular membrane-bounded organelle [GO:0043231]; nuclear speck [GO:0016607]; nucleoplasm [GO:0005654]; zinc ion binding [GO:0008270]; artery morphogenesis [GO:0048844]; cell aging [GO:0007569]; developmental growth [GO:0048589]; heart morphogenesis [GO:0003007]; in utero embryonic development [GO:0001701]; positive regulation of fibroblast proliferation [GO:0048146];…	NA	NA	NA
CHOYP_BRAFLDRAFT_130809.1.1.m.5127	0.016452046	0.014816158	No	NA	NA	NA	NA	NA	NA	NA	NA	NA	NA
CHOYP_BRAFLDRAFT_130974.1.1.m.28374	0.007218874	-0.014422901	No	NA	NA	NA	NA	NA	NA	cytoplasm [GO:0005737]; aminopeptidase activity [GO:0004177]; manganese ion binding [GO:0030145]; metalloexopeptidase activity [GO:0008235]	NA	NA	NA
CHOYP_BRAFLDRAFT_131134.3.3.m.16643	-0.000445931	-0.021778209	No	NA	NA	NA	NA	NA	NA	NA	NA	NA	NA
CHOYP_BRAFLDRAFT_131151.3.4.m.57848	0.004993158	0.002427278	No	NA	NA	NA	NA	NA	NA	apical plasma membrane [GO:0016324]; centrosome [GO:0005813]; cytosol [GO:0005829]; endocytic vesicle [GO:0030139]; plasma membrane [GO:0005886]; GTP-dependent protein binding [GO:0030742]; guanyl-nucleotide exchange factor activity [GO:0005085]; phosphatidic acid binding [GO:0070300]; Ras GTPase binding [GO:0017016]; microvillus assembly [GO:0030033]; positive regulation of GTPase activity [GO:0…	NA	NA	NA
CHOYP_BRAFLDRAFT_131151.4.4.m.58019	-0.006974292	-0.004083455	No	NA	NA	NA	NA	NA	NA	apical plasma membrane [GO:0016324]; centrosome [GO:0005813]; cytosol [GO:0005829]; endocytic vesicle [GO:0030139]; plasma membrane [GO:0005886]; GTP-dependent protein binding [GO:0030742]; guanyl-nucleotide exchange factor activity [GO:0005085]; phosphatidic acid binding [GO:0070300]; Ras GTPase binding [GO:0017016]; microvillus assembly [GO:0030033]; positive regulation of GTPase activity [GO:0…	NA	NA	NA
CHOYP_BRAFLDRAFT_131216.1.1.m.8822	0.00205195	-0.009341169	No	NA	NA	NA	NA	NA	NA	chromosome; telomeric region [GO:0000781]; PML body [GO:0016605]; Smc5-Smc6 complex [GO:0030915]; ATP binding [GO:0005524]; cellular senescence [GO:0090398]; double-strand break repair via homologous recombination [GO:0000724]; telomere maintenance via recombination [GO:0000722]	NA	NA	NA
CHOYP_BRAFLDRAFT_131227.1.1.m.24973	0.011052174	0.010392938	No	NA	NA	NA	NA	NA	NA	cilium [GO:0005929]; endoplasmic reticulum membrane [GO:0005789]; endoplasmic reticulum tubular network [GO:0071782]; endosome [GO:0005768]; Golgi apparatus [GO:0005794]; insulin-responsive compartment [GO:0032593]; perinuclear region of cytoplasm [GO:0048471]; phagocytic vesicle membrane [GO:0030670]; plasma membrane [GO:0005886]; recycling endosome [GO:0055037]; recycling endosome membrane [GO:…	NA	NA	NA
CHOYP_BRAFLDRAFT_131414.1.1.m.9300	-0.00685284	-0.000842769	No	NA	NA	NA	NA	NA	NA	NA	NA	NA	NA
CHOYP_BRAFLDRAFT_131608.1.1.m.44249	0.003865725	-0.002935397	No	NA	NA	NA	NA	NA	NA		NA	NA	NA
CHOYP_BRAFLDRAFT_131621.1.1.m.56341	0.01659405	0.000505074	No	NA	NA	NA	NA	NA	NA	cytoplasm [GO:0005737]; cytosol [GO:0005829]; mitochondrion [GO:0005739]; nucleus [GO:0005634]; plasma membrane [GO:0005886]; TRAF2-GSTP1 complex [GO:0097057]; dinitrosyl-iron complex binding [GO:0035731]; drug binding [GO:0008144]; glutathione binding [GO:0043295]; glutathione peroxidase activity [GO:0004602]; glutathione transferase activity [GO:0004364]; protein kinase binding [GO:0019901]; S-…	NA	NA	NA
CHOYP_BRAFLDRAFT_131834.1.1.m.29489	-0.011919764	0.003412277	No	NA	NA	NA	NA	NA	NA	endoplasmic reticulum chaperone complex [GO:0034663]; endoplasmic reticulum lumen [GO:0005788]; extracellular region [GO:0005576]; integrin activation [GO:0033622]; positive regulation of cell proliferation [GO:0008284]; positive regulation of immunoglobulin biosynthetic process [GO:0002642]; regulation of B cell proliferation [GO:0030888]; regulation of cell proliferation [GO:0042127]; regulatio…	NA	NA	NA
CHOYP_BRAFLDRAFT_132233.1.4.m.13687	0.001844136	-0.000612318	No	NA	NA	NA	NA	NA	NA	cytoplasm [GO:0005737]; manchette [GO:0002177]; microtubule [GO:0005874]; sperm flagellum [GO:0036126]; microtubule binding [GO:0008017]	NA	NA	NA
CHOYP_BRAFLDRAFT_132336.1.1.m.26677	-0.006758735	-0.016207468	No	NA	NA	NA	NA	NA	NA	NA	NA	NA	NA
CHOYP_BRAFLDRAFT_132957.1.1.m.51287	-0.017715504	0.003253634	No	NA	NA	NA	NA	NA	NA	cytosol [GO:0005829]; nucleoplasm [GO:0005654]	NA	NA	NA
CHOYP_BRAFLDRAFT_133135.1.1.m.18788	-0.02265634	0.010383964	No	NA	NA	NA	NA	NA	NA	MOZ/MORF histone acetyltransferase complex [GO:0070776]; nucleoplasm [GO:0005654]; nucleus [GO:0005634]; chromatin binding [GO:0003682]; metal ion binding [GO:0046872]; methylated histone binding [GO:0035064]; DNA replication [GO:0006260]; histone H3 acetylation [GO:0043966]; negative regulation of cell proliferation [GO:0008285]; negative regulation of growth [GO:0045926]; positive regulation of…	NA	NA	NA
CHOYP_BRAFLDRAFT_136434.1.1.m.33244	-0.003352079	0.001509422	No	NA	NA	NA	NA	NA	NA	catalytic step 2 spliceosome [GO:0071013]; cytosol [GO:0005829]; nucleoplasm [GO:0005654]; nucleus [GO:0005634]; RNA binding [GO:0003723]; cellular response to interleukin-7 [GO:0098761]; mRNA processing [GO:0006397]; regulation of RNA splicing [GO:0043484]; RNA splicing [GO:0008380]	NA	NA	NA
CHOYP_BRAFLDRAFT_140951.1.1.m.40225	0.002740418	0.010589431	No	NA	NA	NA	NA	NA	NA	Golgi apparatus [GO:0005794]; Golgi membrane [GO:0000139]; integral component of membrane [GO:0016021]; SNARE complex [GO:0031201]; vacuole [GO:0005773]; SNAP receptor activity [GO:0005484]; SNARE binding [GO:0000149]; exocytosis [GO:0006887]; protein transport [GO:0015031]; response to salt stress [GO:0009651]; vesicle fusion [GO:0006906]	NA	NA	NA
CHOYP_BRAFLDRAFT_150340.1.4.m.7435	0.002568707	0.017533599	No	NA	NA	NA	NA	NA	NA	nucleoplasm [GO:0005654]; metal ion binding [GO:0046872]; RNA binding [GO:0003723]; mRNA processing [GO:0006397]; RNA splicing [GO:0008380]	NA	NA	NA
CHOYP_BRAFLDRAFT_151236.1.1.m.30653	-0.021855297	-0.000355551	No	NA	NA	NA	NA	NA	NA	NA	NA	NA	NA
CHOYP_BRAFLDRAFT_153908.1.2.m.1377	-0.006881657	-0.008354686	No	NA	NA	NA	NA	NA	NA	cell [GO:0005623]; calcium ion binding [GO:0005509]; GTPase activator activity [GO:0005096]; Rab GTPase binding [GO:0017137]; activation of GTPase activity [GO:0090630]; intracellular protein transport [GO:0006886]	NA	NA	NA
CHOYP_BRAFLDRAFT_154839.1.1.m.13878	-0.001868246	-0.004370785	No	NA	NA	NA	NA	NA	NA	Golgi apparatus [GO:0005794]; Golgi cisterna [GO:0031985]; Golgi membrane [GO:0000139]; integral component of membrane [GO:0016021]; protein homodimerization activity [GO:0042803]; Golgi organization [GO:0007030]; Golgi vesicle transport [GO:0048193]; retrograde transport; vesicle recycling within Golgi [GO:0000301]	NA	NA	NA
CHOYP_BRAFLDRAFT_161161.1.1.m.39447	-0.002120788	-0.008918373	No	NA	NA	NA	NA	NA	NA	NA	NA	NA	NA
CHOYP_BRAFLDRAFT_165799.1.1.m.33332	-0.013157792	-0.001847213	No	NA	NA	NA	NA	NA	NA	eukaryotic translation initiation factor 4F complex [GO:0016281]; mRNA binding [GO:0003729]; RNA cap binding [GO:0000339]; translation initiation factor activity [GO:0003743]; positive regulation of meiosis I [GO:0060903]; positive regulation of protein phosphorylation [GO:0001934]; positive regulation of translation [GO:0045727]; spermatogenesis [GO:0007283]	NA	NA	NA
CHOYP_BRAFLDRAFT_194931.1.1.m.46966	-0.009745192	-0.016697421	No	NA	NA	NA	NA	NA	NA	CD95 death-inducing signaling complex [GO:0031265]; cell body [GO:0044297]; cytoplasm [GO:0005737]; cytoskeleton [GO:0005856]; cytosol [GO:0005829]; death-inducing signaling complex [GO:0031264]; membrane raft [GO:0045121]; mitochondrial outer membrane [GO:0005741]; mitochondrion [GO:0005739]; neuron projection [GO:0043005]; nucleoplasm [GO:0005654]; ripoptosome [GO:0097342]; cysteine-type endope…	NA	NA	NA
CHOYP_BRAFLDRAFT_199108.1.2.m.24078	0.011189627	0.007841667	No	NA	NA	NA	NA	NA	NA	cell projection membrane [GO:0031253]; cytosol [GO:0005829]; plasma membrane [GO:0005886]; podosome [GO:0002102]; GTPase activator activity [GO:0005096]; metal ion binding [GO:0046872]; cilium assembly [GO:0060271]; positive regulation of membrane tubulation [GO:1903527]; positive regulation of podosome assembly [GO:0071803]	NA	NA	NA
CHOYP_BRAFLDRAFT_199346.1.3.m.11369	0.006588326	0.018093163	No	NA	NA	NA	NA	NA	NA	centrosome [GO:0005813]; ciliary basal body [GO:0036064]; cytoskeleton [GO:0005856]; cytosol [GO:0005829]; lamellipodium [GO:0030027]; nucleus [GO:0005634]; identical protein binding [GO:0042802]; Rab guanyl-nucleotide exchange factor activity [GO:0017112]; ciliary basal body-plasma membrane docking [GO:0097711]; cilium assembly [GO:0060271]; Golgi to plasma membrane transport [GO:0006893]; prote…	NA	NA	NA
CHOYP_BRAFLDRAFT_200206.1.1.m.35419	-0.009379464	0.016993403	No	NA	NA	NA	NA	NA	NA	cytoplasm [GO:0005737]; nucleus [GO:0005634]; protein-N-terminal asparagine amidohydrolase activity [GO:0008418]; adult locomotory behavior [GO:0008344]; memory [GO:0007613]; ubiquitin-dependent protein catabolic process [GO:0006511]	NA	NA	NA
CHOYP_BRAFLDRAFT_200527.1.1.m.601	0.011065426	0.007941661	No	NA	NA	NA	NA	NA	NA	cytoplasmic microtubule [GO:0005881]; carbonyl reductase (NADPH) activity [GO:0004090]; erythrulose reductase activity [GO:0047880]; identical protein binding [GO:0042802]; L-xylulose reductase (NAD+) activity [GO:0044105]; L-xylulose reductase (NADP+) activity [GO:0050038]; oxidoreductase activity; acting on NAD(P)H; quinone or similar compound as acceptor [GO:0016655]; D-xylose metabolic proces…	NA	NA	NA
CHOYP_BRAFLDRAFT_201924.1.1.m.30855	-0.023470102	0.002441627	No	NA	NA	NA	NA	NA	NA	extracellular region [GO:0005576]; carbohydrate binding [GO:0030246]	NA	NA	NA
CHOYP_BRAFLDRAFT_202318.1.1.m.4330	-0.014836369	-0.001227249	No	NA	NA	NA	NA	NA	NA	mitochondrion [GO:0005739]; oxoglutarate dehydrogenase (succinyl-transferring) activity [GO:0004591]; thiamine pyrophosphate binding [GO:0030976]; generation of precursor metabolites and energy [GO:0006091]; glycolytic process [GO:0006096]; tricarboxylic acid cycle [GO:0006099]	NA	NA	NA
CHOYP_BRAFLDRAFT_202721.1.2.m.18687	-0.008085075	0.000979859	No	NA	NA	NA	NA	NA	NA	Golgi apparatus [GO:0005794]; histone methyltransferase complex [GO:0035097]; MLL3/4 complex [GO:0044666]; nucleoplasm [GO:0005654]; nucleus [GO:0005634]; Set1C/COMPASS complex [GO:0048188]; trans-Golgi network [GO:0005802]; histone-lysine N-methyltransferase activity [GO:0018024]; identical protein binding [GO:0042802]; protein homodimerization activity [GO:0042803]; endosomal transport [GO:0016…	NA	NA	NA
CHOYP_BRAFLDRAFT_202783.1.2.m.21505	0.00465486	-0.002611007	No	NA	NA	NA	NA	NA	NA	integral component of plasma membrane [GO:0005887]; G protein-coupled receptor activity [GO:0004930]; neuropeptide Y receptor activity [GO:0004983]; cellular response to peptide [GO:1901653]	NA	NA	NA
CHOYP_BRAFLDRAFT_203026.1.1.m.61263	0.007449225	0.005552163	No	NA	NA	NA	NA	NA	NA	cytosol [GO:0005829]; ribonucleoprotein complex [GO:1990904]; mRNA binding [GO:0003729]; mRNA transport [GO:0051028]; small GTPase mediated signal transduction [GO:0007264]; stress granule assembly [GO:0034063]	NA	NA	NA
CHOYP_BRAFLDRAFT_203057.1.1.m.47437	-0.007962307	0.001690321	No	NA	NA	NA	NA	NA	NA	integrator complex [GO:0032039]; snRNA processing [GO:0016180]	NA	NA	NA
CHOYP_BRAFLDRAFT_203393.1.2.m.16760	-0.005208317	-0.014760108	No	NA	NA	NA	NA	NA	NA	histone methyltransferase complex [GO:0035097]; MLL1 complex [GO:0071339]; MLL3/4 complex [GO:0044666]; nucleolus [GO:0005730]; nucleoplasm [GO:0005654]; nucleus [GO:0005634]; Set1C/COMPASS complex [GO:0048188]; histone-lysine N-methyltransferase activity [GO:0018024]; methylated histone binding [GO:0035064]; transcription regulatory region DNA binding [GO:0044212]; beta-catenin-TCF complex assem…	NA	NA	NA
CHOYP_BRAFLDRAFT_203655.1.2.m.10	-0.021721438	0.004905043	No	NA	NA	NA	NA	NA	NA	centriole [GO:0005814]; nucleolus [GO:0005730]; nucleus [GO:0005634]; site of double-strand break [GO:0035861]; catalytic activity [GO:0003824]; NAD+ ADP-ribosyltransferase activity [GO:0003950]; protein ADP-ribosylase activity [GO:1990404]; DNA repair [GO:0006281]; double-strand break repair [GO:0006302]; negative regulation of telomerase RNA reverse transcriptase activity [GO:1905662]; positive…	NA	NA	NA
CHOYP_BRAFLDRAFT_203655.2.2.m.20185	-0.012051952	0.003151314	No	NA	NA	NA	NA	NA	NA	centriole [GO:0005814]; nucleolus [GO:0005730]; nucleus [GO:0005634]; site of double-strand break [GO:0035861]; catalytic activity [GO:0003824]; NAD+ ADP-ribosyltransferase activity [GO:0003950]; protein ADP-ribosylase activity [GO:1990404]; DNA repair [GO:0006281]; double-strand break repair [GO:0006302]; negative regulation of telomerase RNA reverse transcriptase activity [GO:1905662]; positive…	NA	NA	NA
CHOYP_BRAFLDRAFT_204357.1.1.m.62329	-0.017704824	0.000735923	No	NA	NA	NA	NA	NA	NA	nucleus [GO:0005634]; DNA binding [GO:0003677]; zinc ion binding [GO:0008270]; germ cell development [GO:0007281]; multicellular organism development [GO:0007275]; regulation of transcription; DNA-templated [GO:0006355]; spermatogenesis [GO:0007283]	NA	NA	NA
CHOYP_BRAFLDRAFT_204501.1.1.m.910	-0.002134471	-0.004965767	No	NA	NA	NA	NA	NA	NA	methyltransferase activity [GO:0008168]	NA	NA	NA
CHOYP_BRAFLDRAFT_204736.1.2.m.27864	-0.014608772	-0.008513583	No	NA	NA	NA	NA	NA	NA	cytoplasm [GO:0005737]; intracellular membrane-bounded organelle [GO:0043231]; mitochondrial outer membrane [GO:0005741]; cellular response to DNA damage stimulus [GO:0006974]; mitochondrial protein catabolic process [GO:0035694]; mitophagy by induced vacuole formation [GO:0035695]; response to steroid hormone [GO:0048545]	NA	NA	NA
CHOYP_BRAFLDRAFT_204736.2.2.m.63327	0.007806209	-0.015401698	No	NA	NA	NA	NA	NA	NA	cytoplasm [GO:0005737]; intracellular membrane-bounded organelle [GO:0043231]; mitochondrial outer membrane [GO:0005741]; cellular response to DNA damage stimulus [GO:0006974]; mitochondrial protein catabolic process [GO:0035694]; mitophagy by induced vacuole formation [GO:0035695]; response to steroid hormone [GO:0048545]	NA	NA	NA
CHOYP_BRAFLDRAFT_204871.1.1.m.66069	0.010866629	-0.002180931	No	NA	NA	NA	NA	NA	NA	cytosol [GO:0005829]; ribosome [GO:0005840]; structural constituent of ribosome [GO:0003735]; translation [GO:0006412]	NA	NA	NA
CHOYP_BRAFLDRAFT_204923.1.2.m.1690	-0.00460748	-0.01692325	No	NA	NA	NA	NA	NA	NA	cytoplasm [GO:0005737]; cytosol [GO:0005829]; membrane [GO:0016020]; nucleus [GO:0005634]; endopeptidase activity [GO:0004175]; oligopeptidase activity [GO:0070012]; serine-type endopeptidase activity [GO:0004252]; serine-type exopeptidase activity [GO:0070008]; serine-type peptidase activity [GO:0008236]; proteolysis [GO:0006508]	NA	NA	NA
CHOYP_BRAFLDRAFT_204923.2.2.m.63877	-0.016475749	0.00317845	No	NA	NA	NA	NA	NA	NA	cytoplasm [GO:0005737]; cytosol [GO:0005829]; endopeptidase activity [GO:0004175]; oligopeptidase activity [GO:0070012]; serine-type endopeptidase activity [GO:0004252]; serine-type exopeptidase activity [GO:0070008]	NA	NA	NA
CHOYP_BRAFLDRAFT_205095.2.2.m.62915	-0.01454184	-0.015452671	No	NA	NA	NA	NA	NA	NA	endoplasmic reticulum [GO:0005783]; mitochondrial inner membrane [GO:0005743]; mitochondrion [GO:0005739]; oxidoreductase activity [GO:0016491]	NA	NA	NA
CHOYP_BRAFLDRAFT_205939.3.3.m.64021	0.008341892	-0.000246764	No	NA	NA	NA	NA	NA	NA	basement membrane [GO:0005604]; cell cortex [GO:0005938]; cell-cell adherens junction [GO:0005913]; cleavage furrow [GO:0032154]; collagen-containing extracellular matrix [GO:0062023]; extracellular exosome [GO:0070062]; calcium ion binding [GO:0005509]; cell adhesion molecule binding [GO:0050839]; extracellular matrix structural constituent [GO:0005201]; protein homodimerization activity [GO:004…	NA	NA	NA
CHOYP_BRAFLDRAFT_206799.1.23.m.3242	0.00205195	-0.009341169	No	NA	NA	NA	NA	NA	NA	NA	NA	NA	NA
CHOYP_BRAFLDRAFT_206907.11.11.m.60959	-0.004557894	-0.012084912	No	NA	NA	NA	NA	NA	NA	cell surface [GO:0009986]; Golgi apparatus [GO:0005794]; lysosome [GO:0005764]; mitochondrion [GO:0005739]; rough endoplasmic reticulum [GO:0005791]; arylsulfatase activity [GO:0004065]; metal ion binding [GO:0046872]; N-acetylgalactosamine-4-sulfatase activity [GO:0003943]; sulfuric ester hydrolase activity [GO:0008484]; anterior head development [GO:0097065]; autophagy [GO:0006914]; central ner…	NA	NA	NA
CHOYP_BRAFLDRAFT_206907.11.11.m.60961	0.019093039	-0.006625581	No	NA	NA	NA	NA	NA	NA	cytoplasm [GO:0005737]; cytoplasmic exosome (RNase complex) [GO:0000177]; cytosol [GO:0005829]; P granule [GO:0043186]; P-body [GO:0000932]; DNA binding [GO:0003677]; DNA-binding transcription factor activity; RNA polymerase II-specific [GO:0000981]; mRNA 3'-UTR binding [GO:0003730]; phosphatase binding [GO:0019902]; intracellular signal transduction [GO:0035556]; regulation of mRNA stability [GO…	NA	NA	NA
CHOYP_BRAFLDRAFT_206907.5.11.m.19273	-0.006256911	0.010459699	No	NA	NA	NA	NA	NA	NA	nuclear speck [GO:0016607]; U1 snRNP [GO:0005685]; U2-type prespliceosome [GO:0071004]; enzyme binding [GO:0019899]; mRNA binding [GO:0003729]; RNA binding [GO:0003723]; mRNA splice site selection [GO:0006376]	NA	NA	NA
CHOYP_BRAFLDRAFT_206907.6.11.m.30690	0.001569867	0.013057548	No	NA	NA	NA	NA	NA	NA	cell surface [GO:0009986]; Golgi apparatus [GO:0005794]; lysosome [GO:0005764]; mitochondrion [GO:0005739]; rough endoplasmic reticulum [GO:0005791]; arylsulfatase activity [GO:0004065]; metal ion binding [GO:0046872]; N-acetylgalactosamine-4-sulfatase activity [GO:0003943]; sulfuric ester hydrolase activity [GO:0008484]; anterior head development [GO:0097065]; autophagy [GO:0006914]; central ner…	NA	NA	NA
CHOYP_BRAFLDRAFT_208090.1.1.m.45354	-0.013933575	0.006226954	No	NA	NA	NA	NA	NA	NA	acrosomal membrane [GO:0002080]; axonemal basal plate [GO:0097541]; axoneme [GO:0005930]; centriole [GO:0005814]; centrosome [GO:0005813]; ciliary basal body [GO:0036064]; ciliary base [GO:0097546]; ciliary tip [GO:0097542]; cilium [GO:0005929]; cytoplasm [GO:0005737]; intraciliary transport particle B [GO:0030992]; kinocilium [GO:0060091]; motile cilium [GO:0031514]; non-motile cilium [GO:009773…	NA	NA	NA
CHOYP_BRAFLDRAFT_208117.3.3.m.56788	0.012590794	-0.003851674	No	NA	NA	NA	NA	NA	NA	cell junction [GO:0030054]; cell-cell adherens junction [GO:0005913]; cell-cell contact zone [GO:0044291]; cell-cell junction [GO:0005911]; cytosol [GO:0005829]; nuclear speck [GO:0016607]; nucleoplasm [GO:0005654]; plasma membrane [GO:0005886]; tight junction [GO:0070160]; actin filament binding [GO:0051015]; cadherin binding [GO:0045296]; cell adhesion molecule binding [GO:0050839]; protein C-t…	NA	NA	NA
CHOYP_BRAFLDRAFT_208160.1.2.m.4498	-0.005324954	-0.013098367	No	NA	NA	NA	NA	NA	NA	extracellular region [GO:0005576]; carbohydrate binding [GO:0030246]	NA	NA	NA
CHOYP_BRAFLDRAFT_208197.18.21.m.59194	0.00491589	-0.000600715	No	NA	NA	NA	NA	NA	NA	ATP binding [GO:0005524]	NA	NA	NA
CHOYP_BRAFLDRAFT_208197.2.21.m.9816	-0.000210635	-0.003691143	No	NA	NA	NA	NA	NA	NA	ATP binding [GO:0005524]	NA	NA	NA
CHOYP_BRAFLDRAFT_208197.5.21.m.21756	-2.00E-07	-0.01501926	No	NA	NA	NA	NA	NA	NA	ATP binding [GO:0005524]	NA	NA	NA
CHOYP_BRAFLDRAFT_208293.10.20.m.53518	0.004663383	0.006545299	No	NA	NA	NA	NA	NA	NA	ATP binding [GO:0005524]	NA	NA	NA
CHOYP_BRAFLDRAFT_208293.15.20.m.61604	-0.009060854	0.003772444	No	NA	NA	NA	NA	NA	NA	ATP binding [GO:0005524]	NA	NA	NA
CHOYP_BRAFLDRAFT_208293.6.20.m.36168	-0.009303321	0.007788458	No	NA	NA	NA	NA	NA	NA	ATP binding [GO:0005524]	NA	NA	NA
CHOYP_BRAFLDRAFT_208436.1.32.m.14239	-0.005609703	0.017582757	No	NA	NA	NA	NA	NA	NA	ATP binding [GO:0005524]	NA	NA	NA
CHOYP_BRAFLDRAFT_208436.11.32.m.42955	0.004014289	-0.005231198	No	NA	NA	NA	NA	NA	NA	extracellular exosome [GO:0070062]; ATP binding [GO:0005524]	NA	NA	NA
CHOYP_BRAFLDRAFT_208436.18.32.m.58763	-0.009931399	0.003850205	No	NA	NA	NA	NA	NA	NA	ATP binding [GO:0005524]	NA	NA	NA
CHOYP_BRAFLDRAFT_208436.22.32.m.59131	0.013764386	0.003999482	No	NA	NA	NA	NA	NA	NA	ATP binding [GO:0005524]	NA	NA	NA
CHOYP_BRAFLDRAFT_208436.25.32.m.60144	-0.005711947	0.003470316	No	NA	NA	NA	NA	NA	NA	extracellular exosome [GO:0070062]; ATP binding [GO:0005524]	NA	NA	NA
CHOYP_BRAFLDRAFT_208436.27.32.m.61232	0.006588326	0.018093163	No	NA	NA	NA	NA	NA	NA	cytoplasm [GO:0005737]; microtubule [GO:0005874]; ATP binding [GO:0005524]; microtubule binding [GO:0008017]; microtubule motor activity [GO:0003777]; microtubule-based movement [GO:0007018]	NA	NA	NA
CHOYP_BRAFLDRAFT_208436.28.32.m.61328	-0.004067082	0.0114847	No	NA	NA	NA	NA	NA	NA	ATP binding [GO:0005524]	NA	NA	NA
CHOYP_BRAFLDRAFT_208436.29.32.m.61624	-0.000632038	0.013278465	No	NA	NA	NA	NA	NA	NA	ATP binding [GO:0005524]	NA	NA	NA
CHOYP_BRAFLDRAFT_208436.30.32.m.61782	-0.007223266	0.014826909	No	NA	NA	NA	NA	NA	NA	ATP binding [GO:0005524]	NA	NA	NA
CHOYP_BRAFLDRAFT_208436.4.32.m.22687	0.000171686	0.0002634	No	NA	NA	NA	NA	NA	NA	extracellular exosome [GO:0070062]; ATP binding [GO:0005524]	NA	NA	NA
CHOYP_BRAFLDRAFT_208436.4.32.m.22689	-0.004111805	0.016940645	No	NA	NA	NA	NA	NA	NA	cytosolic small ribosomal subunit [GO:0022627]; nucleolus [GO:0005730]; synapse [GO:0045202]; 5.8S rRNA binding [GO:1990932]; small ribosomal subunit rRNA binding [GO:0070181]; structural constituent of ribosome [GO:0003735]; translation [GO:0006412]	NA	NA	NA
CHOYP_BRAFLDRAFT_208436.8.32.m.36574	0.003558142	0.007133524	No	NA	NA	NA	NA	NA	NA	extracellular exosome [GO:0070062]; ATP binding [GO:0005524]	NA	NA	NA
CHOYP_BRAFLDRAFT_208819.1.1.m.61941	-0.005445293	0.004257549	No	NA	NA	NA	NA	NA	NA	cAMP-dependent protein kinase complex [GO:0005952]; cytosol [GO:0005829]; 3';5'-cyclic-GMP phosphodiesterase activity [GO:0047555]; cAMP binding [GO:0030552]; cAMP-dependent protein kinase regulator activity [GO:0008603]; cGMP-mediated signaling [GO:0019934]	NA	NA	NA
CHOYP_BRAFLDRAFT_208819.1.1.m.61942	-0.016191396	-0.00243288	No	NA	NA	NA	NA	NA	NA		NA	NA	NA
CHOYP_BRAFLDRAFT_209304.2.2.m.63768	0.002179971	-0.008072714	No	NA	NA	NA	NA	NA	NA	endoplasmic reticulum [GO:0005783]; endoplasmic reticulum membrane [GO:0005789]; integral component of endoplasmic reticulum membrane [GO:0030176]; nuclear membrane [GO:0031965]; Hsp70 protein binding [GO:0030544]; cellular protein-containing complex assembly [GO:0034622]; cellular response to misfolded protein [GO:0071218]; chaperone cofactor-dependent protein refolding [GO:0051085]; ERAD pathwa…	NA	NA	NA
CHOYP_BRAFLDRAFT_209933.1.1.m.29283	0.01586781	0.003168765	No	NA	NA	NA	NA	NA	NA		NA	NA	NA
CHOYP_BRAFLDRAFT_210874.1.1.m.28596	-0.009281686	-0.003111494	No	NA	NA	NA	NA	NA	NA	heme binding [GO:0020037]; metal ion binding [GO:0046872]; tryptophan 2;3-dioxygenase activity [GO:0004833]; compound eye pigmentation [GO:0048072]; kynurenine metabolic process [GO:0070189]; ommochrome biosynthetic process [GO:0006727]; positive regulation of neuron death [GO:1901216]; protein homotetramerization [GO:0051289]; tryptophan catabolic process [GO:0006569]; tryptophan catabolic proce…	NA	NA	NA
CHOYP_BRAFLDRAFT_211853.1.1.m.18681	-0.00457285	0.005114776	No	NA	NA	NA	NA	NA	NA	extracellular space [GO:0005615]; nucleoplasm [GO:0005654]; growth factor activity [GO:0008083]; metal ion binding [GO:0046872]; negative regulation of appetite [GO:0032099]; positive regulation of MAPK cascade [GO:0043410]	NA	NA	NA
CHOYP_BRAFLDRAFT_212086.1.11.m.20083	0.001061351	0.006130504	No	NA	NA	NA	NA	NA	NA	cell [GO:0005623]; ADP-ribosylarginine hydrolase activity [GO:0003875]; GTPase activator activity [GO:0005096]; magnesium ion binding [GO:0000287]; potassium ion binding [GO:0030955]; Rab GTPase binding [GO:0017137]; activation of GTPase activity [GO:0090630]; cellular protein modification process [GO:0006464]; intracellular protein transport [GO:0006886]; protein de-ADP-ribosylation [GO:0051725]	NA	NA	NA
CHOYP_BRAFLDRAFT_212086.4.11.m.42448	-0.008717137	0.006236896	No	NA	NA	NA	NA	NA	NA	cell [GO:0005623]; ADP-ribosylarginine hydrolase activity [GO:0003875]; GTPase activator activity [GO:0005096]; magnesium ion binding [GO:0000287]; potassium ion binding [GO:0030955]; Rab GTPase binding [GO:0017137]; activation of GTPase activity [GO:0090630]; cellular protein modification process [GO:0006464]; intracellular protein transport [GO:0006886]; protein de-ADP-ribosylation [GO:0051725]	NA	NA	NA
CHOYP_BRAFLDRAFT_212086.9.11.m.60590	-0.007383598	0.005009488	No	NA	NA	NA	NA	NA	NA	cell [GO:0005623]; ADP-ribosylarginine hydrolase activity [GO:0003875]; GTPase activator activity [GO:0005096]; magnesium ion binding [GO:0000287]; potassium ion binding [GO:0030955]; Rab GTPase binding [GO:0017137]; activation of GTPase activity [GO:0090630]; cellular protein modification process [GO:0006464]; intracellular protein transport [GO:0006886]; protein de-ADP-ribosylation [GO:0051725]	NA	NA	NA
CHOYP_BRAFLDRAFT_212438.1.1.m.29117	0.005667298	-0.001539219	No	NA	NA	NA	NA	NA	NA	mitochondrial matrix [GO:0005759]; exonuclease activity [GO:0004527]; metal ion binding [GO:0046872]; poly(A)-specific ribonuclease activity [GO:0004535]; cellular response to dsRNA [GO:0071359]; cellular response to interferon-alpha [GO:0035457]; cellular response to interferon-gamma [GO:0071346]; mitochondrial mRNA catabolic process [GO:0000958]; mRNA processing [GO:0006397]; negative regulatio…	NA	NA	NA
CHOYP_BRAFLDRAFT_214346.1.1.m.56462	-0.007624594	-0.02497282	No	NA	NA	NA	NA	NA	NA	integral component of membrane [GO:0016021]; mitochondrial respiratory chain complex III [GO:0005750]; electron transporter; transferring electrons within CoQH2-cytochrome c reductase complex activity [GO:0045153]; heme binding [GO:0020037]; metal ion binding [GO:0046872]; mitochondrial electron transport; ubiquinol to cytochrome c [GO:0006122]	NA	NA	NA
CHOYP_BRAFLDRAFT_214348.1.2.m.42797	-0.007481243	0.019749657	No	NA	NA	NA	NA	NA	NA	cytosol [GO:0005829]; 5-oxoprolinase (ATP-hydrolyzing) activity [GO:0017168]; ATP binding [GO:0005524]; glutathione biosynthetic process [GO:0006750]; glutathione metabolic process [GO:0006749]	NA	NA	NA
CHOYP_BRAFLDRAFT_214348.2.2.m.59996	-0.008226242	0.019443241	No	NA	NA	NA	NA	NA	NA	NA	NA	NA	NA
CHOYP_BRAFLDRAFT_214790.1.1.m.15955	0.00205195	-0.009341169	No	NA	NA	NA	NA	NA	NA	intracellular signal transduction [GO:0035556]	NA	NA	NA
CHOYP_BRAFLDRAFT_215087.1.1.m.66618	0.003994777	0.008958144	No	NA	NA	NA	NA	NA	NA	apical part of cell [GO:0045177]; azurophil granule membrane [GO:0035577]; cell junction [GO:0030054]; cell surface [GO:0009986]; endoplasmic reticulum membrane [GO:0005789]; integral component of membrane [GO:0016021]; lamellipodium [GO:0030027]; late endosome membrane [GO:0031902]; lysosomal membrane [GO:0005765]; neuron projection [GO:0043005]; perinuclear region of cytoplasm [GO:0048471]; pha…	NA	NA	NA
CHOYP_BRAFLDRAFT_215208.1.1.m.40012	0.000686233	-0.010733133	No	NA	NA	NA	NA	NA	NA	cytosol [GO:0005829]; 4 iron; 4 sulfur cluster binding [GO:0051539]; ATP binding [GO:0005524]; iron-sulfur cluster binding [GO:0051536]; metal ion binding [GO:0046872]; iron-sulfur cluster assembly [GO:0016226]	NA	NA	NA
CHOYP_BRAFLDRAFT_215283.1.1.m.1467	0.001093425	0.000722495	No	NA	NA	NA	NA	NA	NA	nucleus [GO:0005634]; histone binding [GO:0042393]; histone methyltransferase activity [GO:0042054]; histone methyltransferase activity (H2A-R3 specific) [GO:0070612]; histone methyltransferase activity (H3-R2 specific) [GO:0070611]; histone methyltransferase activity (H4-R3 specific) [GO:0044020]; histone-arginine N-methyltransferase activity [GO:0008469]; protein-arginine omega-N asymmetric met…	NA	NA	NA
CHOYP_BRAFLDRAFT_215361.1.1.m.55455	-0.008449778	0.020888325	No	NA	NA	NA	NA	NA	NA	cytosol [GO:0005829]; nucleoplasm [GO:0005654]; nucleus [GO:0005634]; aminopeptidase activity [GO:0004177]; epoxide hydrolase activity [GO:0004301]; leukotriene-A4 hydrolase activity [GO:0004463]; metalloaminopeptidase activity [GO:0070006]; zinc ion binding [GO:0008270]; cellular lipid metabolic process [GO:0044255]; cellular protein metabolic process [GO:0044267]; leukotriene biosynthetic proce…	NA	NA	NA
CHOYP_BRAFLDRAFT_215413.1.1.m.2004	0.007531446	0.011888463	No	NA	NA	NA	NA	NA	NA	maturation of SSU-rRNA from tricistronic rRNA transcript (SSU-rRNA; 5.8S rRNA; LSU-rRNA) [GO:0000462]	NA	NA	NA
CHOYP_BRAFLDRAFT_215789.1.1.m.60401	-0.000977037	-0.016687125	No	NA	NA	NA	NA	NA	NA	cell surface [GO:0009986]; extracellular region [GO:0005576]; signaling receptor binding [GO:0005102]; anatomical structure development [GO:0048856]	NA	NA	NA
CHOYP_BRAFLDRAFT_215789.1.1.m.60405	-0.007940768	-0.000674292	No	NA	NA	NA	NA	NA	NA	cytosol [GO:0005829]; nucleus [GO:0005634]; ribonucleoprotein complex [GO:1990904]; mRNA 3'-UTR binding [GO:0003730]; mRNA binding [GO:0003729]; RNA binding [GO:0003723]; 3'-UTR-mediated mRNA stabilization [GO:0070935]; cell cycle [GO:0007049]; cell cycle arrest [GO:0007050]; cell differentiation [GO:0030154]; DNA damage response; signal transduction by p53 class mediator resulting in cell cycle …	NA	NA	NA
CHOYP_BRAFLDRAFT_216204.1.1.m.30654	-0.00205262	-0.016119107	No	NA	NA	NA	NA	NA	NA	cytoplasm [GO:0005737]; glutathione transferase activity [GO:0004364]; glutathione metabolic process [GO:0006749]	NA	NA	NA
CHOYP_BRAFLDRAFT_216893.1.1.m.18940	-0.013084155	-0.003454384	No	NA	NA	NA	NA	NA	NA	ACF complex [GO:0016590]; CHRAC [GO:0008623]; metal ion binding [GO:0046872]; chromatin remodeling [GO:0006338]; DNA-dependent DNA replication [GO:0006261]; histone acetylation [GO:0016573]; regulation of transcription by RNA polymerase II [GO:0006357]	NA	NA	NA
CHOYP_BRAFLDRAFT_217332.2.2.m.51240	-0.010808558	0.011771099	No	NA	NA	NA	NA	NA	NA	lysosome [GO:0005764]; sialate O-acetylesterase activity [GO:0001681]; carbohydrate metabolic process [GO:0005975]; regulation of immune system process [GO:0002682]	NA	NA	NA
CHOYP_BRAFLDRAFT_217424.2.2.m.44576	-0.003383999	-0.007795056	No	NA	NA	NA	NA	NA	NA	cell surface [GO:0009986]; early endosome [GO:0005769]; endoplasmic reticulum [GO:0005783]; extracellular space [GO:0005615]; Golgi apparatus [GO:0005794]; integral component of membrane [GO:0016021]; intracellular membrane-bounded organelle [GO:0043231]; plasma membrane [GO:0005886]; aliphatic-amine oxidase activity [GO:0052595]; aminoacetone:oxygen oxidoreductase(deaminating) activity [GO:00525…	NA	NA	NA
CHOYP_BRAFLDRAFT_217516.1.1.m.18628	-0.004107867	-0.008211759	No	NA	NA	NA	NA	NA	NA	cytoplasm [GO:0005737]; histone deacetylase complex [GO:0000118]; nucleus [GO:0005634]; Sin3-type complex [GO:0070822]; histone deacetylase activity [GO:0004407]; NAD-dependent histone deacetylase activity (H3-K14 specific) [GO:0032041]; transcription factor binding [GO:0008134]; chromatin organization [GO:0006325]; histone H3 deacetylation [GO:0070932]; histone H4 deacetylation [GO:0070933]; pos…	NA	NA	NA
CHOYP_BRAFLDRAFT_218889.2.2.m.58058	-0.010185452	-0.010519257	No	NA	NA	NA	NA	NA	NA	chromatin [GO:0000785]; nucleoplasm [GO:0005654]; transcription factor complex [GO:0005667]; promoter-specific chromatin binding [GO:1990841]; RNA polymerase II activating transcription factor binding [GO:0001102]; RNA polymerase II regulatory region DNA binding [GO:0001012]; transcription factor binding [GO:0008134]; cell cycle [GO:0007049]; cell differentiation [GO:0030154]; chromatin organizat…	NA	NA	NA
CHOYP_BRAFLDRAFT_219059.1.1.m.40577	-0.004841769	-0.001705448	No	NA	NA	NA	NA	NA	NA	extracellular space [GO:0005615]; adenosine deaminase activity [GO:0004000]; adenosine receptor binding [GO:0031685]; heparin binding [GO:0008201]; proteoglycan binding [GO:0043394]; zinc ion binding [GO:0008270]; adenosine catabolic process [GO:0006154]	NA	NA	NA
CHOYP_BRAFLDRAFT_219059.1.1.m.40578	-0.002106841	0.012392803	No	NA	NA	NA	NA	NA	NA	ephrin receptor binding [GO:0046875]; GTPase activator activity [GO:0005096]; metal ion binding [GO:0046872]; ephrin receptor signaling pathway [GO:0048013]; intracellular signal transduction [GO:0035556]; motor neuron axon guidance [GO:0008045]; regulation of axonogenesis [GO:0050770]; regulation of GTPase activity [GO:0043087]; regulation of small GTPase mediated signal transduction [GO:0051056]	NA	NA	NA
CHOYP_BRAFLDRAFT_219160.1.1.m.58567	-0.006568844	-0.004109478	No	NA	NA	NA	NA	NA	NA	cytoplasm [GO:0005737]; membrane [GO:0016020]; metal ion binding [GO:0046872]; protein serine/threonine phosphatase activity [GO:0004722]; protein tyrosine phosphatase activity [GO:0004725]; transforming growth factor beta receptor signaling pathway [GO:0007179]	NA	NA	NA
CHOYP_BRAFLDRAFT_220284.1.1.m.29545	-0.00317989	0.008475749	No	NA	NA	NA	NA	NA	NA	cytosol [GO:0005829]; integral component of membrane [GO:0016021]; lysosome [GO:0005764]; mannose binding [GO:0005537]; glycosylation [GO:0070085]; positive regulation of GTP binding [GO:1904426]; retrograde transport; endosome to Golgi [GO:0042147]; signal peptide processing [GO:0006465]	NA	NA	NA
CHOYP_BRAFLDRAFT_220356.5.6.m.38505	0.013723176	0.011087645	No	NA	NA	NA	NA	NA	NA	NA	NA	NA	NA
CHOYP_BRAFLDRAFT_221105.1.2.m.172	0.014175972	0.01035169	No	NA	NA	NA	NA	NA	NA	cysteine-type peptidase activity [GO:0008234]; NEDD8-specific protease activity [GO:0019784]	NA	NA	NA
CHOYP_BRAFLDRAFT_221105.2.2.m.18318	-0.005017445	-0.00752528	No	NA	NA	NA	NA	NA	NA	cytosol [GO:0005829]	NA	NA	NA
CHOYP_BRAFLDRAFT_221115.1.1.m.28512	-0.006929145	-0.000316258	No	NA	NA	NA	NA	NA	NA	early endosome [GO:0005769]; endosome [GO:0005768]; nucleoplasm [GO:0005654]; WASH complex [GO:0071203]; endosomal transport [GO:0016197]; endosome organization [GO:0007032]; protein transport [GO:0015031]	NA	NA	NA
CHOYP_BRAFLDRAFT_221294.2.2.m.52722	-0.016959105	0.009602069	No	NA	NA	NA	NA	NA	NA	NA	NA	NA	NA
CHOYP_BRAFLDRAFT_221898.1.2.m.28353	-0.013567198	0.005527327	No	NA	NA	NA	NA	NA	NA	axonemal microtubule [GO:0005879]; axoneme [GO:0005930]; bicellular tight junction [GO:0005923]; cell-cell junction [GO:0005911]; centrosome [GO:0005813]; ciliary basal body [GO:0036064]; ciliary rootlet [GO:0035253]; ciliary transition zone [GO:0035869]; cilium [GO:0005929]; cytoplasm [GO:0005737]; cytosol [GO:0005829]; nucleoplasm [GO:0005654]; photoreceptor connecting cilium [GO:0032391]; plas…	NA	NA	NA
CHOYP_BRAFLDRAFT_223290.2.2.m.30918	0.001847246	-0.017672426	No	NA	NA	NA	NA	NA	NA	extracellular region [GO:0005576]; carbohydrate binding [GO:0030246]	NA	NA	NA
CHOYP_BRAFLDRAFT_223429.1.2.m.30136	-0.000522694	0.019934582	No	NA	NA	NA	NA	NA	NA	cytoplasm [GO:0005737]; interchromatin granule [GO:0035061]; nuclear speck [GO:0016607]; nucleoplasm [GO:0005654]; nucleus [GO:0005634]; perichromatin fibrils [GO:0005726]; ribonucleoprotein complex [GO:1990904]; DNA-binding transcription activator activity; RNA polymerase II-specific [GO:0001228]; DNA-binding transcription factor activity [GO:0003700]; double-stranded DNA binding [GO:0003690]; i…	NA	NA	NA
CHOYP_BRAFLDRAFT_223429.2.2.m.38659	0.009274261	0.0154984	No	NA	NA	NA	NA	NA	NA	cytoplasm [GO:0005737]; nucleoplasm [GO:0005654]; ribonucleoprotein complex [GO:1990904]; DNA-binding transcription activator activity; RNA polymerase II-specific [GO:0001228]; double-stranded DNA binding [GO:0003690]; mRNA 3'-UTR binding [GO:0003730]; RNA binding [GO:0003723]; single-stranded RNA binding [GO:0003727]; 3'-UTR-mediated mRNA stabilization [GO:0070935]; mRNA processing [GO:0006397];…	NA	NA	NA
CHOYP_BRAFLDRAFT_223476.1.1.m.30983	0.005685781	-0.025104408	No	NA	NA	NA	NA	NA	NA	cytoplasm [GO:0005737]; cytosol [GO:0005829]	NA	NA	NA
CHOYP_BRAFLDRAFT_223573.1.1.m.4526	0.006786201	0.008787418	No	NA	NA	NA	NA	NA	NA	extracellular region [GO:0005576]; carbohydrate binding [GO:0030246]	NA	NA	NA
CHOYP_BRAFLDRAFT_223623.1.1.m.11202	-0.010299592	-0.019373636	No	NA	NA	NA	NA	NA	NA	Cul3-RING ubiquitin ligase complex [GO:0031463]; midbody [GO:0030496]; ubiquitin-protein transferase activity [GO:0004842]; cell cycle [GO:0007049]; cell division [GO:0051301]; protein ubiquitination [GO:0016567]; regulation of cytokinesis [GO:0032465]	NA	NA	NA
CHOYP_BRAFLDRAFT_223894.1.1.m.7024	-0.004416554	-0.013812753	No	NA	NA	NA	NA	NA	NA	cytosol [GO:0005829]; nucleolus [GO:0005730]; nucleoplasm [GO:0005654]; RNA polymerase I complex [GO:0005736]; DNA binding [GO:0003677]; DNA-directed 5'-3' RNA polymerase activity [GO:0003899]; metal ion binding [GO:0046872]; ribonucleoside binding [GO:0032549]; embryo implantation [GO:0007566]; nucleologenesis [GO:0017126]; positive regulation of gene expression; epigenetic [GO:0045815]; rRNA tr…	NA	NA	NA
CHOYP_BRAFLDRAFT_224325.1.3.m.26136	-0.010771485	0.000997405	No	NA	NA	NA	NA	NA	NA	cytoplasm [GO:0005737]; cytosol [GO:0005829]; mitochondrial outer membrane [GO:0005741]; mitochondrion [GO:0005739]; nucleus [GO:0005634]; ATP binding [GO:0005524]; glycerol kinase activity [GO:0004370]; histone binding [GO:0042393]; glucose homeostasis [GO:0042593]; glycerol catabolic process [GO:0019563]; glycerol metabolic process [GO:0006071]; glycerol-3-phosphate biosynthetic process [GO:004…	NA	NA	NA
CHOYP_BRAFLDRAFT_224325.3.3.m.52906	0.00444297	0.0088406	No	NA	NA	NA	NA	NA	NA	cytoplasm [GO:0005737]; mitochondrial outer membrane [GO:0005741]; mitochondrion [GO:0005739]; ATP binding [GO:0005524]; glycerol kinase activity [GO:0004370]; glycerol catabolic process [GO:0019563]; glycerol metabolic process [GO:0006071]; glycerol-3-phosphate biosynthetic process [GO:0046167]; phosphorylation [GO:0016310]; triglyceride metabolic process [GO:0006641]	NA	NA	NA
CHOYP_BRAFLDRAFT_224574.18.18.m.65591	0.007479131	0.009156757	No	NA	NA	NA	NA	NA	NA	extracellular region [GO:0005576]; calcium ion binding [GO:0005509]	NA	NA	NA
CHOYP_BRAFLDRAFT_224574.3.18.m.20799	0.002179971	-0.008072714	No	NA	NA	NA	NA	NA	NA	basolateral plasma membrane [GO:0016323]; integral component of membrane [GO:0016021]; homotypic cell-cell adhesion [GO:0034109]; retina layer formation [GO:0010842]	NA	NA	NA
CHOYP_BRAFLDRAFT_224716.1.2.m.41344	0.002962156	-0.01457436	No	NA	NA	NA	NA	NA	NA		NA	NA	NA
CHOYP_BRAFLDRAFT_225253.1.1.m.9264	-0.005391157	-0.023308264	No	NA	NA	NA	NA	NA	NA	membrane [GO:0016020]; nuclear envelope [GO:0005635]; nuclear membrane [GO:0031965]; nuclear pore inner ring [GO:0044611]; structural constituent of nuclear pore [GO:0017056]; transporter activity [GO:0005215]; atrial cardiac muscle cell action potential [GO:0086014]; mRNA export from nucleus [GO:0006406]; nuclear envelope organization [GO:0006998]; protein import into nucleus [GO:0006606]; prote…	NA	NA	NA
CHOYP_BRAFLDRAFT_225290.1.1.m.5737	-0.000282411	-0.002527856	No	NA	NA	NA	NA	NA	NA	endoplasmic reticulum membrane [GO:0005789]; organelle membrane [GO:0031090]; heme binding [GO:0020037]; iron ion binding [GO:0005506]; monooxygenase activity [GO:0004497]; oxidoreductase activity; acting on paired donors; with incorporation or reduction of molecular oxygen [GO:0016705]; icosanoid metabolic process [GO:0006690]	NA	NA	NA
CHOYP_BRAFLDRAFT_226345.1.1.m.55555	0.021258727	-0.013516335	No	NA	NA	NA	NA	NA	NA	cytosol [GO:0005829]; Golgi apparatus [GO:0005794]; intracellular membrane-bounded organelle [GO:0043231]; late endosome membrane [GO:0031902]; membrane [GO:0016020]; nucleoplasm [GO:0005654]; lipid binding [GO:0008289]; sterol binding [GO:0032934]; sterol transporter activity [GO:0015248]; fat cell differentiation [GO:0045444]; positive regulation of sequestering of triglyceride [GO:0010890]	NA	NA	NA
CHOYP_BRAFLDRAFT_226416.1.1.m.56984	-0.008024811	0.009043318	No	NA	NA	NA	NA	NA	NA	actin filament [GO:0005884]; cytoplasm [GO:0005737]; cytoskeleton [GO:0005856]; cytosol [GO:0005829]; plasma membrane [GO:0005886]; actin filament binding [GO:0051015]; cytoskeletal protein binding [GO:0008092]; actin filament polymerization [GO:0030041]; cell migration [GO:0016477]	NA	NA	NA
CHOYP_BRAFLDRAFT_226506.1.3.m.1062	-0.005753445	-0.022624212	No	NA	NA	NA	NA	NA	NA	dense core granule [GO:0031045]; extrinsic component of membrane [GO:0019898]; autophagy [GO:0006914]; locomotory behavior [GO:0007626]; nervous system development [GO:0007399]; protein retention in Golgi apparatus [GO:0045053]; protein targeting to vacuole [GO:0006623]; social behavior [GO:0035176]	NA	NA	NA
CHOYP_BRAFLDRAFT_226506.3.3.m.53203	-0.002189279	0.02118879	No	NA	NA	NA	NA	NA	NA	dense core granule [GO:0031045]; extrinsic component of membrane [GO:0019898]; autophagy [GO:0006914]; locomotory behavior [GO:0007626]; nervous system development [GO:0007399]; protein retention in Golgi apparatus [GO:0045053]; protein targeting to vacuole [GO:0006623]; social behavior [GO:0035176]	NA	NA	NA
CHOYP_BRAFLDRAFT_226942.1.1.m.49751	0.009559241	0.01344853	No	NA	NA	NA	NA	NA	NA	nucleoplasm [GO:0005654]; nucleus [GO:0005634]; histone binding [GO:0042393]; transcription corepressor activity [GO:0003714]; cell differentiation [GO:0030154]; chromatin organization [GO:0006325]; negative regulation of muscle organ development [GO:0048635]; negative regulation of transcription; DNA-templated [GO:0045892]; spermatogenesis [GO:0007283]	NA	NA	NA
CHOYP_BRAFLDRAFT_227287.1.1.m.14669	-0.015682234	0.00239565	No	NA	NA	NA	NA	NA	NA	hydrolase activity [GO:0016787]; metal ion binding [GO:0046872]	NA	NA	NA
CHOYP_BRAFLDRAFT_227771.1.2.m.60606	0.020210386	0.002019589	No	NA	NA	NA	NA	NA	NA	extracellular region [GO:0005576]; membrane [GO:0016020]	NA	NA	NA
CHOYP_BRAFLDRAFT_228853.1.1.m.9833	-0.003958573	-0.011141884	No	NA	NA	NA	NA	NA	NA	eukaryotic 43S preinitiation complex [GO:0016282]; eukaryotic 48S preinitiation complex [GO:0033290]; eukaryotic translation initiation factor 3 complex [GO:0005852]; mRNA cap binding [GO:0098808]; RNA binding [GO:0003723]; translation initiation factor activity [GO:0003743]; cap-dependent translational initiation [GO:0002191]; formation of cytoplasmic translation initiation complex [GO:0001732];…	NA	NA	NA
CHOYP_BRAFLDRAFT_230143.1.1.m.15015	-0.010108546	0.004552977	No	NA	NA	NA	NA	NA	NA	centrosome [GO:0005813]; ciliary basal body [GO:0036064]; ciliary tip [GO:0097542]; cytoplasmic microtubule [GO:0005881]; cytosol [GO:0005829]; extrinsic component of cytoplasmic side of plasma membrane [GO:0031234]; midbody [GO:0030496]; perinuclear region of cytoplasm [GO:0048471]; spindle [GO:0005819]; Lys48-specific deubiquitinase activity [GO:1990380]; Lys63-specific deubiquitinase activity …	NA	NA	NA
CHOYP_BRAFLDRAFT_230181.1.1.m.61583	0.003118578	-0.010572987	No	NA	NA	NA	NA	NA	NA	extracellular exosome [GO:0070062]; extracellular region [GO:0005576]; extracellular space [GO:0005615]; intracellular membrane-bounded organelle [GO:0043231]; lysosome [GO:0005764]; membrane [GO:0016020]; nucleoplasm [GO:0005654]; calcium-independent phospholipase A2 activity [GO:0047499]; lysophospholipase activity [GO:0004622]; O-acyltransferase activity [GO:0008374]; phospholipid binding [GO:…	NA	NA	NA
CHOYP_BRAFLDRAFT_232705.1.2.m.13912	-0.019835326	-0.006865981	No	NA	NA	NA	NA	NA	NA	cytoplasm [GO:0005737]; nicotinate-nucleotide diphosphorylase (carboxylating) activity [GO:0004514]; NAD biosynthetic process [GO:0009435]; quinolinate catabolic process [GO:0034213]	NA	NA	NA
CHOYP_BRAFLDRAFT_233674.1.1.m.66738	0.007228574	-0.001272248	No	NA	NA	NA	NA	NA	NA	cytosol [GO:0005829]; nucleus [GO:0005634]; inorganic diphosphatase activity [GO:0004427]; magnesium ion binding [GO:0000287]; phosphatase activity [GO:0016791]; protein histidine phosphatase activity [GO:0101006]; dephosphorylation [GO:0016311]; phosphate-containing compound metabolic process [GO:0006796]; protein dephosphorylation [GO:0006470]	NA	NA	NA
CHOYP_BRAFLDRAFT_234513.1.1.m.9581	-0.008272366	-0.002326893	No	NA	NA	NA	NA	NA	NA	Mon1-Ccz1 complex [GO:0035658]; guanyl-nucleotide exchange factor activity [GO:0005085]	NA	NA	NA
CHOYP_BRAFLDRAFT_234854.2.2.m.58013	0.00491589	-0.000600715	No	NA	NA	NA	NA	NA	NA	chromosome; centromeric region [GO:0000775]; nuclear RNA-directed RNA polymerase complex [GO:0031380]; nucleus [GO:0005634]; DNA-binding transcription factor activity; RNA polymerase II-specific [GO:0000981]; RNA binding [GO:0003723]; zinc ion binding [GO:0008270]; chromatin silencing at centromere [GO:0030702]; chromatin silencing by small RNA [GO:0031048]	NA	NA	NA
CHOYP_BRAFLDRAFT_235412.2.2.m.58139	0.003647786	-0.008720528	No	NA	NA	NA	NA	NA	NA	collagen-containing extracellular matrix [GO:0062023]; extracellular exosome [GO:0070062]; extracellular matrix [GO:0031012]; extracellular region [GO:0005576]; extracellular space [GO:0005615]; intracellular [GO:0005622]; collagen fibril binding [GO:0098633]; extracellular matrix structural constituent [GO:0005201]; heparin binding [GO:0008201]; integrin binding [GO:0005178]; actin cytoskeleton …	NA	NA	NA
CHOYP_BRAFLDRAFT_236936.2.6.m.17168	0.001798664	0.008955946	No	NA	NA	NA	NA	NA	NA	basement membrane [GO:0005604]; cell cortex [GO:0005938]; cell junction [GO:0030054]; cell-cell adherens junction [GO:0005913]; cleavage furrow [GO:0032154]; collagen-containing extracellular matrix [GO:0062023]; extracellular region [GO:0005576]; calcium ion binding [GO:0005509]; cell adhesion molecule binding [GO:0050839]; extracellular matrix structural constituent [GO:0005201]; protein homodi…	NA	NA	NA
CHOYP_BRAFLDRAFT_236936.3.6.m.29228	0.003493241	-0.019566725	No	NA	NA	NA	NA	NA	NA	basement membrane [GO:0005604]; cell cortex [GO:0005938]; cell-cell adherens junction [GO:0005913]; cleavage furrow [GO:0032154]; collagen-containing extracellular matrix [GO:0062023]; extracellular exosome [GO:0070062]; calcium ion binding [GO:0005509]; cell adhesion molecule binding [GO:0050839]; extracellular matrix structural constituent [GO:0005201]; protein homodimerization activity [GO:004…	NA	NA	NA
CHOYP_BRAFLDRAFT_237339.1.1.m.15256	0.003647786	-0.008720528	No	NA	NA	NA	NA	NA	NA	NA	NA	NA	NA
CHOYP_BRAFLDRAFT_238139.1.1.m.12224	-0.016959105	0.009602069	No	NA	NA	NA	NA	NA	NA	catalytic step 2 spliceosome [GO:0071013]; nucleus [GO:0005634]; post-mRNA release spliceosomal complex [GO:0071014]; Prp19 complex [GO:0000974]; U2-type catalytic step 2 spliceosome [GO:0071007]; mRNA splicing; via spliceosome [GO:0000398]	NA	NA	NA
CHOYP_BRAFLDRAFT_239751.2.3.m.36889	-0.018265433	0.01781581	No	NA	NA	NA	NA	NA	NA		NA	NA	NA
CHOYP_BRAFLDRAFT_240825.1.1.m.43452	0.004706975	-0.0019557	No	NA	NA	NA	NA	NA	NA	cytoplasm [GO:0005737]; eukaryotic translation initiation factor 2B complex [GO:0005851]; guanyl-nucleotide exchange factor activity [GO:0005085]; translation initiation factor activity [GO:0003743]; translation initiation factor binding [GO:0031369]; hippocampus development [GO:0021766]; myelination [GO:0042552]; negative regulation of guanyl-nucleotide exchange factor activity [GO:1905098]; oli…	NA	NA	NA
CHOYP_BRAFLDRAFT_240864.1.1.m.24434	0.005736272	0.014317888	No	NA	NA	NA	NA	NA	NA	cytoplasmic vesicle [GO:0031410]; cytoplasmic vesicle membrane [GO:0030659]; cytosol [GO:0005829]; early endosome [GO:0005769]; phosphatidylinositol binding [GO:0035091]; intracellular protein transport [GO:0006886]; retrograde transport; endosome to plasma membrane [GO:1990126]; signal transduction [GO:0007165]	NA	NA	NA
CHOYP_BRAFLDRAFT_240914.2.3.m.29586	0.017776224	-0.005142352	No	NA	NA	NA	NA	NA	NA	collagen trimer [GO:0005581]; collagen-containing extracellular matrix [GO:0062023]; cytosol [GO:0005829]; endoplasmic reticulum lumen [GO:0005788]; extracellular matrix [GO:0031012]; extracellular region [GO:0005576]; extracellular space [GO:0005615]; extracellular matrix structural constituent conferring tensile strength [GO:0030020]; growth plate cartilage chondrocyte morphogenesis [GO:0003429]	NA	NA	NA
CHOYP_BRAFLDRAFT_241287.1.1.m.5544	-0.000739841	0.003239962	No	NA	NA	NA	NA	NA	NA	axon terminus [GO:0043679]; axonal growth cone [GO:0044295]; cell-cell junction [GO:0005911]; cytosol [GO:0005829]; endoplasmic reticulum membrane [GO:0005789]; extracellular space [GO:0005615]; focal adhesion [GO:0005925]; glutamatergic synapse [GO:0098978]; integral component of plasma membrane [GO:0005887]; integral component of postsynaptic membrane [GO:0099055]; synaptic membrane [GO:0097060…	NA	NA	NA
CHOYP_BRAFLDRAFT_241400.1.1.m.44544	0.005304324	0.020450855	No	NA	NA	NA	NA	NA	NA	hydrolase activity [GO:0016787]; metal ion binding [GO:0046872]	NA	NA	NA
CHOYP_BRAFLDRAFT_241420.1.1.m.61408	0.002042606	-0.013721714	No	NA	NA	NA	NA	NA	NA	cytoplasm [GO:0005737]; mitochondrial matrix [GO:0005759]; mitochondrion [GO:0005739]; nuclear body [GO:0016604]; nucleoplasm [GO:0005654]; nucleus [GO:0005634]; metal ion binding [GO:0046872]; poly(ADP-ribose) glycohydrolase activity [GO:0004649]; cellular response to superoxide [GO:0071451]	NA	NA	NA
CHOYP_BRAFLDRAFT_241726.22.22.m.52736	-0.004308943	-0.006315407	No	NA	NA	NA	NA	NA	NA	NA	NA	NA	NA
CHOYP_BRAFLDRAFT_241726.4.22.m.3766	0.006159669	0.009419646	No	NA	NA	NA	NA	NA	NA	NA	NA	NA	NA
CHOYP_BRAFLDRAFT_244533.1.2.m.40480	0.009183721	-0.007379812	No	NA	NA	NA	NA	NA	NA	cytosol [GO:0005829]; phosphorylase activity [GO:0004645]; protein homodimerization activity [GO:0042803]; pyrimidine-nucleoside phosphorylase activity [GO:0016154]; thymidine phosphorylase activity [GO:0009032]; mitochondrial genome maintenance [GO:0000002]; pyrimidine nucleobase metabolic process [GO:0006206]; pyrimidine nucleoside metabolic process [GO:0006213]; regulation of gastric motility …	NA	NA	NA
CHOYP_BRAFLDRAFT_244533.2.2.m.53951	-0.00860984	-0.002630161	No	NA	NA	NA	NA	NA	NA	cytosol [GO:0005829]; phosphorylase activity [GO:0004645]; protein homodimerization activity [GO:0042803]; pyrimidine-nucleoside phosphorylase activity [GO:0016154]; thymidine phosphorylase activity [GO:0009032]; mitochondrial genome maintenance [GO:0000002]; pyrimidine nucleobase metabolic process [GO:0006206]; pyrimidine nucleoside metabolic process [GO:0006213]; regulation of gastric motility …	NA	NA	NA
CHOYP_BRAFLDRAFT_245349.1.1.m.45479	-0.015763226	-0.019098806	No	NA	NA	NA	NA	NA	NA	motile cilium [GO:0031514]; nucleus [GO:0005634]; cilium organization [GO:0044782]; meiotic cell cycle [GO:0051321]	NA	NA	NA
CHOYP_BRAFLDRAFT_246447.1.1.m.30255	-0.018770623	0.005495471	No	NA	NA	NA	NA	NA	NA	cell surface [GO:0009986]; Golgi apparatus [GO:0005794]; lysosome [GO:0005764]; mitochondrion [GO:0005739]; rough endoplasmic reticulum [GO:0005791]; arylsulfatase activity [GO:0004065]; metal ion binding [GO:0046872]; N-acetylgalactosamine-4-sulfatase activity [GO:0003943]; sulfuric ester hydrolase activity [GO:0008484]; autophagy [GO:0006914]; central nervous system development [GO:0007417]; co…	NA	NA	NA
CHOYP_BRAFLDRAFT_246510.1.1.m.27433	-0.022662793	0.010253392	No	NA	NA	NA	NA	NA	NA	NA	NA	NA	NA
CHOYP_BRAFLDRAFT_246978.1.1.m.6916	-0.021373576	-0.004562724	No	NA	NA	NA	NA	NA	NA		NA	NA	NA
CHOYP_BRAFLDRAFT_247007.1.1.m.15096	-0.013572558	0.003886046	No	NA	NA	NA	NA	NA	NA	cytoplasm [GO:0005737]; cytosol [GO:0005829]; extracellular space [GO:0005615]; nucleus [GO:0005634]; cadherin binding [GO:0045296]; copper ion binding [GO:0005507]; protein disulfide oxidoreductase activity [GO:0015035]; superoxide dismutase activity [GO:0004784]; superoxide dismutase copper chaperone activity [GO:0016532]; zinc ion binding [GO:0008270]; cellular response to oxidative stress [GO…	NA	NA	NA
CHOYP_BRAFLDRAFT_247063.1.1.m.17671	0.00205195	-0.009341169	No	NA	NA	NA	NA	NA	NA	endoplasmic reticulum [GO:0005783]; endoplasmic reticulum membrane [GO:0005789]; integral component of membrane [GO:0016021]; mannosyl-oligosaccharide glucosidase activity [GO:0004573]; oligosaccharide metabolic process [GO:0009311]; protein N-linked glycosylation [GO:0006487]	NA	NA	NA
CHOYP_BRAFLDRAFT_249141.1.1.m.6974	-0.01148044	-0.002234225	No	NA	NA	NA	NA	NA	NA		NA	NA	NA
CHOYP_BRAFLDRAFT_249506.2.2.m.60314	-0.011410571	0.004326688	No	NA	NA	NA	NA	NA	NA	actin cytoskeleton [GO:0015629]; bicellular tight junction [GO:0005923]; cytoplasm [GO:0005737]; cytosol [GO:0005829]; ruffle membrane [GO:0032587]; ATP binding [GO:0005524]; double-stranded DNA binding [GO:0003690]; double-stranded RNA binding [GO:0003725]; helicase activity [GO:0004386]; identical protein binding [GO:0042802]; single-stranded RNA binding [GO:0003727]; ubiquitin protein ligase b…	NA	NA	NA
CHOYP_BRAFLDRAFT_251578.1.1.m.15566	-0.007596668	0.001067772	No	NA	NA	NA	NA	NA	NA	catalytic step 2 spliceosome [GO:0071013]; cytoplasm [GO:0005737]; exon-exon junction complex [GO:0035145]; nucleus [GO:0005634]; mRNA binding [GO:0003729]; establishment of pole plasm mRNA localization [GO:0046595]; germarium-derived oocyte fate determination [GO:0007294]; microtubule cytoskeleton organization [GO:0000226]; mRNA splicing; via spliceosome [GO:0000398]; mRNA transport [GO:0051028]…	NA	NA	NA
CHOYP_BRAFLDRAFT_251779.1.2.m.6830	-0.004352697	0.015673093	No	NA	NA	NA	NA	NA	NA	chromosome [GO:0005694]; cytoplasm [GO:0005737]; nucleus [GO:0005634]; 5'-deoxyribose-5-phosphate lyase activity [GO:0051575]; ATP binding [GO:0005524]; chromatin binding [GO:0003682]; DNA binding [GO:0003677]; DNA-directed DNA polymerase activity [GO:0003887]; identical protein binding [GO:0042802]; single-stranded DNA-dependent ATPase activity [GO:0043142]; base-excision repair [GO:0006284]; ce…	NA	NA	NA
CHOYP_BRAFLDRAFT_251802.1.1.m.66483	0.01426646	0.00430104	No	NA	NA	NA	NA	NA	NA	cytoplasm [GO:0005737]; identical protein binding [GO:0042802]; isomerase activity [GO:0016853]; biosynthetic process [GO:0009058]; maintenance of gastrointestinal epithelium [GO:0030277]; negative regulation of epithelial cell migration [GO:0010633]; negative regulation of epithelial cell proliferation [GO:0050680]; negative regulation of epithelial to mesenchymal transition [GO:0010719]; negati…	NA	NA	NA
CHOYP_BRAFLDRAFT_255736.1.1.m.62027	-0.010858788	0.008777234	No	NA	NA	NA	NA	NA	NA	NA	NA	NA	NA
CHOYP_BRAFLDRAFT_258021.1.1.m.6099	-0.011056995	-0.01284259	No	NA	NA	NA	NA	NA	NA	external side of plasma membrane [GO:0009897]; extracellular region [GO:0005576]; integral component of membrane [GO:0016021]; scavenger receptor activity [GO:0005044]; acute-phase response [GO:0006953]	NA	NA	NA
CHOYP_BRAFLDRAFT_259692.1.1.m.44099	-0.000927229	-0.014181811	No	NA	NA	NA	NA	NA	NA	cytoplasm [GO:0005737]; nucleus [GO:0005634]; deoxyribose-phosphate aldolase activity [GO:0004139]; carbohydrate catabolic process [GO:0016052]; deoxyribonucleoside catabolic process [GO:0046121]; deoxyribonucleotide catabolic process [GO:0009264]; deoxyribose phosphate catabolic process [GO:0046386]	NA	NA	NA
CHOYP_BRAFLDRAFT_259734.1.1.m.23051	-0.0107385	-0.020523466	No	NA	NA	NA	NA	NA	NA	integral component of membrane [GO:0016021]; mitochondrial inner membrane [GO:0005743]	NA	NA	NA
CHOYP_BRAFLDRAFT_259980.1.1.m.17608	-0.009844744	-0.007589834	No	NA	NA	NA	NA	NA	NA	cytosol [GO:0005829]; nuclear speck [GO:0016607]; nucleus [GO:0005634]; protein-containing complex [GO:0032991]; kinase activator activity [GO:0019209]; magnesium-dependent protein serine/threonine phosphatase activity [GO:0004724]; mitogen-activated protein kinase p38 binding [GO:0048273]; protein kinase activator activity [GO:0030295]; protein serine/threonine phosphatase activity [GO:0004722];…	NA	NA	NA
CHOYP_BRAFLDRAFT_260197.1.1.m.8081	-0.011020528	-0.023742891	No	NA	NA	NA	NA	NA	NA	cytoplasm [GO:0005737]; cytosol [GO:0005829]; ER membrane protein complex [GO:0072546]; membrane [GO:0016020]; mitochondrion [GO:0005739]; nucleus [GO:0005634]	NA	NA	NA
CHOYP_BRAFLDRAFT_260828.1.1.m.16250	0.005133965	-0.010688086	No	NA	NA	NA	NA	NA	NA	spliceosomal complex [GO:0005681]; spliceosomal tri-snRNP complex assembly [GO:0000244]	NA	NA	NA
CHOYP_BRAFLDRAFT_260946.1.2.m.54464	-0.022440939	0.010603036	No	NA	NA	NA	NA	NA	NA	dioxygenase activity [GO:0051213]	NA	NA	NA
CHOYP_BRAFLDRAFT_261406.1.1.m.46291	-0.017179045	-0.004102213	No	NA	NA	NA	NA	NA	NA	NA	NA	NA	NA
CHOYP_BRAFLDRAFT_261932.1.1.m.23690	-0.005999249	0.003019876	No	NA	NA	NA	NA	NA	NA	azurophil granule lumen [GO:0035578]; cytoplasm [GO:0005737]; extracellular exosome [GO:0070062]; extracellular region [GO:0005576]; mitochondrion [GO:0005739]; heme binding [GO:0020037]; negative regulation of mitochondrial membrane potential [GO:0010917]; neutrophil degranulation [GO:0043312]; positive regulation of mitochondrial membrane permeability [GO:0035794]; positive regulation of necrot…	NA	NA	NA
CHOYP_BRAFLDRAFT_261940.2.2.m.53422	0.002179971	-0.008072714	No	NA	NA	NA	NA	NA	NA	cell wall [GO:0005618]; cytosol [GO:0005829]; alpha;alpha-trehalase activity [GO:0004555]; protein-glucosylgalactosylhydroxylysine glucosidase activity [GO:0047402]; carbohydrate metabolic process [GO:0005975]; trehalose catabolic process [GO:0005993]	NA	NA	NA
CHOYP_BRAFLDRAFT_262219.2.2.m.65564	-0.008717063	-0.017892392	No	NA	NA	NA	NA	NA	NA	cytoplasm [GO:0005737]; extracellular exosome [GO:0070062]; aminoacylase activity [GO:0004046]; identical protein binding [GO:0042802]; metal ion binding [GO:0046872]; metallopeptidase activity [GO:0008237]; cellular amino acid metabolic process [GO:0006520]	NA	NA	NA
CHOYP_BRAFLDRAFT_262219.2.2.m.65565	-0.010959004	0.003697589	No	NA	NA	NA	NA	NA	NA	NA	NA	NA	NA
CHOYP_BRAFLDRAFT_263599.1.1.m.59010	-0.014272133	0.001649215	No	NA	NA	NA	NA	NA	NA	axoneme [GO:0005930]; ciliary basal body [GO:0036064]; cilium [GO:0005929]; Golgi apparatus [GO:0005794]; microtubule [GO:0005874]; motile cilium [GO:0031514]; sperm flagellum [GO:0036126]; microtubule binding [GO:0008017]; Rab GTPase binding [GO:0017137]; axoneme assembly [GO:0035082]; brain development [GO:0007420]; cellular protein localization [GO:0034613]; cilium movement involved in cell mo…	NA	NA	NA
CHOYP_BRAFLDRAFT_263599.1.1.m.59011	-0.002002599	0.011800075	No	NA	NA	NA	NA	NA	NA	cell-cell junction [GO:0005911]; COP9 signalosome [GO:0008180]; cytoplasm [GO:0005737]; cytosol [GO:0005829]; endosome [GO:0005768]; Golgi apparatus [GO:0005794]; Grb2-EGFR complex [GO:0070436]; membrane [GO:0016020]; nucleolus [GO:0005730]; nucleoplasm [GO:0005654]; nucleus [GO:0005634]; plasma membrane [GO:0005886]; protein-containing complex [GO:0032991]; vesicle membrane [GO:0012506]; enzyme …	NA	NA	NA
CHOYP_BRAFLDRAFT_263840.1.1.m.51673	-0.018347713	-0.004824075	No	NA	NA	NA	NA	NA	NA	cilium [GO:0005929]	NA	NA	NA
CHOYP_BRAFLDRAFT_264234.1.2.m.5174	0.018540389	-0.011436456	No	NA	NA	NA	NA	NA	NA	cytoplasm [GO:0005737]; nucleus [GO:0005634]; proteasome core complex [GO:0005839]; proteasome core complex; alpha-subunit complex [GO:0019773]; synapse [GO:0045202]; endopeptidase activity [GO:0004175]; threonine-type endopeptidase activity [GO:0004298]; ubiquitin protein ligase binding [GO:0031625]; proteasomal protein catabolic process [GO:0010498]; proteasomal ubiquitin-independent protein ca…	NA	NA	NA
CHOYP_BRAFLDRAFT_264234.2.2.m.7063	-0.000867655	0.00649478	No	NA	NA	NA	NA	NA	NA	cytoplasmic side of rough endoplasmic reticulum membrane [GO:0098556]; cytosolic small ribosomal subunit [GO:0022627]; polysomal ribosome [GO:0042788]; structural constituent of ribosome [GO:0003735]; cytoplasmic translation [GO:0002181]	NA	NA	NA
CHOYP_BRAFLDRAFT_264304.1.1.m.35625	0.006786201	0.008787418	No	NA	NA	NA	NA	NA	NA	condensed chromosome kinetochore [GO:0000777]; kinetochore [GO:0000776]; nucleic acid binding [GO:0003676]	NA	NA	NA
CHOYP_BRAFLDRAFT_264316.1.1.m.29655	-0.004554628	-0.018659503	No	NA	NA	NA	NA	NA	NA	cytoplasm [GO:0005737]; catalytic activity [GO:0003824]	NA	NA	NA
CHOYP_BRAFLDRAFT_264461.1.1.m.51481	-0.015682094	-7.25E-05	No	NA	NA	NA	NA	NA	NA	acrosomal vesicle [GO:0001669]; cytoplasm [GO:0005737]; nucleus [GO:0005634]; spindle [GO:0005819]; microtubule binding [GO:0008017]; cell cycle [GO:0007049]; cell differentiation [GO:0030154]; positive regulation of protein binding [GO:0032092]; positive regulation of transcription by RNA polymerase II [GO:0045944]; single fertilization [GO:0007338]; spermatogenesis [GO:0007283]	NA	NA	NA
CHOYP_BRAFLDRAFT_265162.1.3.m.58969	-0.014252044	-0.003850443	No	NA	NA	NA	NA	NA	NA	tRNA 2'-phosphotransferase activity [GO:0000215]; tRNA splicing; via endonucleolytic cleavage and ligation [GO:0006388]	NA	NA	NA
CHOYP_BRAFLDRAFT_265162.3.3.m.64003	-0.008979969	-0.002081824	No	NA	NA	NA	NA	NA	NA	tRNA 2'-phosphotransferase activity [GO:0000215]; tRNA splicing; via endonucleolytic cleavage and ligation [GO:0006388]	NA	NA	NA
CHOYP_BRAFLDRAFT_265208.3.7.m.10791	0.006509178	-0.006021257	No	NA	NA	NA	NA	NA	NA	brush border membrane [GO:0031526]; integral component of plasma membrane [GO:0005887]; mitochondrial inner membrane [GO:0005743]; plasma membrane [GO:0005886]; vacuolar membrane [GO:0005774]; catalytic activity [GO:0003824]; protein heterodimerization activity [GO:0046982]; amino acid transport [GO:0006865]; carbohydrate metabolic process [GO:0005975]	NA	NA	NA
CHOYP_BRAFLDRAFT_265208.6.7.m.52336	0.016163771	-0.00199686	No	NA	NA	NA	NA	NA	NA	brush border membrane [GO:0031526]; integral component of plasma membrane [GO:0005887]; mitochondrial inner membrane [GO:0005743]; plasma membrane [GO:0005886]; vacuolar membrane [GO:0005774]; catalytic activity [GO:0003824]; protein heterodimerization activity [GO:0046982]; amino acid transport [GO:0006865]; carbohydrate metabolic process [GO:0005975]	NA	NA	NA
CHOYP_BRAFLDRAFT_265208.7.7.m.62510	-0.016959105	0.009602069	No	NA	NA	NA	NA	NA	NA	brush border membrane [GO:0031526]; integral component of plasma membrane [GO:0005887]; mitochondrial inner membrane [GO:0005743]; plasma membrane [GO:0005886]; vacuolar membrane [GO:0005774]; catalytic activity [GO:0003824]; protein heterodimerization activity [GO:0046982]; amino acid transport [GO:0006865]; carbohydrate metabolic process [GO:0005975]	NA	NA	NA
CHOYP_BRAFLDRAFT_265613.1.2.m.14785	0.013392646	-0.000133692	No	NA	NA	NA	NA	NA	NA	eukaryotic translation initiation factor 4F complex [GO:0016281]; mRNA cap binding complex [GO:0005845]; RNA 7-methylguanosine cap binding [GO:0000340]; translation initiation factor activity [GO:0003743]; ubiquitin protein ligase binding [GO:0031625]; in utero embryonic development [GO:0001701]; negative regulation of translation [GO:0017148]	NA	NA	NA
CHOYP_BRAFLDRAFT_265991.1.1.m.58765	-0.00900091	-0.003653573	No	NA	NA	NA	NA	NA	NA	Golgi apparatus [GO:0005794]; Golgi membrane [GO:0000139]; integral component of membrane [GO:0016021]; membrane [GO:0016020]; glutaminyl-peptide cyclotransferase activity [GO:0016603]; zinc ion binding [GO:0008270]; peptidyl-pyroglutamic acid biosynthetic process; using glutaminyl-peptide cyclotransferase [GO:0017186]	NA	NA	NA
CHOYP_BRAFLDRAFT_266349.1.1.m.9217	0.009386702	-0.023677686	No	NA	NA	NA	NA	NA	NA	methylcrotonoyl-CoA carboxylase complex [GO:1905202]; mitochondrial matrix [GO:0005759]; mitochondrion [GO:0005739]; ATP binding [GO:0005524]; methylcrotonoyl-CoA carboxylase activity [GO:0004485]; coenzyme A metabolic process [GO:0015936]; leucine catabolic process [GO:0006552]	NA	NA	NA
CHOYP_BRAFLDRAFT_266781.1.2.m.24880	0.009865513	-0.003416559	No	NA	NA	NA	NA	NA	NA	cytoplasm [GO:0005737]; RNA binding [GO:0003723]	NA	NA	NA
CHOYP_BRAFLDRAFT_266781.1.2.m.24881	0.016636258	0.00868705	No	NA	NA	NA	NA	NA	NA	axon [GO:0030424]; centrosome [GO:0005813]; cleavage furrow [GO:0032154]; cytosol [GO:0005829]; endosome [GO:0005768]; extracellular exosome [GO:0070062]; glutamatergic synapse [GO:0098978]; kinetochore microtubule [GO:0005828]; multivesicular body [GO:0005771]; perinuclear region of cytoplasm [GO:0048471]; phagocytic vesicle [GO:0045335]; postsynaptic recycling endosome [GO:0098837]; protein-con…	NA	NA	NA
CHOYP_BRAFLDRAFT_268308.1.1.m.17043	0.003945368	0.002913697	No	NA	NA	NA	NA	NA	NA	mitochondrion [GO:0005739]; dihydrofolate reductase activity [GO:0004146]; drug binding [GO:0008144]; mRNA binding [GO:0003729]; NADP binding [GO:0050661]; dihydrofolate metabolic process [GO:0046452]; folic acid metabolic process [GO:0046655]; one-carbon metabolic process [GO:0006730]; response to methotrexate [GO:0031427]; tetrahydrofolate biosynthetic process [GO:0046654]; tetrahydrofolate met…	NA	NA	NA
CHOYP_BRAFLDRAFT_268354.1.1.m.57510	-0.011346664	-0.013762299	No	NA	NA	NA	NA	NA	NA	cytoplasm [GO:0005737]	NA	NA	NA
CHOYP_BRAFLDRAFT_268591.1.1.m.59744	0.001500004	0.000644547	No	NA	NA	NA	NA	NA	NA	oxidoreductase activity [GO:0016491]	NA	NA	NA
CHOYP_BRAFLDRAFT_268929.1.1.m.35239	0.008234003	0.016515199	No	NA	NA	NA	NA	NA	NA	mitochondrion [GO:0005739]; acetyl-CoA C-acetyltransferase activity [GO:0003985]; metal ion binding [GO:0046872]	NA	NA	NA
CHOYP_BRAFLDRAFT_268929.1.1.m.35240	-0.002982002	0.012127679	No	NA	NA	NA	NA	NA	NA	NA	NA	NA	NA
CHOYP_BRAFLDRAFT_269194.1.1.m.53515	0.004304436	-0.015209603	No	NA	NA	NA	NA	NA	NA	integral component of membrane [GO:0016021]; membrane [GO:0016020]; nuclear inner membrane [GO:0005637]; mannosyltransferase activity [GO:0000030]; protein C-linked glycosylation via 2'-alpha-mannosyl-L-tryptophan [GO:0018406]	NA	NA	NA
CHOYP_BRAFLDRAFT_269209.1.1.m.4681	0.021478318	0.014229789	No	NA	NA	NA	NA	NA	NA	extracellular region [GO:0005576]; calcium ion binding [GO:0005509]; cell-matrix adhesion [GO:0007160]	NA	NA	NA
CHOYP_BRAFLDRAFT_270293.1.3.m.8709	-0.010681687	-0.017193525	No	NA	NA	NA	NA	NA	NA	cytoplasm [GO:0005737]; phosphatidylcholine binding [GO:0031210]; phosphatidylcholine transporter activity [GO:0008525]; phospholipid transporter activity [GO:0005548]; phospholipid transport [GO:0015914]	NA	NA	NA
CHOYP_BRAFLDRAFT_270300.1.1.m.59680	0.003046528	-0.001374844	No	NA	NA	NA	NA	NA	NA	mitochondrion [GO:0005739]; 3-hydroxyisobutyrate dehydrogenase activity [GO:0008442]; NAD binding [GO:0051287]; NADP binding [GO:0050661]; oxidoreductase activity; acting on the CH-OH group of donors; NAD or NADP as acceptor [GO:0016616]; valine catabolic process [GO:0006574]	NA	NA	NA
CHOYP_BRAFLDRAFT_270517.1.1.m.27028	-0.022012725	-0.001211726	No	NA	NA	NA	NA	NA	NA	cytoplasm [GO:0005737]; non-motile cilium [GO:0097730]; sperm midpiece [GO:0097225]; cell differentiation [GO:0030154]; olfactory behavior [GO:0042048]; positive regulation of fertilization [GO:1905516]; positive regulation of flagellated sperm motility [GO:1902093]; response to odorant [GO:1990834]; sensory perception of smell [GO:0007608]; spermatogenesis [GO:0007283]	NA	NA	NA
CHOYP_BRAFLDRAFT_270672.1.1.m.25768	0.010742725	-0.016004673	No	NA	NA	NA	NA	NA	NA	cytosol [GO:0005829]; extracellular exosome [GO:0070062]; O-phospho-L-serine:2-oxoglutarate aminotransferase activity [GO:0004648]; L-serine biosynthetic process [GO:0006564]; pyridoxine biosynthetic process [GO:0008615]	NA	NA	NA
CHOYP_BRAFLDRAFT_271463.1.1.m.62869	-0.02030755	-0.009697877	No	NA	NA	NA	NA	NA	NA	axoneme [GO:0005930]; centrosome [GO:0005813]; mitotic spindle [GO:0072686]; neuronal cell body [GO:0043025]; spindle pole [GO:0000922]; alpha-tubulin binding [GO:0043014]; calcium ion binding [GO:0005509]; protein C-terminus binding [GO:0008022]; cerebral cortex cell migration [GO:0021795]; mitotic cytokinesis [GO:0000281]; mitotic spindle organization [GO:0007052]; regulation of cell division […	NA	NA	NA
CHOYP_BRAFLDRAFT_272416.1.1.m.56641	0.014929715	0.000309396	No	NA	NA	NA	NA	NA	NA	centrosome [GO:0005813]; cytoplasm [GO:0005737]; cytosol [GO:0005829]; nuclear envelope [GO:0005635]; nuclear pore [GO:0005643]; nucleus [GO:0005634]; cadherin binding [GO:0045296]; GDP-dissociation inhibitor activity [GO:0005092]; GTPase activator activity [GO:0005096]; Ran GTPase binding [GO:0008536]; intracellular transport [GO:0046907]; positive regulation of mitotic centrosome separation [GO…	NA	NA	NA
CHOYP_BRAFLDRAFT_273508.1.4.m.5528	0.019835369	0.00547313	No	NA	NA	NA	NA	NA	NA	ribosome [GO:0005840]	NA	NA	NA
CHOYP_BRAFLDRAFT_273832.1.1.m.56325	0.00318715	-0.017876682	No	NA	NA	NA	NA	NA	NA	mitochondrial inner membrane [GO:0005743]; respirasome [GO:0070469]; 4 iron; 4 sulfur cluster binding [GO:0051539]; FMN binding [GO:0010181]; metal ion binding [GO:0046872]; NAD binding [GO:0051287]; NADH dehydrogenase (ubiquinone) activity [GO:0008137]	NA	NA	NA
CHOYP_BRAFLDRAFT_274539.3.3.m.49552	-0.015232805	-0.000931298	No	NA	NA	NA	NA	NA	NA	tRNA 2'-phosphotransferase activity [GO:0000215]; regulation of protein kinase activity [GO:0045859]; tRNA splicing; via endonucleolytic cleavage and ligation [GO:0006388]	NA	NA	NA
CHOYP_BRAFLDRAFT_274974.1.1.m.56783	0.011204693	-0.005662713	No	NA	NA	NA	NA	NA	NA	endoplasmic reticulum membrane [GO:0005789]; integral component of membrane [GO:0016021]; SRP-dependent cotranslational protein targeting to membrane; translocation [GO:0006616]	NA	NA	NA
CHOYP_BRAFLDRAFT_275083.2.2.m.66604	-0.020554218	0.002792737	No	NA	NA	NA	NA	NA	NA	cytoplasm [GO:0005737]	NA	NA	NA
CHOYP_BRAFLDRAFT_275293.1.1.m.16192	-0.009538079	-0.004846007	No	NA	NA	NA	NA	NA	NA	cytosol [GO:0005829]; 4 iron; 4 sulfur cluster binding [GO:0051539]; ATP binding [GO:0005524]; iron-sulfur cluster binding [GO:0051536]; metal ion binding [GO:0046872]; iron-sulfur cluster assembly [GO:0016226]	NA	NA	NA
CHOYP_BRAFLDRAFT_275517.1.1.m.9720	-0.00310664	0.009650991	No	NA	NA	NA	NA	NA	NA	chromosome [GO:0005694]; Golgi apparatus [GO:0005794]; nucleolus [GO:0005730]; nucleus [GO:0005634]; H4K20me3 modified histone binding [GO:1990889]; histone H4-K20 trimethylation [GO:0034773]; negative regulation of peptidyl-serine phosphorylation of STAT protein [GO:0033140]; positive regulation of stem cell differentiation [GO:2000738]; positive regulation of transcription of nucleolar large rR…	NA	NA	NA
CHOYP_BRAFLDRAFT_275527.1.1.m.12579	0.011397613	0.006160528	No	NA	NA	NA	NA	NA	NA	nuclear membrane [GO:0031965]; nuclear periphery [GO:0034399]; nuclear pore [GO:0005643]; structural constituent of nuclear pore [GO:0017056]; mRNA transport [GO:0051028]; nuclear pore complex assembly [GO:0051292]; protein transport [GO:0015031]	NA	NA	NA
CHOYP_BRAFLDRAFT_275580.2.2.m.40924	-0.006632068	0.021404168	No	NA	NA	NA	NA	NA	NA	mitochondrion [GO:0005739]; amino acid binding [GO:0016597]; L-tyrosine:2-oxoglutarate aminotransferase activity [GO:0004838]; pyridoxal phosphate binding [GO:0030170]; 2-oxoglutarate metabolic process [GO:0006103]; biosynthetic process [GO:0009058]; cellular amino acid metabolic process [GO:0006520]; glutamate metabolic process [GO:0006536]; L-phenylalanine catabolic process [GO:0006559]; respon…	NA	NA	NA
CHOYP_BRAFLDRAFT_275667.1.1.m.17353	-0.017454043	-0.007207692	No	NA	NA	NA	NA	NA	NA	centrosome [GO:0005813]; ciliary tip [GO:0097542]; cilium [GO:0005929]; cytoplasm [GO:0005737]; intraciliary transport particle B [GO:0030992]; bone morphogenesis [GO:0060349]; chondrocyte differentiation [GO:0002062]; intraciliary transport involved in cilium assembly [GO:0035735]; negative regulation of epithelial cell proliferation [GO:0050680]; negative regulation of non-canonical Wnt signali…	NA	NA	NA
CHOYP_BRAFLDRAFT_275724.1.1.m.54178	0.003453471	-0.006312593	No	NA	NA	NA	NA	NA	NA	cytoplasm [GO:0005737]; cytosol [GO:0005829]; growth cone [GO:0030426]; membrane [GO:0016020]; co-SMAD binding [GO:0070410]; cysteine-type endopeptidase activity [GO:0004197]; cysteine-type peptidase activity [GO:0008234]; Lys48-specific deubiquitinase activity [GO:1990380]; thiol-dependent ubiquitin-specific protease activity [GO:0004843]; thiol-dependent ubiquitinyl hydrolase activity [GO:00364…	NA	NA	NA
CHOYP_BRAFLDRAFT_275787.1.2.m.15360	0.010942961	-0.022620365	No	NA	NA	NA	NA	NA	NA	cytoplasm [GO:0005737]; cytosol [GO:0005829]; microtubule [GO:0005874]; cell differentiation [GO:0030154]; nervous system development [GO:0007399]	NA	NA	NA
CHOYP_BRAFLDRAFT_275787.2.2.m.62313	-0.008856674	0.01605419	No	NA	NA	NA	NA	NA	NA	cytoplasm [GO:0005737]; cytosol [GO:0005829]; microtubule [GO:0005874]; cell differentiation [GO:0030154]; nervous system development [GO:0007399]	NA	NA	NA
CHOYP_BRAFLDRAFT_275793.1.1.m.9519	0.003647786	-0.008720528	No	NA	NA	NA	NA	NA	NA	endoplasmic reticulum membrane [GO:0005789]; integral component of membrane [GO:0016021]; disulfide oxidoreductase activity [GO:0015036]; cell redox homeostasis [GO:0045454]; response to endoplasmic reticulum stress [GO:0034976]	NA	NA	NA
CHOYP_BRAFLDRAFT_275870.1.1.m.12895	0.00231218	-0.023287143	No	NA	NA	NA	NA	NA	NA	cytosol [GO:0005829]; membrane [GO:0016020]; nucleolus [GO:0005730]; nucleus [GO:0005634]; magnesium ion binding [GO:0000287]; magnesium-dependent protein serine/threonine phosphatase activity [GO:0004724]; manganese ion binding [GO:0030145]; protein serine/threonine phosphatase activity [GO:0004722]; N-terminal protein myristoylation [GO:0006499]; negative regulation of defense response to virus…	NA	NA	NA
CHOYP_BRAFLDRAFT_276131.1.1.m.46672	0.014967151	-0.000107111	No	NA	NA	NA	NA	NA	NA	condensed chromosome [GO:0000793]; nuclear chromatin [GO:0000790]; nucleolus [GO:0005730]; nucleosome [GO:0000786]; pericentric heterochromatin [GO:0005721]; DNA binding [GO:0003677]; double-stranded methylated DNA binding [GO:0010385]; nucleosomal DNA binding [GO:0031492]; promoter-specific chromatin binding [GO:1990841]; protein heterodimerization activity [GO:0046982]; protein kinase binding […	NA	NA	NA
CHOYP_BRAFLDRAFT_276226.1.2.m.21725	0.008447267	0.012428478	No	NA	NA	NA	NA	NA	NA	NA	NA	NA	NA
CHOYP_BRAFLDRAFT_276226.2.2.m.64449	-0.011603841	9.60E-05	No	NA	NA	NA	NA	NA	NA	cytoplasm [GO:0005737]; 13-prostaglandin reductase activity [GO:0036132]; 15-oxoprostaglandin 13-oxidase activity [GO:0047522]; prostaglandin metabolic process [GO:0006693]	NA	NA	NA
CHOYP_BRAFLDRAFT_276229.1.1.m.37508	-0.005142397	0.006846984	No	NA	NA	NA	NA	NA	NA		NA	NA	NA
CHOYP_BRAFLDRAFT_276474.1.1.m.6793	-0.006203823	-0.015813167	No	NA	NA	NA	NA	NA	NA	peroxisome [GO:0005777]; 2-oxo-4-hydroxy-4-carboxy-5-ureidoimidazoline decarboxylase activity [GO:0051997]; carboxy-lyase activity [GO:0016831]; allantoin biosynthetic process [GO:0019428]; purine nucleobase metabolic process [GO:0006144]; urate catabolic process [GO:0019628]	NA	NA	NA
CHOYP_BRAFLDRAFT_276592.1.1.m.8046	-0.007061553	0.002644086	No	NA	NA	NA	NA	NA	NA	nucleolus [GO:0005730]; nucleoplasm [GO:0005654]; Pwp2p-containing subcomplex of 90S preribosome [GO:0034388]; small-subunit processome [GO:0032040]; RNA binding [GO:0003723]; regulation of axon extension [GO:0030516]; response to stimulus [GO:0050896]; retina homeostasis [GO:0001895]; rRNA processing [GO:0006364]; visual perception [GO:0007601]	NA	NA	NA
CHOYP_BRAFLDRAFT_276662.1.1.m.52846	-0.003839055	-0.009956336	No	NA	NA	NA	NA	NA	NA	autophagosome [GO:0005776]; autophagosome membrane [GO:0000421]; cytoplasmic vesicle [GO:0031410]; cytosol [GO:0005829]; Golgi apparatus [GO:0005794]; autophagosome assembly [GO:0000045]; autophagy of mitochondrion [GO:0000422]; cellular response to nitrogen starvation [GO:0006995]; protein transport [GO:0015031]	NA	NA	NA
CHOYP_BRAFLDRAFT_276868.1.1.m.27780	-0.003203452	0.008068514	No	NA	NA	NA	NA	NA	NA	perinuclear region of cytoplasm [GO:0048471]; syntaxin binding [GO:0019905]; ubiquitin-protein transferase activity [GO:0004842]; proteasome-mediated ubiquitin-dependent protein catabolic process [GO:0043161]	NA	NA	NA
CHOYP_BRAFLDRAFT_276908.1.1.m.28793	-0.005198182	-0.011363952	No	NA	NA	NA	NA	NA	NA	AP-3 adaptor complex [GO:0030123]; axon [GO:0030424]; axon cytoplasm [GO:1904115]; endosome membrane [GO:0010008]; glutamatergic synapse [GO:0098978]; Golgi membrane [GO:0000139]; plasma membrane [GO:0005886]; postsynapse [GO:0098794]; presynapse [GO:0098793]; presynaptic endosome [GO:0098830]; terminal bouton [GO:0043195]; trans-Golgi network [GO:0005802]; anterograde axonal transport [GO:000808…	NA	NA	NA
CHOYP_BRAFLDRAFT_277055.1.2.m.3095	-0.001052324	-0.014518125	No	NA	NA	NA	NA	NA	NA	integral component of membrane [GO:0016021]; transmembrane transport [GO:0055085]	NA	NA	NA
CHOYP_BRAFLDRAFT_277055.2.2.m.18714	-0.004762058	-0.011234263	No	NA	NA	NA	NA	NA	NA	NA	NA	NA	NA
CHOYP_BRAFLDRAFT_277091.1.3.m.1103	-0.007295338	0.004278346	No	NA	NA	NA	NA	NA	NA	ribosome [GO:0005840]; structural constituent of ribosome [GO:0003735]; tRNA binding [GO:0000049]; translation [GO:0006412]	NA	NA	NA
CHOYP_BRAFLDRAFT_277269.1.1.m.51636	0.004331642	-0.012123239	No	NA	NA	NA	NA	NA	NA	mitochondrial matrix [GO:0005759]; mitochondrion [GO:0005739]; endopeptidase activity [GO:0004175]; metal ion binding [GO:0046872]; metalloendopeptidase activity [GO:0004222]; peptide metabolic process [GO:0006518]; protein processing involved in protein targeting to mitochondrion [GO:0006627]; proteolysis [GO:0006508]	NA	NA	NA
CHOYP_BRAFLDRAFT_277494.2.3.m.57496	-0.006649829	0.01273777	No	NA	NA	NA	NA	NA	NA	cytosol [GO:0005829]; eukaryotic translation initiation factor 4F complex [GO:0016281]; mRNA binding [GO:0003729]; RNA binding [GO:0003723]; RNA cap binding [GO:0000339]; translation factor activity; RNA binding [GO:0008135]; translation initiation factor activity [GO:0003743]; regulation of translational initiation [GO:0006446]	NA	NA	NA
CHOYP_BRAFLDRAFT_277494.3.3.m.62602	0.011554799	-0.007483532	No	NA	NA	NA	NA	NA	NA	eukaryotic translation initiation factor 4F complex [GO:0016281]; mRNA binding [GO:0003729]; RNA cap binding [GO:0000339]; translation initiation factor activity [GO:0003743]; positive regulation of meiosis I [GO:0060903]; positive regulation of protein phosphorylation [GO:0001934]; positive regulation of translation [GO:0045727]; spermatogenesis [GO:0007283]	NA	NA	NA
CHOYP_BRAFLDRAFT_277528.1.1.m.10120	-0.01996192	0.002412119	No	NA	NA	NA	NA	NA	NA	intracellular [GO:0005622]; metal ion binding [GO:0046872]	NA	NA	NA
CHOYP_BRAFLDRAFT_277744.1.2.m.5416	-0.002132296	0.001273641	No	NA	NA	NA	NA	NA	NA	brush border [GO:0005903]; integral component of membrane [GO:0016021]; membrane [GO:0016020]; scavenger receptor activity [GO:0005044]; serine-type endopeptidase activity [GO:0004252]	NA	NA	NA
CHOYP_BRAFLDRAFT_277775.1.1.m.12736	0.00370895	-0.009321941	No	NA	NA	NA	NA	NA	NA	6-phosphofructo-2-kinase/fructose-2;6-biphosphatase complex [GO:0043540]; cytosol [GO:0005829]; 6-phosphofructo-2-kinase activity [GO:0003873]; ATP binding [GO:0005524]; fructose-2;6-bisphosphate 2-phosphatase activity [GO:0004331]; fructose-6-phosphate binding [GO:0070095]; identical protein binding [GO:0042802]; kinase binding [GO:0019900]; animal organ regeneration [GO:0031100]; carbohydrate p…	NA	NA	NA
CHOYP_BRAFLDRAFT_277775.1.1.m.12737	-0.002908626	0.007737802	No	NA	NA	NA	NA	NA	NA	cytoplasm [GO:0005737]; cytosol [GO:0005829]; metal ion binding [GO:0046872]; thiol-dependent ubiquitin-specific protease activity [GO:0004843]; ubiquitin-specific protease activity involved in negative regulation of retrograde protein transport; ER to cytosol [GO:1904265]; endoplasmic reticulum unfolded protein response [GO:0030968]; macroautophagy [GO:0016236]; protein deubiquitination [GO:0016…	NA	NA	NA
CHOYP_BRAFLDRAFT_277797.1.1.m.26394	-0.001198455	0.00491021	No	NA	NA	NA	NA	NA	NA	cytoplasm [GO:0005737]; nucleoplasm [GO:0005654]; hydrolase activity [GO:0016787]; regulation of cell proliferation [GO:0042127]	NA	NA	NA
CHOYP_BRAFLDRAFT_277920.1.1.m.28845	0.001074373	-0.003530583	No	NA	NA	NA	NA	NA	NA	apical part of cell [GO:0045177]; cytoplasm [GO:0005737]; nucleolus [GO:0005730]; nucleus [GO:0005634]; preribosome; small subunit precursor [GO:0030688]; snoRNA binding [GO:0030515]; cell proliferation [GO:0008283]; maturation of SSU-rRNA from tricistronic rRNA transcript (SSU-rRNA; 5.8S rRNA; LSU-rRNA) [GO:0000462]; rRNA processing [GO:0006364]; trophectodermal cell differentiation [GO:0001829]	NA	NA	NA
CHOYP_BRAFLDRAFT_278091.1.1.m.7340	-0.014170886	-0.006447164	No	NA	NA	NA	NA	NA	NA	cytoplasm [GO:0005737]; cytosol [GO:0005829]; extracellular exosome [GO:0070062]; ATP binding [GO:0005524]; metal ion binding [GO:0046872]; phosphoribosylformylglycinamidine synthase activity [GO:0004642]; 'de novo' IMP biosynthetic process [GO:0006189]; anterior head development [GO:0097065]; glutamine metabolic process [GO:0006541]; purine ribonucleoside monophosphate biosynthetic process [GO:0…	NA	NA	NA
CHOYP_BRAFLDRAFT_278625.1.2.m.53120	0.006203777	-0.015587038	No	NA	NA	NA	NA	NA	NA	Golgi apparatus [GO:0005794]; Golgi membrane [GO:0000139]; membrane [GO:0016020]; mitochondrion [GO:0005739]; fatty-acyl-CoA binding [GO:0000062]; protein kinase A regulatory subunit binding [GO:0034237]; steroid biosynthetic process [GO:0006694]	NA	NA	NA
CHOYP_BRAFLDRAFT_278777.1.1.m.1970	0.006588326	0.018093163	No	NA	NA	NA	NA	NA	NA	nucleus [GO:0005634]; sequence-specific DNA binding [GO:0043565]; multicellular organism development [GO:0007275]; regulation of transcription; DNA-templated [GO:0006355]	NA	NA	NA
CHOYP_BRAFLDRAFT_278832.1.1.m.13624	0.003620467	0.018961146	No	NA	NA	NA	NA	NA	NA	peroxisomal matrix [GO:0005782]; peroxisome [GO:0005777]; acyl-CoA oxidase activity [GO:0003997]; FAD binding [GO:0071949]; fatty acid binding [GO:0005504]; flavin adenine dinucleotide binding [GO:0050660]; palmitoyl-CoA oxidase activity [GO:0016401]; protein homodimerization activity [GO:0042803]; fatty acid beta-oxidation using acyl-CoA oxidase [GO:0033540]; fatty acid oxidation [GO:0019395]; g…	NA	NA	NA
CHOYP_BRAFLDRAFT_278918.1.5.m.13792	0.002494146	-0.009660353	No	NA	NA	NA	NA	NA	NA	flavin adenine dinucleotide binding [GO:0050660]; monooxygenase activity [GO:0004497]; N;N-dimethylaniline monooxygenase activity [GO:0004499]; NADP binding [GO:0050661]	NA	NA	NA
CHOYP_BRAFLDRAFT_278918.2.5.m.16457	-0.004966068	-0.01217194	No	NA	NA	NA	NA	NA	NA	flavin adenine dinucleotide binding [GO:0050660]; monooxygenase activity [GO:0004497]; N;N-dimethylaniline monooxygenase activity [GO:0004499]; NADP binding [GO:0050661]; defense response to fungus [GO:0050832]	NA	NA	NA
CHOYP_BRAFLDRAFT_278918.3.5.m.38481	-0.00309461	-0.014623665	No	NA	NA	NA	NA	NA	NA	flavin adenine dinucleotide binding [GO:0050660]; monooxygenase activity [GO:0004497]; N;N-dimethylaniline monooxygenase activity [GO:0004499]; NADP binding [GO:0050661]	NA	NA	NA
CHOYP_BRAFLDRAFT_278918.4.5.m.39356	0.007922351	-0.006143773	No	NA	NA	NA	NA	NA	NA	extracellular region [GO:0005576]; flavin adenine dinucleotide binding [GO:0050660]; N;N-dimethylaniline monooxygenase activity [GO:0004499]; NADP binding [GO:0050661]; senecionine N-oxygenase activity [GO:0033784]; alkaloid metabolic process [GO:0009820]; oxidation-reduction process [GO:0055114]; protein homotetramerization [GO:0051289]	NA	NA	NA
CHOYP_BRAFLDRAFT_278918.5.5.m.48881	-0.023511586	0.002569676	No	NA	NA	NA	NA	NA	NA	flavin adenine dinucleotide binding [GO:0050660]; monooxygenase activity [GO:0004497]; N;N-dimethylaniline monooxygenase activity [GO:0004499]; NADP binding [GO:0050661]	NA	NA	NA
CHOYP_BRAFLDRAFT_278938.1.1.m.38684	-0.005512692	0.004641825	No	NA	NA	NA	NA	NA	NA	condensed nuclear chromosome [GO:0000794]; early endosome [GO:0005769]; ESCRT III complex [GO:0000815]; microtubule organizing center [GO:0005815]; nuclear matrix [GO:0016363]; protein domain specific binding [GO:0019904]; protein homodimerization activity [GO:0042803]; gene silencing [GO:0016458]; midbody abscission [GO:0061952]; mitotic chromosome condensation [GO:0007076]; mitotic metaphase pl…	NA	NA	NA
CHOYP_BRAFLDRAFT_279143.1.1.m.50630	0.003255303	-0.014324172	No	NA	NA	NA	NA	NA	NA	fibrillar center [GO:0001650]; Mpp10 complex [GO:0034457]; nucleolus [GO:0005730]; small-subunit processome [GO:0032040]; rRNA primary transcript binding [GO:0042134]; snoRNA binding [GO:0030515]; rRNA processing [GO:0006364]	NA	NA	NA
CHOYP_BRAFLDRAFT_279226.1.1.m.24471	-0.006752747	-0.005712347	No	NA	NA	NA	NA	NA	NA	cytoplasm [GO:0005737]; dipeptidase activity [GO:0016805]; serine-type peptidase activity [GO:0008236]	NA	NA	NA
CHOYP_BRAFLDRAFT_279360.1.1.m.11115	0.013104093	-0.020319525	No	NA	NA	NA	NA	NA	NA	cytosol [GO:0005829]; nuclear pore [GO:0005643]; nucleoplasm [GO:0005654]; nuclear import signal receptor activity [GO:0061608]; nuclear localization sequence binding [GO:0008139]; protein transporter activity [GO:0008565]; maternal process involved in female pregnancy [GO:0060135]; NLS-bearing protein import into nucleus [GO:0006607]; positive regulation of transcription by RNA polymerase II [GO…	NA	NA	NA
CHOYP_BRAFLDRAFT_279625.1.1.m.51890	0.021344284	-0.009556811	No	NA	NA	NA	NA	NA	NA	4-coumarate-CoA ligase activity [GO:0016207]; ATP binding [GO:0005524]; phenylpropanoid metabolic process [GO:0009698]	NA	NA	NA
CHOYP_BRAFLDRAFT_279668.1.1.m.21404	0.004418293	-0.004817137	No	NA	NA	NA	NA	NA	NA	endoplasmic reticulum [GO:0005783]; endoplasmic reticulum-Golgi intermediate compartment [GO:0005793]; intracellular membrane-bounded organelle [GO:0043231]; nucleoplasm [GO:0005654]; nucleus [GO:0005634]; perinuclear region of cytoplasm [GO:0048471]; TRAPP complex [GO:0030008]; ion channel binding [GO:0044325]; transcription factor binding [GO:0008134]; endoplasmic reticulum to Golgi vesicle-med…	NA	NA	NA
CHOYP_BRAFLDRAFT_279789.3.3.m.48128	0.017967899	-0.0085468	No	NA	NA	NA	NA	NA	NA	nucleus [GO:0005634]; ribosome [GO:0005840]; 5S rRNA binding [GO:0008097]; structural constituent of ribosome [GO:0003735]; translation [GO:0006412]	NA	NA	NA
CHOYP_BRAFLDRAFT_279923.1.1.m.65663	-0.001714092	-0.016039387	No	NA	NA	NA	NA	NA	NA	cytosol [GO:0005829]; nucleus [GO:0005634]; proteasome accessory complex [GO:0022624]; proteasome regulatory particle; lid subcomplex [GO:0008541]; structural molecule activity [GO:0005198]; meiosis I [GO:0007127]; proteasome assembly [GO:0043248]; ubiquitin-dependent protein catabolic process [GO:0006511]	NA	NA	NA
CHOYP_BRAFLDRAFT_279937.1.1.m.49979	0.019185087	-0.009621263	No	NA	NA	NA	NA	NA	NA	cytoplasm [GO:0005737]; inclusion body [GO:0016234]; aldo-keto reductase (NADP) activity [GO:0004033]; ferric iron binding [GO:0008199]; inositol oxygenase activity [GO:0050113]; NADP binding [GO:0050661]; oxidoreductase activity [GO:0016491]; oxidoreductase activity; acting on NAD(P)H [GO:0016651]; oxidoreductase activity; acting on single donors with incorporation of molecular oxygen [GO:001670…	NA	NA	NA
CHOYP_BRAFLDRAFT_279949.1.1.m.54415	-0.022568513	0.009995443	No	NA	NA	NA	NA	NA	NA	centriole [GO:0005814]; centrosome [GO:0005813]; ciliary basal body [GO:0036064]; cytoplasm [GO:0005737]; cytosol [GO:0005829]; membrane [GO:0016020]; MKS complex [GO:0036038]; branching morphogenesis of an epithelial tube [GO:0048754]; cardiac septum morphogenesis [GO:0060411]; ciliary basal body-plasma membrane docking [GO:0097711]; cilium assembly [GO:0060271]; common bile duct development [GO…	NA	NA	NA
CHOYP_BRAFLDRAFT_279978.1.1.m.30960	-0.020190531	-0.00781743	No	NA	NA	NA	NA	NA	NA		NA	NA	NA
CHOYP_BRAFLDRAFT_280249.1.1.m.26508	-0.013549993	0.013445762	No	NA	NA	NA	NA	NA	NA		NA	NA	NA
CHOYP_BRAFLDRAFT_280343.1.1.m.41317	-0.008812575	-0.008232679	No	NA	NA	NA	NA	NA	NA	cytosol [GO:0005829]; intracellular membrane-bounded organelle [GO:0043231]; trans-Golgi network transport vesicle [GO:0030140]; CD4 receptor binding [GO:0042609]	NA	NA	NA
CHOYP_BRAFLDRAFT_280861.1.2.m.5389	-0.010365853	-0.00340408	No	NA	NA	NA	NA	NA	NA	COPII vesicle coat [GO:0030127]; Cul3-RING ubiquitin ligase complex [GO:0031463]; cytoplasm [GO:0005737]; cytoplasmic vesicle [GO:0031410]; endoplasmic reticulum [GO:0005783]; endoplasmic reticulum exit site [GO:0070971]; endoplasmic reticulum membrane [GO:0005789]; endosome [GO:0005768]; Golgi membrane [GO:0000139]; nucleus [GO:0005634]; calcium ion binding [GO:0005509]; calcium-dependent protei…	NA	NA	NA
CHOYP_BRAFLDRAFT_281070.1.1.m.1319	0.005519679	0.02218739	No	NA	NA	NA	NA	NA	NA	cytosol [GO:0005829]; extracellular exosome [GO:0070062]; intracellular [GO:0005622]; membrane [GO:0016020]; mitochondrial matrix [GO:0005759]; mitochondrion [GO:0005739]; peroxisomal matrix [GO:0005782]; peroxisome [GO:0005777]; glutathione peroxidase activity [GO:0004602]; glutathione transferase activity [GO:0004364]; protein disulfide oxidoreductase activity [GO:0015035]; signaling receptor b…	NA	NA	NA
CHOYP_BRAFLDRAFT_281217.1.1.m.15677	0.00288836	-0.020162538	No	NA	NA	NA	NA	NA	NA	cytoplasm [GO:0005737]; nucleus [GO:0005634]; proteasome core complex [GO:0005839]; proteasome core complex; beta-subunit complex [GO:0019774]; endopeptidase activity [GO:0004175]; threonine-type endopeptidase activity [GO:0004298]; proteasomal protein catabolic process [GO:0010498]; proteasomal ubiquitin-independent protein catabolic process [GO:0010499]; proteasome-mediated ubiquitin-dependent …	NA	NA	NA
CHOYP_BRAFLDRAFT_281480.1.1.m.22697	-0.021020983	-0.008313707	No	NA	NA	NA	NA	NA	NA	cyclosporin A binding [GO:0016018]; peptidyl-prolyl cis-trans isomerase activity [GO:0003755]; unfolded protein binding [GO:0051082]; protein refolding [GO:0042026]	NA	NA	NA
CHOYP_BRAFLDRAFT_281490.1.1.m.53995	0.009548794	-0.004890774	No	NA	NA	NA	NA	NA	NA	condensed chromosome kinetochore [GO:0000777]; cytosol [GO:0005829]; nuclear envelope [GO:0005635]; nuclear pore outer ring [GO:0031080]; cell cycle [GO:0007049]; cell division [GO:0051301]; chromosome segregation [GO:0007059]; mRNA export from nucleus [GO:0006406]; viral process [GO:0016032]	NA	NA	NA
CHOYP_BRAFLDRAFT_281651.2.8.m.5909	-0.00232177	0.00299735	No	NA	NA	NA	NA	NA	NA	cytoplasm [GO:0005737]; extracellular region [GO:0005576]; extracellular space [GO:0005615]; chitin binding [GO:0008061]; chitinase activity [GO:0004568]; apoptotic process [GO:0006915]; chitin catabolic process [GO:0006032]; immune system process [GO:0002376]; polysaccharide catabolic process [GO:0000272]; positive regulation of chemokine secretion [GO:0090197]; production of molecular mediator …	NA	NA	NA
CHOYP_BRAFLDRAFT_281651.5.8.m.25278	-0.022453724	0.00047297	No	NA	NA	NA	NA	NA	NA	cytoplasm [GO:0005737]; extracellular region [GO:0005576]; extracellular space [GO:0005615]; chitin binding [GO:0008061]; chitinase activity [GO:0004568]; apoptotic process [GO:0006915]; chitin catabolic process [GO:0006032]; immune system process [GO:0002376]; polysaccharide catabolic process [GO:0000272]; positive regulation of chemokine secretion [GO:0090197]; production of molecular mediator …	NA	NA	NA
CHOYP_BRAFLDRAFT_281658.1.1.m.6266	-0.01194835	-0.012016843	No	NA	NA	NA	NA	NA	NA	Ku70:Ku80 complex [GO:0043564]; nonhomologous end joining complex [GO:0070419]; nuclear chromosome; telomeric region [GO:0000784]; nucleoplasm [GO:0005654]; ribonucleoprotein complex [GO:1990904]; 5'-deoxyribose-5-phosphate lyase activity [GO:0051575]; ATP binding [GO:0005524]; ATP-dependent DNA helicase activity [GO:0004003]; damaged DNA binding [GO:0003684]; RNA binding [GO:0003723]; telomeric …	NA	NA	NA
CHOYP_BRAFLDRAFT_281754.1.1.m.27604	-0.004714675	-0.006924893	No	NA	NA	NA	NA	NA	NA	mitochondrial envelope [GO:0005740]; mitochondrial matrix [GO:0005759]; plasma membrane [GO:0005886]; 3-hydroxyacyl-CoA dehydrogenase activity [GO:0003857]; 3-oxoacyl-[acyl-carrier-protein] reductase (NADH) activity [GO:0047025]; estradiol 17-beta-dehydrogenase activity [GO:0004303]; NADH binding [GO:0070404]; testosterone dehydrogenase (NAD+) activity [GO:0047035]; androgen metabolic process [GO…	NA	NA	NA
CHOYP_BRAFLDRAFT_282065.1.2.m.590	0.004415696	-0.004833333	No	NA	NA	NA	NA	NA	NA		NA	NA	NA
CHOYP_BRAFLDRAFT_282105.1.2.m.43460	-0.002574959	0.00305617	No	NA	NA	NA	NA	NA	NA	NA	NA	NA	NA
CHOYP_BRAFLDRAFT_282135.1.1.m.55919	-0.010695341	-0.003565224	No	NA	NA	NA	NA	NA	NA	cytosol [GO:0005829]; phosphopantothenate--cysteine ligase activity [GO:0004632]; coenzyme A biosynthetic process [GO:0015937]; coenzyme biosynthetic process [GO:0009108]	NA	NA	NA
CHOYP_BRAFLDRAFT_282200.1.1.m.18115	-0.006995506	0.013980345	No	NA	NA	NA	NA	NA	NA	mRNA cleavage and polyadenylation specificity factor complex [GO:0005847]; 5'-3' exonuclease activity [GO:0008409]; endoribonuclease activity [GO:0004521]; metal ion binding [GO:0046872]; RNA binding [GO:0003723]; mRNA 3'-end processing by stem-loop binding and cleavage [GO:0006398]; mRNA polyadenylation [GO:0006378]; pre-mRNA cleavage required for polyadenylation [GO:0098789]; snoRNA 3'-end proc…	NA	NA	NA
CHOYP_BRAFLDRAFT_282752.2.2.m.17526	0.00491589	-0.000600715	No	NA	NA	NA	NA	NA	NA	integral component of membrane [GO:0016021]; plasma membrane [GO:0005886]; glucose:sodium symporter activity [GO:0005412]	NA	NA	NA
CHOYP_BRAFLDRAFT_283093.1.1.m.15039	-0.014126848	-0.020153101	No	NA	NA	NA	NA	NA	NA	NA	NA	NA	NA
CHOYP_BRAFLDRAFT_283789.1.1.m.40987	-0.012567658	0.001008574	No	NA	NA	NA	NA	NA	NA	cytosol [GO:0005829]; integral component of membrane [GO:0016021]; oligosaccharyltransferase complex [GO:0008250]; rough endoplasmic reticulum [GO:0005791]; dolichyl-diphosphooligosaccharide-protein glycotransferase activity [GO:0004579]; protein N-linked glycosylation via asparagine [GO:0018279]	NA	NA	NA
CHOYP_BRAFLDRAFT_284130.1.1.m.27065	-0.005699438	-0.001132418	No	NA	NA	NA	NA	NA	NA	membrane raft [GO:0045121]; dipeptidyl-peptidase activity [GO:0008239]; serine-type peptidase activity [GO:0008236]; innate immune response [GO:0045087]; proteolysis [GO:0006508]	NA	NA	NA
CHOYP_BRAFLDRAFT_284242.1.1.m.13711	-0.007670503	0.00607777	No	NA	NA	NA	NA	NA	NA	cytoplasm [GO:0005737]; trans-Golgi network [GO:0005802]; GTP binding [GO:0005525]; intracellular protein transport [GO:0006886]; protein localization to Golgi membrane [GO:1903292]; vesicle-mediated transport [GO:0016192]	NA	NA	NA
CHOYP_BRAFLDRAFT_284412.1.1.m.37396	-0.016959105	0.009602069	No	NA	NA	NA	NA	NA	NA	cytoplasm [GO:0005737]; cytosol [GO:0005829]; mitochondrial inner membrane [GO:0005743]; mitochondrial matrix [GO:0005759]; mitochondrion [GO:0005739]; ATP binding [GO:0005524]; metal ion binding [GO:0046872]; tetrahydrofolylpolyglutamate synthase activity [GO:0004326]; animal organ regeneration [GO:0031100]; brain development [GO:0007420]; cell proliferation [GO:0008283]; folic acid metabolic pr…	NA	NA	NA
CHOYP_BRAFLDRAFT_284508.1.1.m.4587	-0.012330232	-0.00742325	No	NA	NA	NA	NA	NA	NA	Ada2/Gcn5/Ada3 transcription activator complex [GO:0005671]; epsilon DNA polymerase complex [GO:0008622]; nucleoplasm [GO:0005654]; nucleus [GO:0005634]; DNA binding [GO:0003677]; DNA-directed DNA polymerase activity [GO:0003887]; protein heterodimerization activity [GO:0046982]; G1/S transition of mitotic cell cycle [GO:0000082]; histone H3 acetylation [GO:0043966]	NA	NA	NA
CHOYP_BRAFLDRAFT_284587.1.3.m.284	-0.00050328	-0.001172366	No	NA	NA	NA	NA	NA	NA	cytoplasm [GO:0005737]; aldose 1-epimerase activity [GO:0004034]; carbohydrate binding [GO:0030246]; galactose catabolic process via UDP-galactose [GO:0033499]; glucose metabolic process [GO:0006006]	NA	NA	NA
CHOYP_BRAFLDRAFT_284587.2.3.m.15867	-0.002998284	-0.012978804	No	NA	NA	NA	NA	NA	NA	cytoplasm [GO:0005737]; aldose 1-epimerase activity [GO:0004034]; carbohydrate binding [GO:0030246]; galactose catabolic process via UDP-galactose [GO:0033499]; glucose metabolic process [GO:0006006]	NA	NA	NA
CHOYP_BRAFLDRAFT_284587.3.3.m.26954	0.012740196	0.016391584	No	NA	NA	NA	NA	NA	NA	cytoplasm [GO:0005737]; aldose 1-epimerase activity [GO:0004034]; carbohydrate binding [GO:0030246]; galactose catabolic process via UDP-galactose [GO:0033499]; glucose metabolic process [GO:0006006]	NA	NA	NA
CHOYP_BRAFLDRAFT_284774.2.3.m.15260	-0.002501843	0.013877776	No	NA	NA	NA	NA	NA	NA	cytoplasm [GO:0005737]; protein-L-isoaspartate (D-aspartate) O-methyltransferase activity [GO:0004719]	NA	NA	NA
CHOYP_BRAFLDRAFT_284784.1.1.m.12397	0.002179971	-0.008072714	No	NA	NA	NA	NA	NA	NA	cytoplasm [GO:0005737]; NatB complex [GO:0031416]; nucleus [GO:0005634]; peptide alpha-N-acetyltransferase activity [GO:0004596]; N-terminal peptidyl-methionine acetylation [GO:0017196]	NA	NA	NA
CHOYP_BRAFLDRAFT_284846.2.2.m.60100	-0.005415248	0.002186451	No	NA	NA	NA	NA	NA	NA	endoplasmic reticulum [GO:0005783]; integral component of endoplasmic reticulum membrane [GO:0030176]; membrane [GO:0016020]; Sec62/Sec63 complex [GO:0031207]; protein transporter activity [GO:0008565]; liver development [GO:0001889]; multicellular organism aging [GO:0010259]; nitrogen compound metabolic process [GO:0006807]; posttranslational protein targeting to endoplasmic reticulum membrane […	NA	NA	NA
CHOYP_BRAFLDRAFT_284971.1.1.m.8607	-0.005656579	0.002662795	No	NA	NA	NA	NA	NA	NA	Ctf18 RFC-like complex [GO:0031390]; DNA replication factor C complex [GO:0005663]; Elg1 RFC-like complex [GO:0031391]; nucleoplasm [GO:0005654]; nucleus [GO:0005634]; ATP binding [GO:0005524]; DNA clamp loader activity [GO:0003689]; enzyme binding [GO:0019899]; single-stranded DNA-dependent ATPase activity [GO:0043142]; DNA-dependent DNA replication [GO:0006261]; positive regulation of DNA-direc…	NA	NA	NA
CHOYP_BRAFLDRAFT_284971.1.1.m.8608	-0.006190582	-0.008043278	No	NA	NA	NA	NA	NA	NA	nucleus [GO:0005634]; transcription factor TFIIF complex [GO:0005674]; ATP binding [GO:0005524]; DNA binding [GO:0003677]; helicase activity [GO:0004386]; TFIIF-class transcription factor complex binding [GO:0001096]; positive regulation of transcription elongation from RNA polymerase II promoter [GO:0032968]; transcription by RNA polymerase II [GO:0006366]; transcription elongation from RNA poly…	NA	NA	NA
CHOYP_BRAFLDRAFT_285193.1.1.m.63396	-0.007699494	0.005381739	No	NA	NA	NA	NA	NA	NA	mitochondrion [GO:0005739]; myelin sheath [GO:0043209]; SNARE complex [GO:0031201]; synapse [GO:0045202]; vacuolar membrane [GO:0005774]; soluble NSF attachment protein activity [GO:0005483]; syntaxin binding [GO:0019905]; intracellular protein transport [GO:0006886]; vesicle-mediated transport [GO:0016192]	NA	NA	NA
CHOYP_BRAFLDRAFT_285264.1.1.m.52913	-0.009898364	-0.015004758	No	NA	NA	NA	NA	NA	NA	cytosol [GO:0005829]; 3'(2');5'-bisphosphate nucleotidase activity [GO:0008441]; metal ion binding [GO:0046872]; 3'-phosphoadenosine 5'-phosphosulfate metabolic process [GO:0050427]; nervous system development [GO:0007399]; nucleobase-containing compound metabolic process [GO:0006139]; phosphatidylinositol phosphorylation [GO:0046854]	NA	NA	NA
CHOYP_BRAFLDRAFT_285738.1.1.m.21025	0.006917372	0.017262262	No	NA	NA	NA	NA	NA	NA	cytosol [GO:0005829]; magnesium ion binding [GO:0000287]; phosphoacetylglucosamine mutase activity [GO:0004610]; phosphoglucomutase activity [GO:0004614]; carbohydrate metabolic process [GO:0005975]; glucosamine metabolic process [GO:0006041]; glucose 1-phosphate metabolic process [GO:0019255]; hemopoiesis [GO:0030097]; protein N-linked glycosylation [GO:0006487]; protein O-linked glycosylation […	NA	NA	NA
CHOYP_BRAFLDRAFT_285971.1.1.m.18286	-0.000286201	-0.013415071	No	NA	NA	NA	NA	NA	NA	metal ion binding [GO:0046872]; transferase activity [GO:0016740]; protein ubiquitination [GO:0016567]	NA	NA	NA
CHOYP_BRAFLDRAFT_286243.1.1.m.11085	-0.004114672	0.005576304	No	NA	NA	NA	NA	NA	NA	integral component of membrane [GO:0016021]; membrane [GO:0016020]; protein localization to membrane [GO:0072657]	NA	NA	NA
CHOYP_BRAFLDRAFT_287019.1.1.m.36911	-0.018763108	-0.014730204	No	NA	NA	NA	NA	NA	NA	lysosomal lumen [GO:0043202]; hydrolase activity [GO:0016787]; lipid catabolic process [GO:0016042]	NA	NA	NA
CHOYP_BRAFLDRAFT_287353.1.1.m.46293	0.010106446	0.017186574	No	NA	NA	NA	NA	NA	NA	oxidoreductase activity; acting on the aldehyde or oxo group of donors; NAD or NADP as acceptor [GO:0016620]	NA	NA	NA
CHOYP_BRAFLDRAFT_287356.1.1.m.25008	-0.016958723	-0.004185189	No	NA	NA	NA	NA	NA	NA		NA	NA	NA
CHOYP_BRAFLDRAFT_287444.3.5.m.17688	-0.002682871	0.013444046	No	NA	NA	NA	NA	NA	NA	chloroplast inner membrane [GO:0009706]; calmodulin binding [GO:0005516]; oxidoreductase activity [GO:0016491]; protein transport [GO:0015031]	NA	NA	NA
CHOYP_BRAFLDRAFT_287716.1.1.m.51443	-0.008681588	0.008817871	No	NA	NA	NA	NA	NA	NA	argininosuccinate lyase activity [GO:0004056]; arginine biosynthetic process via ornithine [GO:0042450]; urea cycle [GO:0000050]	NA	NA	NA
CHOYP_BRAFLDRAFT_287844.1.1.m.63253	-0.017778393	0.005000773	No	NA	NA	NA	NA	NA	NA	cilium [GO:0005929]	NA	NA	NA
CHOYP_BRAFLDRAFT_290492.1.1.m.21887	0.006786201	0.008787418	No	NA	NA	NA	NA	NA	NA	endoplasmic reticulum membrane [GO:0005789]; integral component of endoplasmic reticulum membrane [GO:0030176]; organelle membrane [GO:0031090]; alcohol dehydrogenase (NAD) activity [GO:0004022]; racemase and epimerase activity [GO:0016854]; retinol dehydrogenase activity [GO:0004745]; testosterone dehydrogenase (NAD+) activity [GO:0047035]; 9-cis-retinoic acid biosynthetic process [GO:0042904]; …	NA	NA	NA
CHOYP_BRAFLDRAFT_291364.1.1.m.47990	-0.022560265	0.009980778	No	NA	NA	NA	NA	NA	NA	cytosol [GO:0005829]; mitochondrial ribonuclease P complex [GO:0030678]; mitochondrion [GO:0005739]; 3-hydroxy-2-methylbutyryl-CoA dehydrogenase activity [GO:0047015]; 3-hydroxyacyl-CoA dehydrogenase activity [GO:0003857]; 7-beta-hydroxysteroid dehydrogenase (NADP+) activity [GO:0047022]; acetoacetyl-CoA reductase activity [GO:0018454]; estradiol 17-beta-dehydrogenase activity [GO:0004303]; stero…	NA	NA	NA
CHOYP_BRAFLDRAFT_57028.1.1.m.55583	-0.012858991	0.00258699	No	NA	NA	NA	NA	NA	NA	cytoplasm [GO:0005737]; dendrite [GO:0030425]; early endosome [GO:0005769]; glutamatergic synapse [GO:0098978]; Golgi apparatus [GO:0005794]; postsynapse [GO:0098794]; ubiquitin protein ligase activity [GO:0061630]; ubiquitin-protein transferase activity [GO:0004842]; zinc ion binding [GO:0008270]; proteasome-mediated ubiquitin-dependent protein catabolic process [GO:0043161]; protein polyubiquit…	NA	NA	NA
CHOYP_BRAFLDRAFT_57175.1.1.m.7616	0.009141434	-0.002246145	No	NA	NA	NA	NA	NA	NA	core TFIIH complex portion of holo TFIIH complex [GO:0000438]; nuclear speck [GO:0016607]; nucleus [GO:0005634]; transcription factor TFIID complex [GO:0005669]; transcription factor TFIIH core complex [GO:0000439]; transcription factor TFIIH holo complex [GO:0005675]; ATPase activator activity [GO:0001671]; DNA-dependent ATPase activity [GO:0008094]; double-stranded DNA binding [GO:0003690]; RNA…	NA	NA	NA
CHOYP_BRAFLDRAFT_57176.3.5.m.23440	-0.006578804	-0.012419505	No	NA	NA	NA	NA	NA	NA	centrosome [GO:0005813]; ciliary basal body [GO:0036064]; cytosol [GO:0005829]; nucleus [GO:0005634]; identical protein binding [GO:0042802]; ciliary basal body-plasma membrane docking [GO:0097711]; ciliary receptor clustering involved in smoothened signaling pathway [GO:0060830]; G2/M transition of mitotic cell cycle [GO:0000086]; intraciliary transport [GO:0042073]; regulation of G2/M transitio…	NA	NA	NA
CHOYP_BRAFLDRAFT_57176.5.5.m.54727	-0.008737674	0.01019155	No	NA	NA	NA	NA	NA	NA	integral component of membrane [GO:0016021]	NA	NA	NA
CHOYP_BRAFLDRAFT_57258.1.3.m.43523	0.021190617	0.001633706	No	NA	NA	NA	NA	NA	NA	NA	NA	NA	NA
CHOYP_BRAFLDRAFT_57258.2.3.m.48328	0.012333328	-0.008382958	No	NA	NA	NA	NA	NA	NA	cytosol [GO:0005829]; NADPH binding [GO:0070402]; NADPH:quinone reductase activity [GO:0003960]; protein homodimerization activity [GO:0042803]; quinone binding [GO:0048038]; NADP metabolic process [GO:0006739]; regulation of apoptotic process [GO:0042981]	NA	NA	NA
CHOYP_BRAFLDRAFT_57395.1.1.m.9938	0.004789325	0.010088866	No	NA	NA	NA	NA	NA	NA	cytosol [GO:0005829]; intracellular membrane-bounded organelle [GO:0043231]; membrane [GO:0016020]; mitochondrion [GO:0005739]; nucleoplasm [GO:0005654]; peroxisomal matrix [GO:0005782]; peroxisome [GO:0005777]; dodecenoyl-CoA delta-isomerase activity [GO:0004165]; fatty-acyl-CoA binding [GO:0000062]; signaling receptor binding [GO:0005102]; fatty acid beta-oxidation using acyl-CoA oxidase [GO:00…	NA	NA	NA
CHOYP_BRAFLDRAFT_57407.1.1.m.28838	-0.014161783	-0.017615309	No	NA	NA	NA	NA	NA	NA	cytosol [GO:0005829]; integral component of mitochondrial outer membrane [GO:0031307]; mitochondrion [GO:0005739]; cellular response to vitamin D [GO:0071305]; mitochondrial fission [GO:0000266]; mitochondrial fusion [GO:0008053]; mitochondrion organization [GO:0007005]; protein targeting to mitochondrion [GO:0006626]; response to retinoic acid [GO:0032526]	NA	NA	NA
CHOYP_BRAFLDRAFT_57459.1.1.m.61613	-0.010568207	-0.00693503	No	NA	NA	NA	NA	NA	NA	cytosol [GO:0005829]; nucleoplasm [GO:0005654]; ribonucleoprotein complex [GO:1990904]; metal ion binding [GO:0046872]; RNA binding [GO:0003723]; U2 snRNA binding [GO:0030620]; cilium assembly [GO:0060271]; immune system development [GO:0002520]; response to UV [GO:0009411]; smoothened signaling pathway [GO:0007224]; transcription by RNA polymerase III [GO:0006383]	NA	NA	NA
CHOYP_BRAFLDRAFT_57552.1.1.m.8199	-0.002558726	-0.0247811	No	NA	NA	NA	NA	NA	NA	cytosol [GO:0005829]; nuclear matrix [GO:0016363]; nuclear speck [GO:0016607]; nucleus [GO:0005634]; U1 snRNP [GO:0005685]; U2-type prespliceosome [GO:0071004]; proline-rich region binding [GO:0070064]; RNA binding [GO:0003723]; cell migration [GO:0016477]; cytoskeleton organization [GO:0007010]; mRNA cis splicing; via spliceosome [GO:0045292]; mRNA splicing; via spliceosome [GO:0000398]; regulat…	NA	NA	NA
CHOYP_BRAFLDRAFT_57788.3.10.m.31620	-0.013827582	0.012794213	No	NA	NA	NA	NA	NA	NA	ATP binding [GO:0005524]	NA	NA	NA
CHOYP_BRAFLDRAFT_57788.6.10.m.45495	0.00491589	-0.000600715	No	NA	NA	NA	NA	NA	NA	extracellular exosome [GO:0070062]; ATP binding [GO:0005524]	NA	NA	NA
CHOYP_BRAFLDRAFT_57788.8.10.m.49717	0.009414024	0.020300336	No	NA	NA	NA	NA	NA	NA	ATP binding [GO:0005524]	NA	NA	NA
CHOYP_BRAFLDRAFT_58035.2.2.m.65814	0.009232014	-0.000166543	No	NA	NA	NA	NA	NA	NA	integral component of membrane [GO:0016021]; mitochondrial respiratory chain complex I [GO:0005747]; mitochondrial respiratory chain complex I assembly [GO:0032981]; oxidation-reduction process [GO:0055114]	NA	NA	NA
CHOYP_BRAFLDRAFT_58194.1.1.m.27050	0.020956437	-0.007335011	No	NA	NA	NA	NA	NA	NA	cytoplasm [GO:0005737]; aspartate 1-decarboxylase activity [GO:0004068]; pyridoxal phosphate binding [GO:0030170]; sulfinoalanine decarboxylase activity [GO:0004782]; L-cysteine catabolic process to hypotaurine [GO:0019449]; L-cysteine catabolic process to taurine [GO:0019452]; taurine biosynthetic process [GO:0042412]	NA	NA	NA
CHOYP_BRAFLDRAFT_58684.1.1.m.13006	0.009328433	-0.025316256	No	NA	NA	NA	NA	NA	NA	AP-3 adaptor complex [GO:0030123]; axon cytoplasm [GO:1904115]; clathrin-coated vesicle membrane [GO:0030665]; COPI-coated vesicle [GO:0030137]; Golgi apparatus [GO:0005794]; transporter activity [GO:0005215]; anterograde axonal transport [GO:0008089]; anterograde synaptic vesicle transport [GO:0048490]; intracellular protein transport [GO:0006886]; post-Golgi vesicle-mediated transport [GO:00068…	NA	NA	NA
CHOYP_BRAFLDRAFT_59014.1.1.m.59709	-0.02073367	-0.006922082	No	NA	NA	NA	NA	NA	NA	mitochondrial matrix [GO:0005759]; mitochondrion [GO:0005739]; acetate-CoA ligase activity [GO:0003987]; AMP binding [GO:0016208]; ATP binding [GO:0005524]; acetate biosynthetic process [GO:0019413]; acetyl-CoA biosynthetic process [GO:0006085]; acetyl-CoA biosynthetic process from acetate [GO:0019427]; propionate biosynthetic process [GO:0019542]	NA	NA	NA
CHOYP_BRAFLDRAFT_59154.3.3.m.53255	0.000787617	-0.002902541	No	NA	NA	NA	NA	NA	NA	cyclin-dependent protein kinase holoenzyme complex [GO:0000307]; SCF ubiquitin ligase complex [GO:0019005]; cyclin-dependent protein serine/threonine kinase activator activity [GO:0061575]; histone binding [GO:0042393]; protein kinase binding [GO:0019901]; ubiquitin binding [GO:0043130]; cell division [GO:0051301]; cell proliferation [GO:0008283]; mitotic cell cycle phase transition [GO:0044772];…	NA	NA	NA
CHOYP_BRAFLDRAFT_59647.1.1.m.25700	-0.002228393	0.016777391	No	NA	NA	NA	NA	NA	NA	cytoplasm [GO:0005737]; metal ion binding [GO:0046872]; metalloaminopeptidase activity [GO:0070006]; protein initiator methionine removal [GO:0070084]	NA	NA	NA
CHOYP_BRAFLDRAFT_59863.1.1.m.24545	-0.011066577	0.008826769	No	NA	NA	NA	NA	NA	NA	azurophil granule [GO:0042582]; early endosome [GO:0005769]; early endosome membrane [GO:0031901]; endocytic vesicle [GO:0030139]; endomembrane system [GO:0012505]; endosome [GO:0005768]; immunological synapse [GO:0001772]; integral component of membrane [GO:0016021]; integral component of synaptic vesicle membrane [GO:0030285]; late endosome [GO:0005770]; late endosome membrane [GO:0031902]; lys…	NA	NA	NA
CHOYP_BRAFLDRAFT_60200.1.3.m.22201	0.00205195	-0.009341169	No	NA	NA	NA	NA	NA	NA	nucleolus [GO:0005730]; preribosome; large subunit precursor [GO:0030687]; rRNA processing [GO:0006364]	NA	NA	NA
CHOYP_BRAFLDRAFT_60200.1.3.m.22202	0.006596893	0.00043685	No	NA	NA	NA	NA	NA	NA	cytoplasm [GO:0005737]; cytosol [GO:0005829]; extracellular exosome [GO:0070062]; membrane [GO:0016020]; nucleus [GO:0005634]; perinuclear region of cytoplasm [GO:0048471]; plasma membrane [GO:0005886]; cadherin binding [GO:0045296]; mRNA 3'-UTR binding [GO:0003730]; RNA binding [GO:0003723]; regulation of apoptotic process [GO:0042981]; regulation of mRNA stability [GO:0043488]	NA	NA	NA
CHOYP_BRAFLDRAFT_60200.2.3.m.33251	0.006037538	-0.007092313	No	NA	NA	NA	NA	NA	NA	cytoplasm [GO:0005737]; cytosol [GO:0005829]; MAP kinase tyrosine/serine/threonine phosphatase activity [GO:0017017]; protein tyrosine phosphatase activity [GO:0004725]; protein tyrosine/serine/threonine phosphatase activity [GO:0008138]; protein dephosphorylation [GO:0006470]	NA	NA	NA
CHOYP_BRAFLDRAFT_60329.1.1.m.18239	0.012708653	-0.005088898	No	NA	NA	NA	NA	NA	NA	cell junction [GO:0030054]; cytoplasm [GO:0005737]; nucleus [GO:0005634]; synapse [GO:0045202]; cellular response to lipopolysaccharide [GO:0071222]; macroautophagy [GO:0016236]; negative regulation of protein K63-linked ubiquitination [GO:1900045]; positive regulation of dendrite extension [GO:1903861]; positive regulation of neuron migration [GO:2001224]; positive regulation of phospholipase A2…	NA	NA	NA
CHOYP_BRAFLDRAFT_60331.1.1.m.34512	-0.018191547	-0.014925236	No	NA	NA	NA	NA	NA	NA	centrosome [GO:0005813]; ciliary basal body [GO:0036064]; ciliary base [GO:0097546]; cilium [GO:0005929]; intraciliary transport particle B [GO:0030992]; motile cilium [GO:0031514]; intraciliary transport particle B binding [GO:0120170]; axoneme assembly [GO:0035082]; cilium assembly [GO:0060271]; intraciliary anterograde transport [GO:0035720]; intraciliary transport [GO:0042073]; intraciliary t…	NA	NA	NA
CHOYP_BRAFLDRAFT_61250.5.14.m.37733	0.001829057	0.009023665	No	NA	NA	NA	NA	NA	NA	endoplasmic reticulum membrane [GO:0005789]; organelle membrane [GO:0031090]; heme binding [GO:0020037]; iron ion binding [GO:0005506]; monooxygenase activity [GO:0004497]; oxidoreductase activity; acting on paired donors; with incorporation or reduction of molecular oxygen [GO:0016705]; icosanoid metabolic process [GO:0006690]	NA	NA	NA
CHOYP_BRAFLDRAFT_61250.8.14.m.44214	0.001890009	0.001907984	No	NA	NA	NA	NA	NA	NA	endoplasmic reticulum membrane [GO:0005789]; organelle membrane [GO:0031090]; heme binding [GO:0020037]; iron ion binding [GO:0005506]; monooxygenase activity [GO:0004497]; oxidoreductase activity; acting on paired donors; with incorporation or reduction of molecular oxygen [GO:0016705]; icosanoid metabolic process [GO:0006690]	NA	NA	NA
CHOYP_BRAFLDRAFT_61507.1.1.m.52347	-0.007144525	0.013399644	No	NA	NA	NA	NA	NA	NA	mitochondrial intermembrane space [GO:0005758]; mitochondrial matrix [GO:0005759]; mitochondrion [GO:0005739]; adenylate kinase activity [GO:0004017]; ATP binding [GO:0005524]; GTP binding [GO:0005525]; identical protein binding [GO:0042802]; nucleoside triphosphate adenylate kinase activity [GO:0046899]; ADP biosynthetic process [GO:0006172]; AMP metabolic process [GO:0046033]; AMP phosphorylati…	NA	NA	NA
CHOYP_BRAFLDRAFT_61845.1.1.m.37831	-0.0178689	0.00145763	No	NA	NA	NA	NA	NA	NA	sperm flagellum [GO:0036126]; nucleoside diphosphate kinase activity [GO:0004550]; cilium assembly [GO:0060271]; CTP biosynthetic process [GO:0006241]; epithelial cilium movement [GO:0003351]; GTP biosynthetic process [GO:0006183]; negative regulation of oxidative stress-induced intrinsic apoptotic signaling pathway [GO:1902176]; nucleoside metabolic process [GO:0009116]; spermatid development [G…	NA	NA	NA
CHOYP_BRAFLDRAFT_62156.1.1.m.47958	0.009474996	-0.012763097	No	NA	NA	NA	NA	NA	NA	lyase activity [GO:0016829]	NA	NA	NA
CHOYP_BRAFLDRAFT_63199.1.5.m.9045	-0.005439107	0.000216453	No	NA	NA	NA	NA	NA	NA	NA	NA	NA	NA
CHOYP_BRAFLDRAFT_63199.2.5.m.21288	0.006038437	0.014263723	No	NA	NA	NA	NA	NA	NA	NA	NA	NA	NA
CHOYP_BRAFLDRAFT_63281.1.2.m.28725	-0.003265404	0.022786639	No	NA	NA	NA	NA	NA	NA	NA	NA	NA	NA
CHOYP_BRAFLDRAFT_63397.6.8.m.48804	0.005117278	-0.000741859	No	NA	NA	NA	NA	NA	NA	extracellular region [GO:0005576]	NA	NA	NA
CHOYP_BRAFLDRAFT_63459.2.3.m.27933	-0.021077673	-0.002201599	No	NA	NA	NA	NA	NA	NA	extracellular space [GO:0005615]; calcium ion binding [GO:0005509]	NA	NA	NA
CHOYP_BRAFLDRAFT_63471.1.1.m.25619	-0.001624954	0.016595601	No	NA	NA	NA	NA	NA	NA	NA	NA	NA	NA
CHOYP_BRAFLDRAFT_63652.1.1.m.8021	0.00429186	-0.007971994	No	NA	NA	NA	NA	NA	NA	integral component of membrane [GO:0016021]; apoptotic process [GO:0006915]; cilium assembly [GO:0060271]; smoothened signaling pathway [GO:0007224]	NA	NA	NA
CHOYP_BRAFLDRAFT_63676.1.1.m.37146	-0.008034358	0.006242707	No	NA	NA	NA	NA	NA	NA	ATP binding [GO:0005524]; metal ion binding [GO:0046872]; protein serine/threonine kinase activity [GO:0004674]; positive regulation of cysteine-type endopeptidase activity [GO:2001056]; positive regulation of striated muscle cell differentiation [GO:0051155]	NA	NA	NA
CHOYP_BRAFLDRAFT_63907.1.1.m.14584	0.007197177	-0.022197227	No	NA	NA	NA	NA	NA	NA	aminoacyl-tRNA synthetase multienzyme complex [GO:0017101]; cytoplasm [GO:0005737]; cytosol [GO:0005829]; endomembrane system [GO:0012505]; endoplasmic reticulum [GO:0005783]; lysosome [GO:0005764]; nuclear body [GO:0016604]; aminoacyl-tRNA editing activity [GO:0002161]; ATP binding [GO:0005524]; glutamine-tRNA ligase activity [GO:0004819]; GTPase activator activity [GO:0005096]; leucine-tRNA lig…	NA	NA	NA
CHOYP_BRAFLDRAFT_64071.9.35.m.13313	-0.008917531	-0.00014471	No	NA	NA	NA	NA	NA	NA	NA	NA	NA	NA
CHOYP_BRAFLDRAFT_64737.1.1.m.40499	-0.005903272	-0.00224625	No	NA	NA	NA	NA	NA	NA	cytoplasm [GO:0005737]; polysome [GO:0005844]; metal ion binding [GO:0046872]; mRNA CDS binding [GO:1990715]; polysome binding [GO:1905538]; RNA binding [GO:0003723]; cell morphogenesis involved in neuron differentiation [GO:0048667]; negative regulation of cytoplasmic translation [GO:2000766]; neuron migration [GO:0001764]	NA	NA	NA
CHOYP_BRAFLDRAFT_64948.1.1.m.17321	-0.007222616	-0.02162802	No	NA	NA	NA	NA	NA	NA	cytoplasm [GO:0005737]; dynein intermediate chain binding [GO:0045505]; cilium movement [GO:0003341]; inner dynein arm assembly [GO:0036159]; outer dynein arm assembly [GO:0036158]	NA	NA	NA
CHOYP_BRAFLDRAFT_64962.1.1.m.59737	-0.00383257	0.006440453	No	NA	NA	NA	NA	NA	NA	NA	NA	NA	NA
CHOYP_BRAFLDRAFT_65137.1.1.m.64534	0.002179971	-0.008072714	No	NA	NA	NA	NA	NA	NA	centrosome [GO:0005813]; ciliary basal body [GO:0036064]; early endosome [GO:0005769]; endosome [GO:0005768]; midbody [GO:0030496]; recycling endosome [GO:0055037]; retromer complex [GO:0030904]; cell cycle [GO:0007049]; cell division [GO:0051301]; cell projection organization [GO:0030030]; positive regulation of cilium assembly [GO:0045724]; positive regulation of protein localization to cilium …	NA	NA	NA
CHOYP_BRAFLDRAFT_65518.1.1.m.29803	0.007662282	-0.000186122	No	NA	NA	NA	NA	NA	NA	DNA binding [GO:0003677]; heme binding [GO:0020037]; metal ion binding [GO:0046872]; protein homodimerization activity [GO:0042803]	NA	NA	NA
CHOYP_BRAFLDRAFT_65562.1.1.m.14267	0.006619351	-0.004353756	No	NA	NA	NA	NA	NA	NA	cytoplasm [GO:0005737]; GTP binding [GO:0005525]; inflammatory response [GO:0006954]; innate immune response [GO:0045087]	NA	NA	NA
CHOYP_BRAFLDRAFT_65681.1.1.m.445	-0.014199236	0.000640487	No	NA	NA	NA	NA	NA	NA	axoneme [GO:0005930]; ciliary basal body [GO:0036064]; cytosol [GO:0005829]; microtubule cytoskeleton [GO:0015630]; mitochondrion [GO:0005739]; nucleoplasm [GO:0005654]; photoreceptor connecting cilium [GO:0032391]; photoreceptor cell maintenance [GO:0045494]; protein localization to photoreceptor connecting cilium [GO:1903621]; protein localization to photoreceptor outer segment [GO:1903546]; re…	NA	NA	NA
CHOYP_BRAFLDRAFT_65711.1.1.m.18159	0.012506513	0.010304152	No	NA	NA	NA	NA	NA	NA	NA	NA	NA	NA
CHOYP_BRAFLDRAFT_65861.1.1.m.24624	-0.002846645	-0.023851004	No	NA	NA	NA	NA	NA	NA	cytosol [GO:0005829]; endosome [GO:0005768]; plasma membrane [GO:0005886]; endocytosis [GO:0006897]; protein transport [GO:0015031]	NA	NA	NA
CHOYP_BRAFLDRAFT_65994.1.1.m.40535	0.003945368	0.002913697	No	NA	NA	NA	NA	NA	NA	azurophil granule membrane [GO:0035577]; intracellular membrane-bounded organelle [GO:0043231]; lysosomal lumen [GO:0043202]; lysosome [GO:0005764]; plasma membrane [GO:0005886]; beta-mannosidase activity [GO:0004567]; mannose binding [GO:0005537]; cellular protein modification process [GO:0006464]; glycoprotein catabolic process [GO:0006516]; mannan catabolic process [GO:0046355]; neutrophil deg…	NA	NA	NA
CHOYP_BRAFLDRAFT_66204.1.3.m.2589	0.008723608	-0.00318098	No	NA	NA	NA	NA	NA	NA	extracellular exosome [GO:0070062]	NA	NA	NA
CHOYP_BRAFLDRAFT_66627.1.1.m.40620	0.019039888	-0.011689112	No	NA	NA	NA	NA	NA	NA	cytoplasm [GO:0005737]; aminoacyl-tRNA editing activity [GO:0002161]; ATP binding [GO:0005524]; valine-tRNA ligase activity [GO:0004832]; valyl-tRNA aminoacylation [GO:0006438]	NA	NA	NA
CHOYP_BRAFLDRAFT_66688.1.2.m.2447	0.001087156	-0.007883486	No	NA	NA	NA	NA	NA	NA	NA	NA	NA	NA
CHOYP_BRAFLDRAFT_66688.2.2.m.10883	-0.01810801	-0.000745807	No	NA	NA	NA	NA	NA	NA	nucleus [GO:0005634]; DNA binding [GO:0003677]; DNA-binding transcription factor activity; RNA polymerase II-specific [GO:0000981]; zinc ion binding [GO:0008270]	NA	NA	NA
CHOYP_BRAFLDRAFT_66705.1.1.m.47148	-0.022406268	0.010616872	No	NA	NA	NA	NA	NA	NA	cytoplasm [GO:0005737]; cytosol [GO:0005829]; keratin filament [GO:0045095]; mitochondrion [GO:0005739]; nucleus [GO:0005634]; cysteine-type endopeptidase activity [GO:0004197]; cysteine-type endopeptidase activity involved in apoptotic process [GO:0097153]; endopeptidase activity [GO:0004175]; apoptotic process [GO:0006915]; cornification [GO:0070268]; epidermis development [GO:0008544]; intrins…	NA	NA	NA
CHOYP_BRAFLDRAFT_67226.1.1.m.38034	0.015768801	0.005810802	No	NA	NA	NA	NA	NA	NA	NA	NA	NA	NA
CHOYP_BRAFLDRAFT_67258.9.18.m.34120	-0.017970467	0.004734837	No	NA	NA	NA	NA	NA	NA	NA	NA	NA	NA
CHOYP_BRAFLDRAFT_67261.1.2.m.16694	0.021045742	0.000108072	No	NA	NA	NA	NA	NA	NA	cell [GO:0005623]; cortical granule [GO:0060473]; cytoplasm [GO:0005737]; female germ cell nucleus [GO:0001674]; NLS-dependent protein nuclear import complex [GO:0042564]; galactose binding [GO:0005534]; melibiose binding [GO:1903777]; protein homodimerization activity [GO:0042803]; rhamnose binding [GO:0033296]	NA	NA	NA
CHOYP_BRAFLDRAFT_67264.4.6.m.42082	-0.000312187	-0.002561088	No	NA	NA	NA	NA	NA	NA	NA	NA	NA	NA
CHOYP_BRAFLDRAFT_67459.2.2.m.56116	-0.01056244	0.010785317	No	NA	NA	NA	NA	NA	NA	chromosome; centromeric core domain [GO:0034506]; early endosome membrane [GO:0031901]; microtubule [GO:0005874]; midbody [GO:0030496]; mitotic spindle midzone [GO:1990023]; nucleolus [GO:0005730]; nucleus [GO:0005634]; plasma membrane [GO:0005886]; guanyl-nucleotide exchange factor activity [GO:0005085]; microtubule binding [GO:0008017]; protein domain specific binding [GO:0019904]; protein kina…	NA	NA	NA
CHOYP_BRAFLDRAFT_67483.1.1.m.55096	0.006240721	0.00306614	No	NA	NA	NA	NA	NA	NA	cytosol [GO:0005829]; dendrite [GO:0030425]; Golgi apparatus [GO:0005794]; neuron projection [GO:0043005]; nuclear chromatin [GO:0000790]; nucleoplasm [GO:0005654]; nucleus [GO:0005634]; protein-containing complex [GO:0032991]; rough endoplasmic reticulum [GO:0005791]; chromatin binding [GO:0003682]; damaged DNA binding [GO:0003684]; DNA-binding transcription activator activity; RNA polymerase II…	NA	NA	NA
CHOYP_BRAFLDRAFT_67520.1.2.m.16093	0.005596462	0.00782128	No	NA	NA	NA	NA	NA	NA	extracellular region [GO:0005576]	NA	NA	NA
CHOYP_BRAFLDRAFT_67520.2.2.m.34594	-0.006486941	-0.023055342	No	NA	NA	NA	NA	NA	NA	cell surface [GO:0009986]; extracellular region [GO:0005576]; signaling receptor binding [GO:0005102]; anatomical structure development [GO:0048856]	NA	NA	NA
CHOYP_BRAFLDRAFT_67662.1.1.m.3006	-0.011313127	0.001889823	No	NA	NA	NA	NA	NA	NA	cytosol [GO:0005829]; L-galactose dehydrogenase activity [GO:0010349]; oxidoreductase activity [GO:0016491]; galactose metabolic process [GO:0006012]; L-ascorbic acid biosynthetic process [GO:0019853]	NA	NA	NA
CHOYP_BRAFLDRAFT_67696.3.3.m.54584	-0.013572558	0.003886046	No	NA	NA	NA	NA	NA	NA	NA	NA	NA	NA
CHOYP_BRAFLDRAFT_67741.2.2.m.37743	0.003945368	0.002913697	No	NA	NA	NA	NA	NA	NA	NA	NA	NA	NA
CHOYP_BRAFLDRAFT_67911.1.1.m.4174	-0.002120788	-0.008918373	No	NA	NA	NA	NA	NA	NA	endoplasmic reticulum [GO:0005783]; endoplasmic reticulum membrane [GO:0005789]; integral component of membrane [GO:0016021]; iron ion binding [GO:0005506]; L-ascorbic acid binding [GO:0031418]; procollagen-proline 4-dioxygenase activity [GO:0004656]; peptidyl-proline hydroxylation to 4-hydroxy-L-proline [GO:0018401]	NA	NA	NA
CHOYP_BRAFLDRAFT_67999.1.1.m.44535	0.00982428	0.01896529	No	NA	NA	NA	NA	NA	NA	anchored component of membrane [GO:0031225]; extracellular exosome [GO:0070062]; extracellular space [GO:0005615]; plasma membrane [GO:0005886]; hydrolase activity; acting on glycosyl bonds [GO:0016798]; metal ion binding [GO:0046872]; phosphoric diester hydrolase activity [GO:0008081]; sphingomyelin phosphodiesterase activity [GO:0004767]; inflammatory response [GO:0006954]; innate immune respon…	NA	NA	NA
CHOYP_BRAFLDRAFT_68004.1.1.m.24323	0.011350058	-0.007747958	No	NA	NA	NA	NA	NA	NA	nucleus [GO:0005634]; DNA binding [GO:0003677]; DNA-directed DNA polymerase activity [GO:0003887]; DNA repair [GO:0006281]; DNA replication [GO:0006260]	NA	NA	NA
CHOYP_BRAFLDRAFT_68242.2.3.m.26345	0.007455185	-0.014493465	No	NA	NA	NA	NA	NA	NA	basement membrane [GO:0005604]; cell cortex [GO:0005938]; cell-cell adherens junction [GO:0005913]; cleavage furrow [GO:0032154]; collagen-containing extracellular matrix [GO:0062023]; extracellular exosome [GO:0070062]; calcium ion binding [GO:0005509]; cell adhesion molecule binding [GO:0050839]; extracellular matrix structural constituent [GO:0005201]; protein homodimerization activity [GO:004…	NA	NA	NA
CHOYP_BRAFLDRAFT_68488.1.1.m.58466	-0.016687828	0.012404017	No	NA	NA	NA	NA	NA	NA	cytoplasm [GO:0005737]; ATP binding [GO:0005524]; ubiquitin conjugating enzyme activity [GO:0061631]; ubiquitin-protein transferase activity [GO:0004842]; protein K48-linked ubiquitination [GO:0070936]	NA	NA	NA
CHOYP_BRAFLDRAFT_68592.1.1.m.53611	0.009452412	0.004487921	No	NA	NA	NA	NA	NA	NA	early endosome [GO:0005769]; endoplasmic reticulum membrane [GO:0005789]; protein tyrosine phosphatase activity [GO:0004725]; actin cytoskeleton reorganization [GO:0031532]; endoplasmic reticulum unfolded protein response [GO:0030968]; peptidyl-tyrosine dephosphorylation [GO:0035335]; regulation of endocytosis [GO:0030100]; regulation of signal transduction [GO:0009966]	NA	NA	NA
CHOYP_BRAFLDRAFT_68766.4.4.m.38248	0.00491589	-0.000600715	No	NA	NA	NA	NA	NA	NA	cytosol [GO:0005829]; ATPase activity [GO:0016887]; metal ion binding [GO:0046872]; ubiquitin-protein transferase activity [GO:0004842]; blood circulation [GO:0008015]; sprouting angiogenesis [GO:0002040]; ubiquitin-dependent protein catabolic process [GO:0006511]	NA	NA	NA
CHOYP_BRAFLDRAFT_68867.1.1.m.4095	0.005116499	-0.000744796	No	NA	NA	NA	NA	NA	NA	cytosol [GO:0005829]; endoplasmic reticulum [GO:0005783]; endoplasmic reticulum lumen [GO:0005788]; endoplasmic reticulum membrane [GO:0005789]; extracellular exosome [GO:0070062]; integral component of endoplasmic reticulum membrane [GO:0030176]; integral component of peroxisomal membrane [GO:0005779]; peroxisomal membrane [GO:0005778]; plasma membrane [GO:0005886]; specific granule membrane [GO…	NA	NA	NA
CHOYP_BRAFLDRAFT_68915.2.7.m.3908	0.009465941	0.016579076	No	NA	NA	NA	NA	NA	NA	axon [GO:0030424]; cytoplasmic vesicle [GO:0031410]; dendrite [GO:0030425]; plasma membrane [GO:0005886]; synapse [GO:0045202]; synaptic cleft [GO:0043083]; terminal bouton [GO:0043195]; peptidase activity [GO:0008233]; scavenger receptor activity [GO:0005044]; serine-type endopeptidase activity [GO:0004252]; exocytosis [GO:0006887]; proteolysis [GO:0006508]; zymogen activation [GO:0031638]	NA	NA	NA
CHOYP_BRAFLDRAFT_68917.1.3.m.16606	0.018671727	-0.005879466	No	NA	NA	NA	NA	NA	NA	cytoplasm [GO:0005737]; external side of plasma membrane [GO:0009897]; extracellular exosome [GO:0070062]; extracellular matrix [GO:0031012]; extracellular region [GO:0005576]; extracellular space [GO:0005615]; extrinsic component of membrane [GO:0019898]; phagocytic vesicle membrane [GO:0030670]; zymogen granule membrane [GO:0042589]; calcium-dependent protein binding [GO:0048306]; DNA binding […	NA	NA	NA
CHOYP_BRAFLDRAFT_68917.2.3.m.28554	-0.016959105	0.009602069	No	NA	NA	NA	NA	NA	NA	collagen-containing extracellular matrix [GO:0062023]; cytoplasm [GO:0005737]; external side of plasma membrane [GO:0009897]; extracellular space [GO:0005615]; intracellular [GO:0005622]; extracellular matrix binding [GO:0050840]; fibronectin binding [GO:0001968]; laminin binding [GO:0043236]; scavenger receptor activity [GO:0005044]; defense response to Gram-negative bacterium [GO:0050829]; defe…	NA	NA	NA
CHOYP_BRAFLDRAFT_68934.1.2.m.57609	-0.015477221	0.007899641	No	NA	NA	NA	NA	NA	NA	Ada2/Gcn5/Ada3 transcription activator complex [GO:0005671]; negative cofactor 2 complex [GO:0017054]; core promoter binding [GO:0001047]; protein heterodimerization activity [GO:0046982]; TBP-class protein binding [GO:0017025]; transcription corepressor activity [GO:0003714]; chromatin remodeling [GO:0006338]; negative regulation of transcription by RNA polymerase II [GO:0000122]; positive regul…	NA	NA	NA
CHOYP_BRAFLDRAFT_68997.1.1.m.56357	-0.011225973	-0.008537826	No	NA	NA	NA	NA	NA	NA	CD40 receptor complex [GO:0035631]; cell cortex [GO:0005938]; cytoplasm [GO:0005737]; cytoplasmic side of plasma membrane [GO:0009898]; cytosol [GO:0005829]; IRE1-TRAF2-ASK1 complex [GO:1990604]; membrane raft [GO:0045121]; protein-containing complex [GO:0032991]; TRAF2-GSTP1 complex [GO:0097057]; ubiquitin ligase complex [GO:0000151]; vesicle membrane [GO:0012506]; CD40 receptor binding [GO:0005…	NA	NA	NA
CHOYP_BRAFLDRAFT_69005.1.1.m.26462	0.0128773	0.01518914	No	NA	NA	NA	NA	NA	NA	cytoplasm [GO:0005737]; cytosol [GO:0005829]; extracellular region [GO:0005576]; metalloaminopeptidase activity [GO:0070006]; zinc ion binding [GO:0008270]	NA	NA	NA
CHOYP_BRAFLDRAFT_69120.3.3.m.40386	0.013249704	0.022032444	No	NA	NA	NA	NA	NA	NA	integral component of membrane [GO:0016021]	NA	NA	NA
CHOYP_BRAFLDRAFT_69134.2.13.m.10914	0.003800378	0.01239606	No	NA	NA	NA	NA	NA	NA	collagen trimer [GO:0005581]; extracellular space [GO:0005615]; identical protein binding [GO:0042802]; negative regulation of ERK1 and ERK2 cascade [GO:0070373]; negative regulation of fat cell differentiation [GO:0045599]; negative regulation of fibroblast proliferation [GO:0048147]	NA	NA	NA
CHOYP_BRAFLDRAFT_69505.3.4.m.52485	-0.015652652	-0.018014014	No	NA	NA	NA	NA	NA	NA	cell cortex [GO:0005938]; cleavage furrow [GO:0032154]; metal ion binding [GO:0046872]	NA	NA	NA
CHOYP_BRAFLDRAFT_69729.1.1.m.683	-0.006314895	0.003290158	No	NA	NA	NA	NA	NA	NA	nucleolus [GO:0005730]; eye development [GO:0001654]; head development [GO:0060322]; liver development [GO:0001889]; pharynx development [GO:0060465]; rRNA processing [GO:0006364]; spleen development [GO:0048536]; thymus development [GO:0048538]	NA	NA	NA
CHOYP_BRAFLDRAFT_69798.11.22.m.42042	-0.017573155	0.003138298	No	NA	NA	NA	NA	NA	NA	NA	NA	NA	NA
CHOYP_BRAFLDRAFT_70742.1.1.m.8525	-0.016959105	0.009602069	No	NA	NA	NA	NA	NA	NA	NA	NA	NA	NA
CHOYP_BRAFLDRAFT_70868.1.1.m.55081	0.004127528	0.00297653	No	NA	NA	NA	NA	NA	NA	cytoplasm [GO:0005737]; cytosol [GO:0005829]; intracellular membrane-bounded organelle [GO:0043231]; nucleolus [GO:0005730]; nucleus [GO:0005634]; RNA binding [GO:0003723]; structural constituent of nuclear pore [GO:0017056]; telomeric DNA binding [GO:0042162]; mRNA transport [GO:0051028]; nuclear-transcribed mRNA catabolic process; nonsense-mediated decay [GO:0000184]; positive regulation of tra…	NA	NA	NA
CHOYP_BRAFLDRAFT_70886.1.1.m.53762	0.007919859	0.000851293	No	NA	NA	NA	NA	NA	NA	early endosome [GO:0005769]; vesicle [GO:0031982]; metal ion binding [GO:0046872]; positive regulation of fat cell differentiation [GO:0045600]; positive regulation of protein phosphorylation [GO:0001934]	NA	NA	NA
CHOYP_BRAFLDRAFT_70987.2.2.m.58284	-0.013724931	0.0013075	No	NA	NA	NA	NA	NA	NA	integral component of membrane [GO:0016021]; plasma membrane [GO:0005886]; calcium activated cation channel activity [GO:0005227]; calcium channel activity [GO:0005262]; cation channel activity [GO:0005261]; calcium ion transmembrane transport [GO:0070588]; cation transport [GO:0006812]; detection of temperature stimulus [GO:0016048]; protein tetramerization [GO:0051262]; sensory perception of te…	NA	NA	NA
CHOYP_BRAFLDRAFT_71030.1.1.m.31477	-0.018973516	-0.000958341	No	NA	NA	NA	NA	NA	NA		NA	NA	NA
CHOYP_BRAFLDRAFT_71616.2.3.m.27171	-0.021142123	0.003986788	No	NA	NA	NA	NA	NA	NA	NA	NA	NA	NA
CHOYP_BRAFLDRAFT_71629.1.1.m.65970	0.00491589	-0.000600715	No	NA	NA	NA	NA	NA	NA	NA	NA	NA	NA
CHOYP_BRAFLDRAFT_72035.1.1.m.48832	-0.010586746	0.00305386	No	NA	NA	NA	NA	NA	NA	clathrin-coated vesicle membrane [GO:0030665]; plasma membrane [GO:0005886]; endocytosis [GO:0006897]; protein transport [GO:0015031]	NA	NA	NA
CHOYP_BRAFLDRAFT_72273.1.2.m.34499	0.0077915	0.00441913	No	NA	NA	NA	NA	NA	NA	NA	NA	NA	NA
CHOYP_BRAFLDRAFT_72357.1.1.m.59063	0.0010113	0.009082958	No	NA	NA	NA	NA	NA	NA	extracellular region [GO:0005576]; extracellular space [GO:0005615]; epinephrine binding [GO:0051379]; monoamine oxidase activity [GO:0097621]; NADH binding [GO:0070404]; oxidoreductase activity; acting on NAD(P)H [GO:0016651]; NAD biosynthesis via nicotinamide riboside salvage pathway [GO:0034356]; negative regulation of blood pressure [GO:0045776]; negative regulation of heart rate [GO:0010459]…	NA	NA	NA
CHOYP_BRAFLDRAFT_72541.1.2.m.13652	-0.004308943	-0.006315407	No	NA	NA	NA	NA	NA	NA	ER membrane protein complex [GO:0072546]; integral component of membrane [GO:0016021]; protein folding in endoplasmic reticulum [GO:0034975]	NA	NA	NA
CHOYP_BRAFLDRAFT_72611.1.1.m.61108	0.001403859	-0.01298458	No	NA	NA	NA	NA	NA	NA	NA	NA	NA	NA
CHOYP_BRAFLDRAFT_72748.1.1.m.27724	0.016619486	0.014261097	No	NA	NA	NA	NA	NA	NA	cytoplasm [GO:0005737]; glutathione transferase activity [GO:0004364]	NA	NA	NA
CHOYP_BRAFLDRAFT_73177.1.1.m.61488	0.015969934	0.008840694	No	NA	NA	NA	NA	NA	NA	endoplasmic reticulum [GO:0005783]; mitochondrion [GO:0005739]; ion channel binding [GO:0044325]; apoptotic process [GO:0006915]; autophagosome assembly [GO:0000045]; protein localization to phagophore assembly site [GO:0034497]; protein localization to plasma membrane [GO:0072659]; viral process [GO:0016032]	NA	NA	NA
CHOYP_BRAFLDRAFT_73486.1.1.m.16417	0.000295498	0.019577037	No	NA	NA	NA	NA	NA	NA	cytosol [GO:0005829]; extracellular exosome [GO:0070062]; homogentisate 1;2-dioxygenase activity [GO:0004411]; identical protein binding [GO:0042802]; metal ion binding [GO:0046872]; cellular amino acid metabolic process [GO:0006520]; L-phenylalanine catabolic process [GO:0006559]; tyrosine catabolic process [GO:0006572]	NA	NA	NA
CHOYP_BRAFLDRAFT_73991.2.2.m.60726	0.023103129	0.000694183	No	NA	NA	NA	NA	NA	NA	extracellular space [GO:0005615]; calcium ion binding [GO:0005509]	NA	NA	NA
CHOYP_BRAFLDRAFT_74063.1.5.m.2740	0.021960822	0.012709379	No	NA	NA	NA	NA	NA	NA	NA	NA	NA	NA
CHOYP_BRAFLDRAFT_74063.2.5.m.9454	0.002179971	-0.008072714	No	NA	NA	NA	NA	NA	NA	extracellular region [GO:0005576]	NA	NA	NA
CHOYP_BRAFLDRAFT_74063.4.5.m.43367	0.007809373	-0.010920881	No	NA	NA	NA	NA	NA	NA	extracellular space [GO:0005615]; hematopoietic progenitor cell differentiation [GO:0002244]; positive regulation of BMP signaling pathway [GO:0030513]	NA	NA	NA
CHOYP_BRAFLDRAFT_74469.3.3.m.53818	-0.005343961	0.002520555	No	NA	NA	NA	NA	NA	NA	NA	NA	NA	NA
CHOYP_BRAFLDRAFT_74594.1.3.m.1187	0.018092857	-0.008789938	No	NA	NA	NA	NA	NA	NA	metal ion binding [GO:0046872]; methyltransferase activity [GO:0008168]	NA	NA	NA
CHOYP_BRAFLDRAFT_74594.2.3.m.1285	0.007579821	-0.004791687	No	NA	NA	NA	NA	NA	NA	metal ion binding [GO:0046872]; methyltransferase activity [GO:0008168]	NA	NA	NA
CHOYP_BRAFLDRAFT_74594.3.3.m.1992	0.000112308	-0.012531798	No	NA	NA	NA	NA	NA	NA	metal ion binding [GO:0046872]; methyltransferase activity [GO:0008168]	NA	NA	NA
CHOYP_BRAFLDRAFT_74861.1.1.m.16599	-0.004308943	-0.006315407	No	NA	NA	NA	NA	NA	NA	cytosol [GO:0005829]; glutamatergic synapse [GO:0098978]; presynapse [GO:0098793]; SCF ubiquitin ligase complex [GO:0019005]; Schaffer collateral - CA1 synapse [GO:0098685]; ubiquitin-protein transferase activity [GO:0004842]; behavioral fear response [GO:0001662]; post-translational protein modification [GO:0043687]; protein polyubiquitination [GO:0000209]; regulation of protein catabolic proces…	NA	NA	NA
CHOYP_BRAFLDRAFT_74874.1.9.m.3545	-0.014686091	0.017905301	No	NA	NA	NA	NA	NA	NA	cytoplasm [GO:0005737]; cytosol [GO:0005829]; membrane [GO:0016020]; nucleus [GO:0005634]; enzyme binding [GO:0019899]; NAD+ ADP-ribosyltransferase activity [GO:0003950]; NAD+ binding [GO:0070403]; innate immune response [GO:0045087]; negative regulation of gene expression [GO:0010629]; negative regulation of interferon-gamma-mediated signaling pathway [GO:0060336]; negative regulation of tyrosin…	NA	NA	NA
CHOYP_BRAFLDRAFT_74874.3.9.m.37096	-0.015648973	-0.013569983	No	NA	NA	NA	NA	NA	NA	NA	NA	NA	NA
CHOYP_BRAFLDRAFT_74874.5.9.m.47033	0.006370227	0.010308965	No	NA	NA	NA	NA	NA	NA	NA	NA	NA	NA
CHOYP_BRAFLDRAFT_74879.1.6.m.21111	0.005354547	-0.006047039	No	NA	NA	NA	NA	NA	NA	cytoplasm [GO:0005737]; cytosol [GO:0005829]; nucleus [GO:0005634]; enzyme binding [GO:0019899]; NAD+ ADP-ribosyltransferase activity [GO:0003950]; NAD+ binding [GO:0070403]; innate immune response [GO:0045087]; negative regulation of gene expression [GO:0010629]; negative regulation of interferon-gamma-mediated signaling pathway [GO:0060336]; negative regulation of tyrosine phosphorylation of ST…	NA	NA	NA
CHOYP_BRAFLDRAFT_74879.3.6.m.24658	0.003226216	0.001220664	No	NA	NA	NA	NA	NA	NA	cytoplasm [GO:0005737]; cytosol [GO:0005829]; membrane [GO:0016020]; nucleus [GO:0005634]; enzyme binding [GO:0019899]; NAD+ ADP-ribosyltransferase activity [GO:0003950]; NAD+ binding [GO:0070403]; innate immune response [GO:0045087]; negative regulation of gene expression [GO:0010629]; negative regulation of interferon-gamma-mediated signaling pathway [GO:0060336]; negative regulation of tyrosin…	NA	NA	NA
CHOYP_BRAFLDRAFT_75094.1.2.m.24898	0.002179971	-0.008072714	No	NA	NA	NA	NA	NA	NA	protein transport [GO:0015031]	NA	NA	NA
CHOYP_BRAFLDRAFT_75616.1.2.m.9949	-0.016959105	0.009602069	No	NA	NA	NA	NA	NA	NA	NA	NA	NA	NA
CHOYP_BRAFLDRAFT_75632.1.1.m.60676	-0.001049777	0.015823763	No	NA	NA	NA	NA	NA	NA	cytoplasm [GO:0005737]; GTP binding [GO:0005525]; inflammatory response [GO:0006954]; innate immune response [GO:0045087]	NA	NA	NA
CHOYP_BRAFLDRAFT_75707.1.1.m.8533	-0.013572558	0.003886046	No	NA	NA	NA	NA	NA	NA	integral component of membrane [GO:0016021]	NA	NA	NA
CHOYP_BRAFLDRAFT_75823.1.2.m.2870	-0.002175454	-0.006902852	No	NA	NA	NA	NA	NA	NA	NA	NA	NA	NA
CHOYP_BRAFLDRAFT_76126.1.1.m.8736	-0.010043393	0.00841575	No	NA	NA	NA	NA	NA	NA	NA	NA	NA	NA
CHOYP_BRAFLDRAFT_76176.1.1.m.55550	-0.018460389	-0.004284779	No	NA	NA	NA	NA	NA	NA	ATP binding [GO:0005524]; protein serine/threonine kinase activity [GO:0004674]	NA	NA	NA
CHOYP_BRAFLDRAFT_76402.1.5.m.22765	0.014743116	-0.007907157	No	NA	NA	NA	NA	NA	NA	NA	NA	NA	NA
CHOYP_BRAFLDRAFT_76662.3.3.m.61577	-0.014598236	0.004880057	No	NA	NA	NA	NA	NA	NA	plasma membrane [GO:0005886]; catalytic activity [GO:0003824]	NA	NA	NA
CHOYP_BRAFLDRAFT_76728.1.1.m.17486	0.015419151	0.009146467	No	NA	NA	NA	NA	NA	NA	nucleolus [GO:0005730]; nucleus [GO:0005634]; ATP binding [GO:0005524]; DNA binding [GO:0003677]; double-stranded RNA binding [GO:0003725]; transferase activity [GO:0016740]; immune response [GO:0006955]; positive regulation of transcription; DNA-templated [GO:0045893]; transcription; DNA-templated [GO:0006351]	NA	NA	NA
CHOYP_BRAFLDRAFT_76825.1.1.m.2818	-0.021723925	0.004160672	No	NA	NA	NA	NA	NA	NA	basement membrane [GO:0005604]; collagen-containing extracellular matrix [GO:0062023]; extracellular matrix [GO:0031012]; extracellular space [GO:0005615]; trans-Golgi network [GO:0005802]; cell adhesion molecule binding [GO:0050839]; collagen binding [GO:0005518]; extracellular matrix binding [GO:0050840]; extracellular matrix structural constituent [GO:0005201]; integrin binding [GO:0005178]; a…	NA	NA	NA
CHOYP_BRAFLDRAFT_76885.1.1.m.20259	0.015973517	-0.011877825	No	NA	NA	NA	NA	NA	NA	integral component of membrane [GO:0016021]	NA	NA	NA
CHOYP_BRAFLDRAFT_76943.1.1.m.58001	0.003647786	-0.008720528	No	NA	NA	NA	NA	NA	NA	NA	NA	NA	NA
CHOYP_BRAFLDRAFT_77063.1.1.m.8252	-0.009078547	-0.013640218	No	NA	NA	NA	NA	NA	NA	2-aminoethylphosphonate-pyruvate transaminase activity [GO:0047304]; organic phosphonate catabolic process [GO:0019700]	NA	NA	NA
CHOYP_BRAFLDRAFT_77132.1.2.m.5217	-0.002914315	-0.018173841	No	NA	NA	NA	NA	NA	NA	cytoplasm [GO:0005737]; cytosol [GO:0005829]; early endosome membrane [GO:0031901]; intracellular [GO:0005622]; nucleus [GO:0005634]; retromer complex [GO:0030904]; retromer; tubulation complex [GO:0030905]; tubular endosome [GO:0097422]; dynactin binding [GO:0034452]; phosphatidylinositol binding [GO:0035091]; protein heterodimerization activity [GO:0046982]; protein homodimerization activity [G…	NA	NA	NA
CHOYP_BRAFLDRAFT_77225.1.2.m.29845	0.004735288	-0.012104194	No	NA	NA	NA	NA	NA	NA	extracellular space [GO:0005615]; lysosome [GO:0005764]; cysteine-type endopeptidase activity [GO:0004197]; hyperosmotic response [GO:0006972]; proteolysis involved in cellular protein catabolic process [GO:0051603]	NA	NA	NA
CHOYP_BRAFLDRAFT_77483.1.1.m.56627	-0.000163344	-0.023943037	No	NA	NA	NA	NA	NA	NA	NA	NA	NA	NA
CHOYP_BRAFLDRAFT_78229.1.1.m.52210	0.0108616	0.020720316	No	NA	NA	NA	NA	NA	NA	endoplasmic reticulum lumen [GO:0005788]; extracellular exosome [GO:0070062]; cell redox homeostasis [GO:0045454]	NA	NA	NA
CHOYP_BRAFLDRAFT_79044.2.2.m.62650	0.004175596	0.004670737	No	NA	NA	NA	NA	NA	NA	cytoplasmic vesicle [GO:0031410]; cytosol [GO:0005829]; carboxylic ester hydrolase activity [GO:0052689]; S-formylglutathione hydrolase activity [GO:0018738]; formaldehyde catabolic process [GO:0046294]	NA	NA	NA
CHOYP_BRAFLDRAFT_79377.5.30.m.21330	-0.018545237	0.00421659	No	NA	NA	NA	NA	NA	NA	NA	NA	NA	NA
CHOYP_BRAFLDRAFT_79602.1.1.m.42298	-0.001724676	0.015289793	No	NA	NA	NA	NA	NA	NA	cytoskeleton [GO:0005856]; endocytic vesicle membrane [GO:0030666]; nuclear speck [GO:0016607]; plasma membrane [GO:0005886]; DNA binding [GO:0003677]; endocytosis [GO:0006897]; negative regulation of transcription; DNA-templated [GO:0045892]; regulation of nitric-oxide synthase activity [GO:0050999]	NA	NA	NA
CHOYP_BRAFLDRAFT_79734.1.1.m.15409	-0.006397315	-0.006937933	No	NA	NA	NA	NA	NA	NA	NA	NA	NA	NA
CHOYP_BRAFLDRAFT_80039.1.1.m.2568	0.021033601	0.000409961	No	NA	NA	NA	NA	NA	NA	centrosome [GO:0005813]; cytoplasmic dynein complex [GO:0005868]; kinetochore [GO:0000776]; late endosome [GO:0005770]; lysosome [GO:0005764]; microtubule [GO:0005874]; ATP binding [GO:0005524]; dynein heavy chain binding [GO:0045504]; microtubule motor activity [GO:0003777]; cellular response to nerve growth factor stimulus [GO:1990090]; centrosome localization [GO:0051642]; microtubule cytoskel…	NA	NA	NA
CHOYP_BRAFLDRAFT_80064.1.1.m.40175	-0.009830567	-0.000909455	No	NA	NA	NA	NA	NA	NA	cytosol [GO:0005829]; death-inducing signaling complex [GO:0031264]; endosome membrane [GO:0010008]; membrane raft [GO:0045121]; mitochondrion [GO:0005739]; receptor complex [GO:0043235]; ripoptosome [GO:0097342]; ATP binding [GO:0005524]; death domain binding [GO:0070513]; death receptor binding [GO:0005123]; identical protein binding [GO:0042802]; JUN kinase kinase kinase activity [GO:0004706];…	NA	NA	NA
CHOYP_BRAFLDRAFT_80311.1.3.m.18963	0.011613286	0.014546876	No	NA	NA	NA	NA	NA	NA	extracellular region [GO:0005576]; carbohydrate binding [GO:0030246]	NA	NA	NA
CHOYP_BRAFLDRAFT_80311.3.3.m.30251	-0.005336416	-0.018631061	No	NA	NA	NA	NA	NA	NA	carbohydrate binding [GO:0030246]; cell adhesion [GO:0007155]	NA	NA	NA
CHOYP_BRAFLDRAFT_80394.4.9.m.33604	0.006710656	-0.006272214	No	NA	NA	NA	NA	NA	NA	NA	NA	NA	NA
CHOYP_BRAFLDRAFT_80432.2.2.m.18322	-0.013852535	-0.001042197	No	NA	NA	NA	NA	NA	NA	NA	NA	NA	NA
CHOYP_BRAFLDRAFT_80496.1.10.m.12618	0.003082333	-0.010052663	No	NA	NA	NA	NA	NA	NA	cell surface [GO:0009986]; extracellular region [GO:0005576]; signaling receptor binding [GO:0005102]; anatomical structure development [GO:0048856]	NA	NA	NA
CHOYP_BRAFLDRAFT_80496.3.10.m.22837	0.004613993	0.000204697	No	NA	NA	NA	NA	NA	NA	cell surface [GO:0009986]; extracellular region [GO:0005576]; signaling receptor binding [GO:0005102]; anatomical structure development [GO:0048856]	NA	NA	NA
CHOYP_BRAFLDRAFT_80496.6.10.m.29014	0.00558151	-0.020300921	No	NA	NA	NA	NA	NA	NA	extracellular region [GO:0005576]	NA	NA	NA
CHOYP_BRAFLDRAFT_80496.8.10.m.49028	0.002458174	-0.006531358	No	NA	NA	NA	NA	NA	NA	extracellular region [GO:0005576]	NA	NA	NA
CHOYP_BRAFLDRAFT_80577.2.6.m.24330	0.00491589	-0.000600715	No	NA	NA	NA	NA	NA	NA	cytosol [GO:0005829]; intercellular bridge [GO:0045171]; nucleoplasm [GO:0005654]; zinc ion binding [GO:0008270]; bone development [GO:0060348]	NA	NA	NA
CHOYP_BRAFLDRAFT_80919.1.1.m.62047	-0.013922713	-0.005335817	No	NA	NA	NA	NA	NA	NA	cytoplasm [GO:0005737]	NA	NA	NA
CHOYP_BRAFLDRAFT_80934.1.2.m.23714	-0.00800848	-0.010618816	No	NA	NA	NA	NA	NA	NA	NA	NA	NA	NA
CHOYP_BRAFLDRAFT_81321.3.10.m.34305	-0.01156416	0.003468757	No	NA	NA	NA	NA	NA	NA	cell-cell junction [GO:0005911]; cytoplasm [GO:0005737]; membrane raft [GO:0045121]; plasma membrane [GO:0005886]; ATP binding [GO:0005524]; identical protein binding [GO:0042802]; metal ion binding [GO:0046872]; non-membrane spanning protein tyrosine kinase activity [GO:0004715]; proline-rich region binding [GO:0070064]; protein kinase A catalytic subunit binding [GO:0034236]; protein phosphatas…	NA	NA	NA
CHOYP_BRAFLDRAFT_81321.5.10.m.45062	-0.00855273	0.006148365	No	NA	NA	NA	NA	NA	NA	cytosol [GO:0005829]; ATP binding [GO:0005524]; protein serine/threonine kinase activity [GO:0004674]; protein serine/threonine/tyrosine kinase activity [GO:0004712]; chloroplast organization [GO:0009658]	NA	NA	NA
CHOYP_BRAFLDRAFT_81321.6.10.m.48025	0.007851896	0.007289335	No	NA	NA	NA	NA	NA	NA	cell-cell junction [GO:0005911]; cytoplasm [GO:0005737]; membrane raft [GO:0045121]; plasma membrane [GO:0005886]; ATP binding [GO:0005524]; identical protein binding [GO:0042802]; metal ion binding [GO:0046872]; non-membrane spanning protein tyrosine kinase activity [GO:0004715]; proline-rich region binding [GO:0070064]; protein kinase A catalytic subunit binding [GO:0034236]; protein phosphatas…	NA	NA	NA
CHOYP_BRAFLDRAFT_81322.1.2.m.17860	0.00918697	0.010914717	No	NA	NA	NA	NA	NA	NA	integral component of membrane [GO:0016021]; plasma membrane [GO:0005886]; GTP binding [GO:0005525]; GTPase activity [GO:0003924]; identical protein binding [GO:0042802]; lipid binding [GO:0008289]	NA	NA	NA
CHOYP_BRAFLDRAFT_81364.2.3.m.30348	-0.02131408	-0.001028563	No	NA	NA	NA	NA	NA	NA	cell wall [GO:0005618]; extracellular region [GO:0005576]; endo-1;4-beta-xylanase activity [GO:0031176]; xylan catabolic process [GO:0045493]	NA	NA	NA
CHOYP_BRAFLDRAFT_81364.3.3.m.30607	0.00322153	-0.005780259	No	NA	NA	NA	NA	NA	NA	endo-1;4-beta-xylanase activity [GO:0031176]; xylan catabolic process [GO:0045493]	NA	NA	NA
CHOYP_BRAFLDRAFT_81509.1.1.m.31565	0.012428505	0.012266472	No	NA	NA	NA	NA	NA	NA	actin filament [GO:0005884]; cell projection [GO:0042995]; cytoplasm [GO:0005737]; cytosol [GO:0005829]; lamellipodium [GO:0030027]; nucleus [GO:0005634]; perinuclear region of cytoplasm [GO:0048471]; phagocytic cup [GO:0001891]; ruffle membrane [GO:0032587]; actin filament binding [GO:0051015]; calcium ion binding [GO:0005509]; actin filament bundle assembly [GO:0051017]; actin filament polymeri…	NA	NA	NA
CHOYP_BRAFLDRAFT_81532.1.1.m.58865	0.013392397	0.024204738	No	NA	NA	NA	NA	NA	NA	endoplasmic reticulum membrane [GO:0005789]; ATP binding [GO:0005524]; protein serine/threonine kinase activity [GO:0004674]; protein serine/threonine/tyrosine kinase activity [GO:0004712]; cellular response to iron ion [GO:0071281]; ethylene-activated signaling pathway [GO:0009873]; gibberellin biosynthetic process [GO:0009686]; negative regulation of ethylene-activated signaling pathway [GO:001…	NA	NA	NA
CHOYP_BRAFLDRAFT_81609.1.1.m.94	0.019559178	0.000269636	No	NA	NA	NA	NA	NA	NA	mitochondrial inner membrane [GO:0005743]; FAD binding [GO:0071949]; quinone binding [GO:0048038]; sulfide:quinone oxidoreductase activity [GO:0070224]; hydrogen sulfide metabolic process [GO:0070813]; sulfide oxidation; using sulfide:quinone oxidoreductase [GO:0070221]	NA	NA	NA
CHOYP_BRAFLDRAFT_81733.1.1.m.213	-0.009894359	-0.014293999	No	NA	NA	NA	NA	NA	NA	cytoplasm [GO:0005737]; endoplasmic reticulum [GO:0005783]; proteasome binding [GO:0070628]; proteasome assembly [GO:0043248]; proteasome core complex assembly [GO:0080129]	NA	NA	NA
CHOYP_BRAFLDRAFT_82353.1.1.m.13454	0.010624225	0.002497325	No	NA	NA	NA	NA	NA	NA	cytoplasm [GO:0005737]; metal ion binding [GO:0046872]; transketolase activity [GO:0004802]	NA	NA	NA
CHOYP_BRAFLDRAFT_82426.1.20.m.8067	0.000686233	-0.010733133	No	NA	NA	NA	NA	NA	NA	NA	NA	NA	NA
CHOYP_BRAFLDRAFT_82868.3.5.m.48837	0.003954882	-0.017292867	No	NA	NA	NA	NA	NA	NA	NA	NA	NA	NA
CHOYP_BRAFLDRAFT_83096.1.1.m.27011	0.000936749	-0.006065059	No	NA	NA	NA	NA	NA	NA	anchored component of membrane [GO:0031225]; plasma membrane [GO:0005886]	NA	NA	NA
CHOYP_BRAFLDRAFT_83552.1.1.m.55255	0.001055711	-0.018308159	No	NA	NA	NA	NA	NA	NA	endoplasmic reticulum [GO:0005783]; mitochondrial inner membrane [GO:0005743]; mitochondrion [GO:0005739]; peroxisome [GO:0005777]; carnitine O-acetyltransferase activity [GO:0004092]; carnitine metabolic process; CoA-linked [GO:0019254]; fatty acid metabolic process [GO:0006631]	NA	NA	NA
CHOYP_BRAFLDRAFT_84054.1.2.m.8523	-0.006731823	-0.008829594	No	NA	NA	NA	NA	NA	NA	centrosome [GO:0005813]; cytoplasm [GO:0005737]; microtubule [GO:0005874]; ATP binding [GO:0005524]; ATP-dependent microtubule motor activity; minus-end-directed [GO:0008569]; microtubule binding [GO:0008017]; establishment of spindle orientation [GO:0051294]; microtubule-based movement [GO:0007018]; negative regulation of mitotic centrosome separation [GO:0046603]; nucleus localization [GO:00516…	NA	NA	NA
CHOYP_BRAFLDRAFT_84207.2.2.m.36438	-0.012022037	-0.000831053	No	NA	NA	NA	NA	NA	NA	NA	NA	NA	NA
CHOYP_BRAFLDRAFT_84237.1.1.m.1879	-0.010335056	-0.018313527	No	NA	NA	NA	NA	NA	NA	cytoplasm [GO:0005737]; intracellular membrane-bounded organelle [GO:0043231]; membrane [GO:0016020]; NLS-dependent protein nuclear import complex [GO:0042564]; nucleolus [GO:0005730]; nucleoplasm [GO:0005654]; nucleus [GO:0005634]; E-box binding [GO:0070888]; RNA binding [GO:0003723]; sequence-specific DNA binding [GO:0043565]; transcription corepressor activity [GO:0003714]; transcription facto…	NA	NA	NA
CHOYP_BRAFLDRAFT_84245.2.2.m.53621	0.002179971	-0.008072714	No	NA	NA	NA	NA	NA	NA	BLOC-3 complex [GO:0031085]; cytoplasm [GO:0005737]; cytosol [GO:0005829]; lysosome [GO:0005764]; melanosome [GO:0042470]; membrane [GO:0016020]; platelet dense granule [GO:0042827]; guanyl-nucleotide exchange factor activity [GO:0005085]; protein dimerization activity [GO:0046983]; protein homodimerization activity [GO:0042803]; Rab GTPase binding [GO:0017137]; blood coagulation [GO:0007596]; he…	NA	NA	NA
CHOYP_BRAFLDRAFT_84494.2.5.m.30751	-0.02094749	-0.001445396	No	NA	NA	NA	NA	NA	NA	NA	NA	NA	NA
CHOYP_BRAFLDRAFT_84494.3.5.m.41159	0.006414599	0.006667275	No	NA	NA	NA	NA	NA	NA	NA	NA	NA	NA
CHOYP_BRAFLDRAFT_84494.4.5.m.44543	0.006961484	-0.018710193	No	NA	NA	NA	NA	NA	NA	NA	NA	NA	NA
CHOYP_BRAFLDRAFT_84664.1.7.m.3969	0.006588326	0.018093163	No	NA	NA	NA	NA	NA	NA	NA	NA	NA	NA
CHOYP_BRAFLDRAFT_84838.3.6.m.42355	-0.005066773	-0.002509552	No	NA	NA	NA	NA	NA	NA	cytoplasm [GO:0005737]; cytosol [GO:0005829]; membrane [GO:0016020]; nucleus [GO:0005634]; enzyme binding [GO:0019899]; NAD+ ADP-ribosyltransferase activity [GO:0003950]; NAD+ binding [GO:0070403]; innate immune response [GO:0045087]; negative regulation of gene expression [GO:0010629]; negative regulation of interferon-gamma-mediated signaling pathway [GO:0060336]; negative regulation of tyrosin…	NA	NA	NA
CHOYP_BRAFLDRAFT_84941.1.1.m.53224	0.007586027	0.006007114	No	NA	NA	NA	NA	NA	NA	cytoplasm [GO:0005737]; cytosol [GO:0005829]; photoreceptor connecting cilium [GO:0032391]; GTPase activity [GO:0003924]; tubulin binding [GO:0015631]; cell morphogenesis [GO:0000902]; post-chaperonin tubulin folding pathway [GO:0007023]; protein folding [GO:0006457]; tubulin complex assembly [GO:0007021]	NA	NA	NA
CHOYP_BRAFLDRAFT_85170.1.1.m.8699	0.009874829	0.019940601	No	NA	NA	NA	NA	NA	NA	microtubule [GO:0005874]; protein-containing complex [GO:0032991]; multicellular organism development [GO:0007275]; signal transduction [GO:0007165]; substrate adhesion-dependent cell spreading [GO:0034446]	NA	NA	NA
CHOYP_BRAFLDRAFT_85206.1.1.m.49234	0.002908932	-0.003381879	No	NA	NA	NA	NA	NA	NA		NA	NA	NA
CHOYP_BRAFLDRAFT_85506.1.1.m.54726	0.013790782	0.018676241	No	NA	NA	NA	NA	NA	NA	NA	NA	NA	NA
CHOYP_BRAFLDRAFT_85511.15.23.m.46769	0.006572892	0.001555629	No	NA	NA	NA	NA	NA	NA	NA	NA	NA	NA
CHOYP_BRAFLDRAFT_85511.17.23.m.55470	-0.01066065	-0.004353378	No	NA	NA	NA	NA	NA	NA	cytoplasm [GO:0005737]; ubiquitin-protein transferase activity [GO:0004842]; zinc ion binding [GO:0008270]; defense response to virus [GO:0051607]; interferon-beta production [GO:0032608]; protein K63-linked ubiquitination [GO:0070534]; response to type I interferon [GO:0034340]	NA	NA	NA
CHOYP_BRAFLDRAFT_85511.3.23.m.14160	0.011095867	0.015407301	No	NA	NA	NA	NA	NA	NA	cytosol [GO:0005829]; intercellular bridge [GO:0045171]; nucleoplasm [GO:0005654]; zinc ion binding [GO:0008270]; bone development [GO:0060348]	NA	NA	NA
CHOYP_BRAFLDRAFT_85664.10.10.m.45430	0.006786201	0.008787418	No	NA	NA	NA	NA	NA	NA	integral component of membrane [GO:0016021]	NA	NA	NA
CHOYP_BRAFLDRAFT_85664.3.10.m.26597	-0.006386361	-0.002199418	No	NA	NA	NA	NA	NA	NA	integral component of membrane [GO:0016021]	NA	NA	NA
CHOYP_BRAFLDRAFT_85664.6.10.m.30553	-0.002593193	-0.006315839	No	NA	NA	NA	NA	NA	NA	basement membrane [GO:0005604]; cell cortex [GO:0005938]; cell-cell adherens junction [GO:0005913]; cleavage furrow [GO:0032154]; collagen-containing extracellular matrix [GO:0062023]; extracellular exosome [GO:0070062]; calcium ion binding [GO:0005509]; cell adhesion molecule binding [GO:0050839]; extracellular matrix structural constituent [GO:0005201]; protein homodimerization activity [GO:004…	NA	NA	NA
CHOYP_BRAFLDRAFT_85822.1.1.m.10102	0.012689267	0.0062716	No	NA	NA	NA	NA	NA	NA	cytosol [GO:0005829]; fibrillar center [GO:0001650]; nuclear speck [GO:0016607]; nucleoplasm [GO:0005654]; nucleus [GO:0005634]; U5 snRNP [GO:0005682]; ribonucleoprotein complex binding [GO:0043021]; mRNA processing [GO:0006397]; negative regulation of phosphatase activity [GO:0010923]; RNA splicing [GO:0008380]	NA	NA	NA
CHOYP_BRAFLDRAFT_85896.1.1.m.38692	-0.011213924	-0.002844305	No	NA	NA	NA	NA	NA	NA	integral component of membrane [GO:0016021]; lysosomal membrane [GO:0005765]; lysosome [GO:0005764]	NA	NA	NA
CHOYP_BRAFLDRAFT_85994.3.10.m.7126	0.010883072	-0.017115801	No	NA	NA	NA	NA	NA	NA	NA	NA	NA	NA
CHOYP_BRAFLDRAFT_85994.7.10.m.36866	0.007438907	0.013863173	No	NA	NA	NA	NA	NA	NA	NA	NA	NA	NA
CHOYP_BRAFLDRAFT_86052.1.1.m.25460	-0.008057039	-0.014706712	No	NA	NA	NA	NA	NA	NA	extracellular space [GO:0005615]; Golgi membrane [GO:0000139]; protein homodimerization activity [GO:0042803]; positive regulation of epithelial cell migration [GO:0010634]; positive regulation of epithelial to mesenchymal transition [GO:0010718]; positive regulation of ERK1 and ERK2 cascade [GO:0070374]	NA	NA	NA
CHOYP_BRAFLDRAFT_86765.1.1.m.54066	-0.006408773	-0.011897791	No	NA	NA	NA	NA	NA	NA	iron ion binding [GO:0005506]; oxidoreductase activity; acting on paired donors; with incorporation or reduction of molecular oxygen; 2-oxoglutarate as one donor; and incorporation of one atom each of oxygen into both donors [GO:0016706]; antibiotic biosynthetic process [GO:0017000]; antibiotic metabolic process [GO:0016999]	NA	NA	NA
CHOYP_BRAFLDRAFT_86801.1.1.m.27107	0.016817951	-0.014017431	No	NA	NA	NA	NA	NA	NA	blood microparticle [GO:0072562]; cell cortex [GO:0005938]; cell surface [GO:0009986]; collagen-containing extracellular matrix [GO:0062023]; cytoplasm [GO:0005737]; external side of plasma membrane [GO:0009897]; extracellular space [GO:0005615]; fibrinogen complex [GO:0005577]; platelet alpha granule [GO:0031091]; rough endoplasmic reticulum [GO:0005791]; synapse [GO:0045202]; cell adhesion mole…	NA	NA	NA
CHOYP_BRAFLDRAFT_86801.1.1.m.27108	-0.004010439	-0.015978497	No	NA	NA	NA	NA	NA	NA	cytoplasm [GO:0005737]; Golgi apparatus [GO:0005794]; GTP binding [GO:0005525]; intracellular protein transport [GO:0006886]; vesicle-mediated transport [GO:0016192]	NA	NA	NA
CHOYP_BRAFLDRAFT_86827.2.4.m.9197	-0.000144915	-0.000876925	No	NA	NA	NA	NA	NA	NA	NA	NA	NA	NA
CHOYP_BRAFLDRAFT_86827.3.4.m.27276	-0.009236099	-0.004879749	No	NA	NA	NA	NA	NA	NA	NA	NA	NA	NA
CHOYP_BRAFLDRAFT_86827.4.4.m.61859	-0.015161614	-0.020968802	No	NA	NA	NA	NA	NA	NA	NA	NA	NA	NA
CHOYP_BRAFLDRAFT_86846.1.3.m.13594	-0.016651651	0.012232729	No	NA	NA	NA	NA	NA	NA	apical plasma membrane [GO:0016324]; apicolateral plasma membrane [GO:0016327]; cytoplasm [GO:0005737]; integral component of membrane [GO:0016021]; plasma membrane [GO:0005886]; rhabdomere [GO:0016028]; spindle [GO:0005819]; subapical complex [GO:0035003]; calcium ion binding [GO:0005509]; protein kinase C binding [GO:0005080]; spectrin binding [GO:0030507]; adherens junction organization [GO:00…	NA	NA	NA
CHOYP_BRAFLDRAFT_86846.3.3.m.53453	-0.000655963	0.020391593	No	NA	NA	NA	NA	NA	NA	apical plasma membrane [GO:0016324]; apicolateral plasma membrane [GO:0016327]; cytoplasm [GO:0005737]; integral component of membrane [GO:0016021]; plasma membrane [GO:0005886]; rhabdomere [GO:0016028]; spindle [GO:0005819]; subapical complex [GO:0035003]; calcium ion binding [GO:0005509]; protein kinase C binding [GO:0005080]; spectrin binding [GO:0030507]; adherens junction organization [GO:00…	NA	NA	NA
CHOYP_BRAFLDRAFT_86890.2.4.m.23914	-0.004308943	-0.006315407	No	NA	NA	NA	NA	NA	NA	cytoplasm [GO:0005737]; myosin binding [GO:0017022]; ubiquitin protein ligase activity [GO:0061630]; ubiquitin-protein transferase activity [GO:0004842]; zinc ion binding [GO:0008270]; cellular response to leukemia inhibitory factor [GO:1990830]; proteasome-mediated ubiquitin-dependent protein catabolic process [GO:0043161]; protein polyubiquitination [GO:0000209]; regulation of neuron apoptotic …	NA	NA	NA
CHOYP_BRAFLDRAFT_87283.1.1.m.46768	-0.002120788	-0.008918373	No	NA	NA	NA	NA	NA	NA	NA	NA	NA	NA
CHOYP_BRAFLDRAFT_87294.6.6.m.64622	-0.002120788	-0.008918373	No	NA	NA	NA	NA	NA	NA	NA	NA	NA	NA
CHOYP_BRAFLDRAFT_87336.4.9.m.23926	-0.016959105	0.009602069	No	NA	NA	NA	NA	NA	NA	NA	NA	NA	NA
CHOYP_BRAFLDRAFT_87429.1.1.m.43808	-0.010193089	-0.009993728	No	NA	NA	NA	NA	NA	NA	Golgi apparatus [GO:0005794]; Golgi organization [GO:0007030]; lipid homeostasis [GO:0055088]; liver development [GO:0001889]; protein N-linked glycosylation [GO:0006487]; protein secretion [GO:0009306]; regulation of response to endoplasmic reticulum stress [GO:1905897]; retina development in camera-type eye [GO:0060041]; vesicle-mediated transport [GO:0016192]	NA	NA	NA
CHOYP_BRAFLDRAFT_87630.1.1.m.30352	0.010902063	-0.000442899	No	NA	NA	NA	NA	NA	NA	endoplasmic reticulum membrane [GO:0005789]; organelle membrane [GO:0031090]; heme binding [GO:0020037]; iron ion binding [GO:0005506]; oxidoreductase activity; acting on paired donors; with incorporation or reduction of molecular oxygen; NAD(P)H as one donor; and incorporation of one atom of oxygen [GO:0016709]; oxygen binding [GO:0019825]; retinoic acid 4-hydroxylase activity [GO:0008401]; reti…	NA	NA	NA
CHOYP_BRAFLDRAFT_87634.1.1.m.39992	0.002179971	-0.008072714	No	NA	NA	NA	NA	NA	NA	NA	NA	NA	NA
CHOYP_BRAFLDRAFT_87662.1.1.m.5474	-0.003409895	0.004608349	No	NA	NA	NA	NA	NA	NA	N-acylglucosamine 2-epimerase activity [GO:0050121]; peptidase inhibitor activity [GO:0030414]; N-acetylglucosamine metabolic process [GO:0006044]; N-acetylmannosamine metabolic process [GO:0006051]; N-acetylneuraminate catabolic process [GO:0019262]	NA	NA	NA
CHOYP_BRAFLDRAFT_87806.1.1.m.28308	0.002635878	-0.001841684	No	NA	NA	NA	NA	NA	NA	endoplasmic reticulum [GO:0005783]; membrane [GO:0016020]; fucosyltransferase activity [GO:0008417]; peptide-O-fucosyltransferase activity [GO:0046922]; angiogenesis [GO:0001525]; fucose metabolic process [GO:0006004]; heart development [GO:0007507]; nervous system development [GO:0007399]; Notch signaling pathway [GO:0007219]; protein O-linked glycosylation [GO:0006493]; regulation of Notch sign…	NA	NA	NA
CHOYP_BRAFLDRAFT_88012.1.1.m.12815	-0.017844602	0.004916895	No	NA	NA	NA	NA	NA	NA	mitochondrial inner membrane [GO:0005743]; mitochondrion [GO:0005739]; NADPH-adrenodoxin reductase activity [GO:0015039]; cholesterol metabolic process [GO:0008203]	NA	NA	NA
CHOYP_BRAFLDRAFT_88018.1.1.m.50147	-0.014642752	-0.011457665	No	NA	NA	NA	NA	NA	NA	extracellular region [GO:0005576]; calcium ion binding [GO:0005509]; integrin binding [GO:0005178]; cell adhesion [GO:0007155]; multicellular organism development [GO:0007275]; positive regulation of cell-substrate adhesion [GO:0010811]	NA	NA	NA
CHOYP_BRAFLDRAFT_88218.8.8.m.64733	0.000514616	0.002493788	No	NA	NA	NA	NA	NA	NA	cytoplasm [GO:0005737]; myosin binding [GO:0017022]; ubiquitin protein ligase activity [GO:0061630]; ubiquitin-protein transferase activity [GO:0004842]; zinc ion binding [GO:0008270]; cellular response to leukemia inhibitory factor [GO:1990830]; proteasome-mediated ubiquitin-dependent protein catabolic process [GO:0043161]; protein polyubiquitination [GO:0000209]; regulation of neuron apoptotic …	NA	NA	NA
CHOYP_BRAFLDRAFT_88219.1.5.m.37187	0.005218096	-0.002181987	No	NA	NA	NA	NA	NA	NA	cytoplasm [GO:0005737]; dendrite [GO:0030425]; early endosome [GO:0005769]; glutamatergic synapse [GO:0098978]; Golgi apparatus [GO:0005794]; postsynapse [GO:0098794]; ubiquitin protein ligase activity [GO:0061630]; zinc ion binding [GO:0008270]; proteasome-mediated ubiquitin-dependent protein catabolic process [GO:0043161]; protein polyubiquitination [GO:0000209]; protein transport [GO:0015031]	NA	NA	NA
CHOYP_BRAFLDRAFT_88223.10.22.m.35410	-0.007739808	0.000642056	No	NA	NA	NA	NA	NA	NA	NA	NA	NA	NA
CHOYP_BRAFLDRAFT_88223.5.22.m.23899	0.003647786	-0.008720528	No	NA	NA	NA	NA	NA	NA	cytoplasm [GO:0005737]; dendrite [GO:0030425]; early endosome [GO:0005769]; glutamatergic synapse [GO:0098978]; Golgi apparatus [GO:0005794]; postsynapse [GO:0098794]; ubiquitin protein ligase activity [GO:0061630]; zinc ion binding [GO:0008270]; proteasome-mediated ubiquitin-dependent protein catabolic process [GO:0043161]; protein polyubiquitination [GO:0000209]; protein transport [GO:0015031]	NA	NA	NA
CHOYP_BRAFLDRAFT_88223.9.22.m.34933	0.005694786	-0.006482599	No	NA	NA	NA	NA	NA	NA	cytoplasm [GO:0005737]; ubiquitin-protein transferase activity [GO:0004842]; zinc ion binding [GO:0008270]; defense response to virus [GO:0051607]; interferon-beta production [GO:0032608]; protein K63-linked ubiquitination [GO:0070534]; response to type I interferon [GO:0034340]	NA	NA	NA
[truncated: 6,624 more rows]
