# Supplementary material for: Temporal proteomic profiling reveals insight into critical developmental processes and temperature-influenced physiological response differences in a bivalve mollusc
Source: BMC Genomics. 2020 Oct 19;21:723. doi: 10.1186/s12864-020-07127-3 (PMC7574277; doi:10.1186/s12864-020-07127-3)
Supplement: Supplementary file 5 — Additional file 5 Table S4. ASCA time effect analysis, hierarchical clustering, and functional analysis results for all detected proteins. ASCA time effect analysis, hierarchical clustering, and functional analysis results for all detected proteins. [file 12864_2020_7127_MOESM5_ESM.csv]

Supplemental Table 4. ASCA time effect scores, clustering, and GO enrichment analysis results.
protein_ID	ASCA_PC1_loadings	ASCA_PC2_loadings	ASCA_PC_threshold_pass	ClusterColor	SimpleClusterColor	UniprotID	Protein_names	Protein_fams	Gene_names	GO_terms	GO_bp_IDs	sig_bp_GO	sig_bp_GOslim
CHOYP_BRAFLDRAFT_284508.1.1.m.4587	-0.036930376	-0.014554051	Yes	purple	purple	Q9NR33	DNA polymerase epsilon subunit 4 (EC 2.7.7.7) (DNA polymerase II subunit 4) (DNA polymerase epsilon subunit p12)		POLE4	Ada2/Gcn5/Ada3 transcription activator complex [GO:0005671]; epsilon DNA polymerase complex [GO:0008622]; nucleoplasm [GO:0005654]; nucleus [GO:0005634]; DNA binding [GO:0003677]; DNA-directed DNA polymerase activity [GO:0003887]; protein heterodimerization activity [GO:0046982]; G1/S transition of mitotic cell cycle [GO:0000082]; histone H3 acetylation [GO:0043966]	GO:0000082; GO:0003677; GO:0003887; GO:0005634; GO:0005654; GO:0005671; GO:0008622; GO:0043966; GO:0046982	GO:0043966	cellular protein modification process; chromosome organization
CHOYP_LOC100372607.1.1.m.49009	-0.038050657	-0.009515697	Yes	purple	purple	Q32KV4	Cytoplasmic dynein 2 light intermediate chain 1	Dynein light intermediate chain family	DYNC2LI1	apical part of cell [GO:0045177]; axoneme [GO:0005930]; centrosome [GO:0005813]; ciliary basal body [GO:0036064]; ciliary transition zone [GO:0035869]; cytoplasm [GO:0005737]; cytoplasmic dynein complex [GO:0005868]; intraciliary transport particle [GO:0030990]; microtubule [GO:0005874]; motile cilium [GO:0031514]; ATP-dependent microtubule motor activity; minus-end-directed [GO:0008569]; dynein …	GO:0005737; GO:0005813; GO:0005868; GO:0005874; GO:0005930; GO:0007368; GO:0008569; GO:0030990; GO:0031514; GO:0035721; GO:0035735; GO:0035869; GO:0036064; GO:0045177; GO:0045504; GO:1902017	GO:0035721; GO:0035735; GO:1902017	transport; cellular component assembly; cytoskeleton-dependent intracellular transport
CHOYP_THTR.1.1.m.25924	-0.02511937	0.036503054	Yes	purple	purple	Q95KV7	NADH dehydrogenase [ubiquinone] 1 alpha subcomplex subunit 13 (Cell death regulatory protein GRIM-19) (Complex I-B16.6) (CI-B16.6) (Gene associated with retinoic-interferon-induced mortality 19 protein) (GRIM-19) (NADH-ubiquinone oxidoreductase B16.6 subunit)	Complex I NDUFA13 subunit family	NDUFA13 GRIM19	cytoplasm [GO:0005737]; integral component of membrane [GO:0016021]; mitochondrial respirasome [GO:0005746]; mitochondrial respiratory chain complex I [GO:0005747]; mitochondrion [GO:0005739]; nucleoplasm [GO:0005654]; NADH dehydrogenase (ubiquinone) activity [GO:0008137]; apoptotic signaling pathway [GO:0097190]; cellular response to interferon-beta [GO:0035458]; cellular response to retinoic ac…	GO:0005654; GO:0005737; GO:0005739; GO:0005746; GO:0005747; GO:0008137; GO:0016021; GO:0030308; GO:0032981; GO:0035458; GO:0043280; GO:0045039; GO:0045732; GO:0045892; GO:0071300; GO:0072593; GO:0097190; GO:0097191; GO:2001243	GO:0032981; GO:0043280; GO:0071300; GO:2001243	mitochondrion organization; signal transduction; cell death; cellular component assembly; protein-containing complex assembly
CHOYP_LAMC1.1.1.m.36098	-0.03796452	0.01692219	Yes	purple	purple	P11047	Laminin subunit gamma-1 (Laminin B2 chain) (Laminin-1 subunit gamma) (Laminin-10 subunit gamma) (Laminin-11 subunit gamma) (Laminin-2 subunit gamma) (Laminin-3 subunit gamma) (Laminin-4 subunit gamma) (Laminin-6 subunit gamma) (Laminin-7 subunit gamma) (Laminin-8 subunit gamma) (Laminin-9 subunit gamma) (S-laminin subunit gamma) (S-LAM gamma)		LAMC1 LAMB2	basement membrane [GO:0005604]; collagen-containing extracellular matrix [GO:0062023]; endoplasmic reticulum lumen [GO:0005788]; extracellular exosome [GO:0070062]; extracellular region [GO:0005576]; extracellular space [GO:0005615]; laminin-1 complex [GO:0005606]; laminin-10 complex [GO:0043259]; laminin-11 complex [GO:0043260]; extracellular matrix structural constituent [GO:0005201]; cell adhe…	GO:0005201; GO:0005576; GO:0005604; GO:0005606; GO:0005615; GO:0005788; GO:0007155; GO:0007492; GO:0016477; GO:0022617; GO:0030198; GO:0031581; GO:0034446; GO:0043259; GO:0043260; GO:0043687; GO:0044267; GO:0050679; GO:0062023; GO:0065003; GO:0070062	GO:0007492; GO:0022617; GO:0031581	cellular component assembly; extracellular matrix organization; cell junction organization; anatomical structure development
CHOYP_ATS6.3.3.m.56109	-0.040906661	0.009634764	Yes	purple	purple	Q69Z28	A disintegrin and metalloproteinase with thrombospondin motifs 16 (ADAM-TS 16) (ADAM-TS16) (ADAMTS-16) (EC 3.4.24.-)		Adamts16 Kiaa2029	extracellular region [GO:0005576]; metal ion binding [GO:0046872]; metalloendopeptidase activity [GO:0004222]; branching involved in ureteric bud morphogenesis [GO:0001658]; male gamete generation [GO:0048232]; regulation of cilium assembly [GO:1902017]; regulation of systemic arterial blood pressure [GO:0003073]	GO:0001658; GO:0003073; GO:0004222; GO:0005576; GO:0046872; GO:0048232; GO:1902017	GO:0001658; GO:0003073; GO:1902017	circulatory system process; cellular component assembly; anatomical structure development
CHOYP_EXOS3.1.1.m.10596	-0.03550834	0.006687339	Yes	purple	purple	Q9NQT5	Exosome complex component RRP40 (Exosome component 3) (Ribosomal RNA-processing protein 40) (p10)	RRP40 family	EXOSC3 RRP40 CGI-102	cytoplasm [GO:0005737]; cytoplasmic exosome (RNase complex) [GO:0000177]; cytosol [GO:0005829]; exosome (RNase complex) [GO:0000178]; nuclear exosome (RNase complex) [GO:0000176]; nucleolus [GO:0005730]; nucleoplasm [GO:0005654]; nucleus [GO:0005634]; transcriptionally active chromatin [GO:0035327]; 3'-5'-exoribonuclease activity [GO:0000175]; RNA binding [GO:0003723]; CUT catabolic process [GO:0…	GO:0000175; GO:0000176; GO:0000177; GO:0000178; GO:0000467; GO:0003723; GO:0005634; GO:0005654; GO:0005730; GO:0005737; GO:0005829; GO:0006364; GO:0034427; GO:0034475; GO:0035327; GO:0043488; GO:0043928; GO:0045006; GO:0045190; GO:0045830; GO:0071034; GO:0071035; GO:0071038; GO:0071049; GO:0071051	GO:0000467; GO:0034427; GO:0034475; GO:0043928; GO:0071035; GO:0071038; GO:0071051	tRNA metabolic process; catabolic process; cellular nitrogen compound metabolic process; nucleobase-containing compound catabolic process; ribosome biogenesis
CHOYP_CLEC10A.3.3.m.27236	-0.036528734	0.020270652	Yes	purple	purple	P82596	Perlucin			carbohydrate binding [GO:0030246]	GO:0030246	NA	NA
CHOYP_LOC100377801.1.1.m.10929	-0.036073745	0.018975331	Yes	purple	purple	Q1RML7	Protein MAK16 homolog	MAK16 family	MAK16	nucleolus [GO:0005730]; preribosome; large subunit precursor [GO:0030687]	GO:0005730; GO:0030687	NA	NA
CHOYP_XPF.1.1.m.14801	-0.016435271	0.035622615	Yes	purple	purple	Q6GQN4	Protein FAM32A-like	FAM32 family	fam32al fam32a zgc:91831	nucleolus [GO:0005730]; apoptotic process [GO:0006915]; cell cycle [GO:0007049]	GO:0005730; GO:0006915; GO:0007049	NA	NA
CHOYP_BRAFLDRAFT_260197.1.1.m.8081	-0.027427613	0.044956958	Yes	purple	purple	O43402	ER membrane protein complex subunit 8 (Neighbor of COX4) (Protein FAM158B)	EMC8/EMC9 family	EMC8 C16orf2 C16orf4 COX4AL COX4NB FAM158B NOC4	cytoplasm [GO:0005737]; cytosol [GO:0005829]; ER membrane protein complex [GO:0072546]; membrane [GO:0016020]; mitochondrion [GO:0005739]; nucleus [GO:0005634]	GO:0005634; GO:0005737; GO:0005739; GO:0005829; GO:0016020; GO:0072546	NA	NA
CHOYP_LOC752782.1.1.m.53937	-0.06174294	-0.00246247	Yes	purple	purple	O17320	Actin	Actin family		cytoplasm [GO:0005737]; cytoskeleton [GO:0005856]; ATP binding [GO:0005524]	GO:0005524; GO:0005737; GO:0005856	NA	NA
CHOYP_BRAFLDRAFT_89746.1.2.m.29425	-0.039989848	0.025619839	Yes	purple	purple	Q9R172	Neurogenic locus notch homolog protein 3 (Notch 3) [Cleaved into: Notch 3 extracellular truncation; Notch 3 intracellular domain]	NOTCH family	Notch3	integral component of membrane [GO:0016021]; nucleus [GO:0005634]; plasma membrane [GO:0005886]; calcium ion binding [GO:0005509]; signaling receptor activity [GO:0038023]; cell differentiation [GO:0030154]; multicellular organism development [GO:0007275]; Notch signaling pathway [GO:0007219]; regulation of developmental process [GO:0050793]; regulation of transcription; DNA-templated [GO:0006355…	GO:0005509; GO:0005634; GO:0005886; GO:0006355; GO:0007219; GO:0007275; GO:0016021; GO:0030154; GO:0038023; GO:0042060; GO:0042246; GO:0050793	NA	NA
CHOYP_CNDP2.4.4.m.56870	-0.039312547	0.020063651	Yes	purple	purple	Q5R432	Cytosolic non-specific dipeptidase (EC 3.4.13.18) (CNDP dipeptidase 2)	Peptidase M20A family	CNDP2	cytoplasm [GO:0005737]; alanylglutamate dipeptidase activity [GO:0103046]; carboxypeptidase activity [GO:0004180]; cytosolic dipeptidase activity [GO:0102008]; metal ion binding [GO:0046872]; metallopeptidase activity [GO:0008237]	GO:0004180; GO:0005737; GO:0008237; GO:0046872; GO:0102008; GO:0103046	NA	NA
CHOYP_ADAMTS16.1.1.m.28149	-0.036743572	0.00034078	Yes	purple	purple	Q8TE56	A disintegrin and metalloproteinase with thrombospondin motifs 17 (ADAM-TS 17) (ADAM-TS17) (ADAMTS-17) (EC 3.4.24.-)		ADAMTS17	extracellular region [GO:0005576]; metal ion binding [GO:0046872]; metalloendopeptidase activity [GO:0004222]; nucleic acid binding [GO:0003676]	GO:0003676; GO:0004222; GO:0005576; GO:0046872	NA	NA
CHOYP_DSIM_GD24875.1.1.m.66201	-0.038918294	0.01271237	Yes	purple	purple	Q3T149	Heat shock protein beta-1 (HspB1) (Heat shock 27 kDa protein) (HSP 27)	Small heat shock protein (HSP20) family	HSPB1 HSP27	axon cytoplasm [GO:1904115]; cytoplasm [GO:0005737]; nucleus [GO:0005634]; spindle [GO:0005819]; identical protein binding [GO:0042802]; protein binding involved in protein folding [GO:0044183]; protein homodimerization activity [GO:0042803]; anterograde axonal protein transport [GO:0099641]; chaperone-mediated protein folding [GO:0061077]; regulation of protein phosphorylation [GO:0001932]	GO:0001932; GO:0005634; GO:0005737; GO:0005819; GO:0042802; GO:0042803; GO:0044183; GO:0061077; GO:0099641; GO:1904115	NA	NA
CHOYP_BRAFLDRAFT_127065.4.7.m.28277	-0.035945591	0.005852519	Yes	purple	purple	P82198	Transforming growth factor-beta-induced protein ig-h3 (Beta ig-h3)		Tgfbi	basement membrane [GO:0005604]; collagen-containing extracellular matrix [GO:0062023]; extracellular matrix [GO:0031012]; extracellular space [GO:0005615]; trans-Golgi network [GO:0005802]; cell adhesion molecule binding [GO:0050839]; collagen binding [GO:0005518]; extracellular matrix binding [GO:0050840]; extracellular matrix structural constituent [GO:0005201]; integrin binding [GO:0005178]; a…	GO:0001525; GO:0002062; GO:0005178; GO:0005201; GO:0005518; GO:0005604; GO:0005615; GO:0005802; GO:0007155; GO:0008283; GO:0030198; GO:0031012; GO:0050839; GO:0050840; GO:0062023	NA	NA
CHOYP_LOC100536597.1.1.m.52329	-0.039759109	-0.011139691	Yes	purple	purple	Q14657	EKC/KEOPS complex subunit LAGE3 (L antigen family member 3) (Protein ESO-3) (Protein ITBA2)	CTAG/PCC1 family	LAGE3 DXS9879E ESO3 ITBA2	cytoplasm [GO:0005737]; EKC/KEOPS complex [GO:0000408]; nuclear body [GO:0016604]; nucleoplasm [GO:0005654]; nucleus [GO:0005634]; tRNA processing [GO:0008033]	GO:0000408; GO:0005634; GO:0005654; GO:0005737; GO:0008033; GO:0016604	NA	NA
CHOYP_contig_001129.m.1188	-0.045408957	-0.010844549	Yes	purple	purple	NA	NA	NA	NA	NA	NA	NA	NA
CHOYP_contig_004705.m.5404	-0.037763157	0.024384311	Yes	purple	purple	NA	NA	NA	NA	NA	NA	NA	NA
CHOYP_contig_024166.m.27453	-0.037053796	0.002864518	Yes	purple	purple	NA	NA	NA	NA	NA	NA	NA	NA
CHOYP_LOC100881430.1.1.m.4201	-0.035447029	0.023502961	Yes	purple	purple	NA	NA	NA	NA	NA	NA	NA	NA
CHOYP_LOC100933241.16.45.m.30626	-0.035815487	0.007539451	Yes	purple	purple	NA	NA	NA	NA	NA	NA	NA	NA
CHOYP_PEAR1.8.16.m.41400	-0.05241458	0.025182717	Yes	purple	purple	NA	NA	NA	NA	NA	NA	NA	NA
CHOYP_CASP7.9.23.m.25523	-0.024762243	0.041527964	Yes	green	green	P55210	Caspase-7 (CASP-7) (EC 3.4.22.60) (Apoptotic protease Mch-3) (CMH-1) (ICE-like apoptotic protease 3) (ICE-LAP3) [Cleaved into: Caspase-7 subunit p20; Caspase-7 subunit p11]	Peptidase C14A family	CASP7 MCH3	cytoplasm [GO:0005737]; cytosol [GO:0005829]; nucleoplasm [GO:0005654]; nucleus [GO:0005634]; cysteine-type endopeptidase activity [GO:0004197]; cysteine-type endopeptidase activity involved in apoptotic process [GO:0097153]; cysteine-type endopeptidase activity involved in execution phase of apoptosis [GO:0097200]; cysteine-type peptidase activity [GO:0008234]; peptidase activity [GO:0008233]; a…	GO:0004197; GO:0005634; GO:0005654; GO:0005737; GO:0005829; GO:0006508; GO:0006915; GO:0008233; GO:0008234; GO:0072734; GO:0097153; GO:0097194; GO:0097200	GO:0072734	NA
CHOYP_TF2AA.1.1.m.50726	-0.005032297	0.04441758	Yes	green	green	P52655	Transcription initiation factor IIA subunit 1 (General transcription factor IIA subunit 1) (TFIIAL) (Transcription initiation factor TFIIA 42 kDa subunit) (TFIIA-42) [Cleaved into: Transcription initiation factor IIA alpha chain (TFIIA p35 subunit); Transcription initiation factor IIA beta chain (TFIIA p19 subunit)]	TFIIA subunit 1 family	GTF2A1 TF2A1	cytosol [GO:0005829]; nucleoplasm [GO:0005654]; transcription factor TFIIA complex [GO:0005672]; transcription factor TFIID complex [GO:0005669]; DNA binding [GO:0003677]; protein heterodimerization activity [GO:0046982]; RNA polymerase II repressing transcription factor binding [GO:0001103]; TBP-class protein binding [GO:0017025]; transcription coactivator activity [GO:0003713]; transcription fa…	GO:0001103; GO:0003677; GO:0003713; GO:0005654; GO:0005669; GO:0005672; GO:0005829; GO:0006366; GO:0006367; GO:0008134; GO:0017025; GO:0042795; GO:0046982	GO:0042795	biosynthetic process; cellular nitrogen compound metabolic process
CHOYP_ISCW_ISCW000704.1.1.m.38250	-0.024938024	0.044964942	Yes	green	green	Q08E52	Serine/threonine-protein kinase PAK 1 (EC 2.7.11.1) (Alpha-PAK) (p21-activated kinase 1) (PAK-1) (p65-PAK)	Protein kinase superfamily; STE Ser/Thr protein kinase family; STE20 subfamily	PAK1	actin filament [GO:0005884]; cell-cell junction [GO:0005911]; cytoplasm [GO:0005737]; cytosol [GO:0005829]; focal adhesion [GO:0005925]; invadopodium [GO:0071437]; plasma membrane [GO:0005886]; protein-containing complex [GO:0032991]; ruffle [GO:0001726]; ruffle membrane [GO:0032587]; ATP binding [GO:0005524]; collagen binding [GO:0005518]; protein serine/threonine kinase activity [GO:0004674]; R…	GO:0001726; GO:0001934; GO:0004674; GO:0005518; GO:0005524; GO:0005737; GO:0005829; GO:0005884; GO:0005886; GO:0005911; GO:0005925; GO:0006468; GO:0006887; GO:0006915; GO:0008284; GO:0016477; GO:0023014; GO:0030335; GO:0031098; GO:0031116; GO:0031532; GO:0032147; GO:0032587; GO:0032991; GO:0033138; GO:0033148; GO:0042060; GO:0043408; GO:0043507; GO:0046777; GO:0048012; GO:0048365; GO:0048754; GO:…	GO:0031116; GO:0043507; GO:0048012	cellular protein modification process; response to stress; cytoskeleton organization; signal transduction; cellular component assembly; protein-containing complex assembly
CHOYP_LOC100373864.2.2.m.55132	0.001305059	0.050062684	Yes	green	green	P12955	Xaa-Pro dipeptidase (X-Pro dipeptidase) (EC 3.4.13.9) (Imidodipeptidase) (Peptidase D) (Proline dipeptidase) (Prolidase)	Peptidase M24B family; Eukaryotic-type prolidase subfamily	PEPD PRD	extracellular exosome [GO:0070062]; nucleoplasm [GO:0005654]; nucleus [GO:0005634]; aminopeptidase activity [GO:0004177]; manganese ion binding [GO:0030145]; metallocarboxypeptidase activity [GO:0004181]; proline dipeptidase activity [GO:0102009]; cellular amino acid metabolic process [GO:0006520]; collagen catabolic process [GO:0030574]; proteolysis [GO:0006508]	GO:0004177; GO:0004181; GO:0005634; GO:0005654; GO:0006508; GO:0006520; GO:0030145; GO:0030574; GO:0070062; GO:0102009	GO:0030574	catabolic process
CHOYP_ADA17.3.3.m.54971	0.011893552	0.046722409	Yes	green	green	P27169	Serum paraoxonase/arylesterase 1 (PON 1) (EC 3.1.1.2) (EC 3.1.1.81) (EC 3.1.8.1) (Aromatic esterase 1) (A-esterase 1) (K-45) (Serum aryldialkylphosphatase 1)	Paraoxonase family	PON1 PON	blood microparticle [GO:0072562]; extracellular exosome [GO:0070062]; extracellular region [GO:0005576]; extracellular space [GO:0005615]; high-density lipoprotein particle [GO:0034364]; intracellular membrane-bounded organelle [GO:0043231]; spherical high-density lipoprotein particle [GO:0034366]; acyl-L-homoserine-lactone lactonohydrolase activity [GO:0102007]; aryldialkylphosphatase activity […	GO:0004063; GO:0004064; GO:0005509; GO:0005543; GO:0005576; GO:0005615; GO:0008203; GO:0009636; GO:0010875; GO:0019372; GO:0019439; GO:0031667; GO:0032411; GO:0034364; GO:0034366; GO:0042803; GO:0043231; GO:0046395; GO:0046434; GO:0046470; GO:0051099; GO:0070062; GO:0070542; GO:0072562; GO:0102007; GO:1902617	GO:0010875; GO:0046470	lipid metabolic process; transport
CHOYP_G6PD.1.2.m.38380	0.004907123	0.043003886	Yes	green	green	P05370	Glucose-6-phosphate 1-dehydrogenase (G6PD) (EC 1.1.1.49)	Glucose-6-phosphate dehydrogenase family	G6pdx G6pd	cytoplasmic side of plasma membrane [GO:0009898]; cytosol [GO:0005829]; intracellular membrane-bounded organelle [GO:0043231]; nucleus [GO:0005634]; carbohydrate binding [GO:0030246]; glucose binding [GO:0005536]; glucose-6-phosphate dehydrogenase activity [GO:0004345]; NADP binding [GO:0050661]; protein homodimerization activity [GO:0042803]; cellular response to oxidative stress [GO:0034599]; c…	GO:0004345; GO:0005536; GO:0005634; GO:0005829; GO:0006006; GO:0006098; GO:0006695; GO:0006739; GO:0006740; GO:0006749; GO:0009051; GO:0009898; GO:0010041; GO:0010734; GO:0014070; GO:0019322; GO:0030246; GO:0032094; GO:0034599; GO:0042803; GO:0043231; GO:0043249; GO:0043523; GO:0045471; GO:0046390; GO:0050661; GO:0051156; GO:0061052; GO:1904879; GO:2000378	GO:0006740; GO:0032094; GO:0043523; GO:0061052	cell death; cell differentiation; cellular nitrogen compound metabolic process; growth; small molecule metabolic process; anatomical structure development; cofactor metabolic process
CHOYP_MP2K5.1.1.m.45311	0.004145759	0.03626619	Yes	green	green	Q13163	Dual specificity mitogen-activated protein kinase kinase 5 (MAP kinase kinase 5) (MAPKK 5) (EC 2.7.12.2) (MAPK/ERK kinase 5) (MEK 5)	Protein kinase superfamily; STE Ser/Thr protein kinase family; MAP kinase kinase subfamily	MAP2K5 MEK5 MKK5 PRKMK5	cytoplasm [GO:0005737]; cytosol [GO:0005829]; nucleus [GO:0005634]; spindle [GO:0005819]; ATP binding [GO:0005524]; MAP kinase kinase activity [GO:0004708]; metal ion binding [GO:0046872]; protein kinase activity [GO:0004672]; protein serine/threonine kinase activity [GO:0004674]; protein tyrosine kinase activity [GO:0004713]; activation of MAPK activity [GO:0000187]; activation of protein kinase…	GO:0000122; GO:0000187; GO:0004672; GO:0004674; GO:0004708; GO:0004713; GO:0005524; GO:0005634; GO:0005737; GO:0005819; GO:0005829; GO:0007165; GO:0007507; GO:0023014; GO:0030307; GO:0031098; GO:0032088; GO:0032147; GO:0034115; GO:0043154; GO:0045415; GO:0045944; GO:0046872; GO:0050679; GO:0051247; GO:0060761; GO:0070375; GO:0071363; GO:0071499; GO:0090051; GO:2000342; GO:2001240	GO:0000187; GO:0090051	cellular protein modification process; signal transduction; locomotion; anatomical structure formation involved in morphogenesis; anatomical structure development; cell motility
CHOYP_MP2K4.1.1.m.10635	-0.017883363	0.039360927	Yes	green	green	P47809	Dual specificity mitogen-activated protein kinase kinase 4 (MAP kinase kinase 4) (MAPKK 4) (EC 2.7.12.2) (C-JUN N-terminal kinase kinase 1) (JNK kinase 1) (JNKK 1) (JNK-activating kinase 1) (MAPK/ERK kinase 4) (MEK 4) (SAPK/ERK kinase 1) (SEK1)	Protein kinase superfamily; STE Ser/Thr protein kinase family; MAP kinase kinase subfamily	Map2k4 Jnkk1 Mek4 Mkk4 Prkmk4 Sek1 Serk1 Skk1	axon [GO:0030424]; cytoplasm [GO:0005737]; cytosol [GO:0005829]; dendrite cytoplasm [GO:0032839]; nucleus [GO:0005634]; perikaryon [GO:0043204]; ATP binding [GO:0005524]; JUN kinase kinase activity [GO:0008545]; MAP kinase kinase activity [GO:0004708]; mitogen-activated protein kinase kinase kinase binding [GO:0031435]; protein serine/threonine kinase activity [GO:0004674]; protein tyrosine kinas…	GO:0000165; GO:0000187; GO:0001934; GO:0004674; GO:0004708; GO:0004713; GO:0005524; GO:0005634; GO:0005737; GO:0005829; GO:0006468; GO:0006915; GO:0007254; GO:0007257; GO:0008545; GO:0009611; GO:0023014; GO:0030424; GO:0031098; GO:0031435; GO:0032147; GO:0032839; GO:0034393; GO:0043065; GO:0043204; GO:0043525; GO:0045740; GO:0051770; GO:0061049; GO:0071260; GO:0072709; GO:2000672	GO:0000187; GO:0007257; GO:0061049	cellular protein modification process; response to stress; signal transduction; cell differentiation; growth; anatomical structure development
CHOYP_FABP6.2.2.m.59518	-0.031781345	0.0451785	Yes	green	green	O01812	Fatty acid-binding protein homolog 6	Calycin superfamily; Fatty-acid binding protein (FABP) family	lbp-6 W02D3.5	lipid binding [GO:0008289]	GO:0008289	NA	NA
CHOYP_CRE_20365.1.3.m.20889	0.015336463	0.046060237	Yes	green	green	Q21828	Probable mitochondrial pyruvate carrier 1 (MPC1)	Mitochondrial pyruvate carrier (MPC) (TC 2.A.105) family	mpc-1 R07E5.13	integral component of mitochondrial inner membrane [GO:0031305]; pyruvate transmembrane transporter activity [GO:0050833]; mitochondrial pyruvate transmembrane transport [GO:0006850]	GO:0006850; GO:0031305; GO:0050833	NA	NA
CHOYP_GKAP1.1.1.m.18792	0.003324384	0.039902078	Yes	green	green	Q6NWC9	G kinase-anchoring protein 1	GKAP1 family	gkap1 zgc:85804	Golgi apparatus [GO:0005794]; signal transduction [GO:0007165]	GO:0005794; GO:0007165	NA	NA
CHOYP_AAEL_AAEL001706.1.1.m.43821	-0.030700633	0.045905851	Yes	green	green	Q5ZLH0	NTF2-related export protein 2		NXT2 RCJMB04_6d20	cytoplasm [GO:0005737]; nuclear pore central transport channel [GO:0044613]; nucleus [GO:0005634]; perinuclear region of cytoplasm [GO:0048471]; protein transporter activity [GO:0008565]; mRNA transport [GO:0051028]; nucleocytoplasmic transport [GO:0006913]; protein import into nucleus [GO:0006606]	GO:0005634; GO:0005737; GO:0006606; GO:0006913; GO:0008565; GO:0044613; GO:0048471; GO:0051028	NA	NA
CHOYP_LOC100329062.2.2.m.39235	-0.007347242	0.05036031	Yes	green	green	Q9CS74	Protein ecdysoneless homolog	ECD family	Ecd	cytoplasm [GO:0005737]; cytosol [GO:0005829]; nucleoplasm [GO:0005654]; nucleus [GO:0005634]; histone acetyltransferase binding [GO:0035035]; cell proliferation [GO:0008283]; mRNA processing [GO:0006397]; positive regulation of transcription by RNA polymerase II [GO:0045944]; regulation of G1/S transition of mitotic cell cycle [GO:2000045]; RNA splicing [GO:0008380]	GO:0005634; GO:0005654; GO:0005737; GO:0005829; GO:0006397; GO:0008283; GO:0008380; GO:0035035; GO:0045944; GO:2000045	NA	NA
CHOYP_LOC100030437.1.3.m.5994	0.003433768	0.058353188	Yes	green	green	A2AX52	Collagen alpha-4(VI) chain	Type VI collagen family	Col6a4 Dvwa	collagen trimer [GO:0005581]; collagen-containing extracellular matrix [GO:0062023]; extracellular matrix [GO:0031012]; extracellular region [GO:0005576]; protein-containing complex [GO:0032991]; extracellular matrix structural constituent conferring tensile strength [GO:0030020]; cell adhesion [GO:0007155]; extracellular matrix organization [GO:0030198]; protein heterotrimerization [GO:0070208]	GO:0005576; GO:0005581; GO:0007155; GO:0030020; GO:0030198; GO:0031012; GO:0032991; GO:0062023; GO:0070208	NA	NA
CHOYP_USP2.1.1.m.44411	0.017078054	0.048340015	Yes	green	green	H2A0M5	Uncharacterized shell protein 2 (Prism uncharacterized shell protein 10) (PUSP10)			extracellular region [GO:0005576]	GO:0005576	NA	NA
CHOYP_ACT.6.27.m.15622	0.012543688	0.044396754	Yes	green	green	Q92193	Actin (Fragment)	Actin family		cytoplasm [GO:0005737]; cytoskeleton [GO:0005856]; ATP binding [GO:0005524]	GO:0005524; GO:0005737; GO:0005856	NA	NA
CHOYP_TEMPT.3.3.m.40304	0.006474577	0.049045239	Yes	green	green	Q7Z0T3	Temptin			extracellular region [GO:0005576]; pheromone activity [GO:0005186]	GO:0005186; GO:0005576	NA	NA
CHOYP_CALM.42.50.m.56135	-0.012368316	0.048409545	Yes	green	green	P0DP35	Calmodulin-2 B	Calmodulin family	calm2-b	calcium ion binding [GO:0005509]; signaling receptor binding [GO:0005102]; calcium-mediated signaling [GO:0019722]	GO:0005102; GO:0005509; GO:0019722	NA	NA
CHOYP_AMY.2.3.m.15473	0.004683596	0.04442597	Yes	green	green	P91778	Alpha-amylase (EC 3.2.1.1) (1;4-alpha-D-glucan glucanohydrolase)	Glycosyl hydrolase 13 family		alpha-amylase activity [GO:0004556]; alpha-amylase activity (releasing maltohexaose) [GO:0103025]; metal ion binding [GO:0046872]; carbohydrate metabolic process [GO:0005975]	GO:0004556; GO:0005975; GO:0046872; GO:0103025	NA	NA
CHOYP_LOC100744506.1.1.m.44043	0.028655525	0.035312435	Yes	green	green	O46037	Vinculin	Vinculin/alpha-catenin family	Vinc CG3299	actin cytoskeleton [GO:0015629]; cytoplasm [GO:0005737]; cytoplasmic side of apical plasma membrane [GO:0098592]; focal adhesion [GO:0005925]; actin binding [GO:0003779]; actin filament binding [GO:0051015]; structural molecule activity [GO:0005198]; cell adhesion [GO:0007155]; cytoskeletal anchoring at plasma membrane [GO:0007016]	GO:0003779; GO:0005198; GO:0005737; GO:0005925; GO:0007016; GO:0007155; GO:0015629; GO:0051015; GO:0098592	NA	NA
CHOYP_RLA1.5.12.m.15482	-0.000459859	0.072132988	Yes	green	green	O01359	60S acidic ribosomal protein P1 (Ribosomal protein RPL-21)	Eukaryotic ribosomal protein P1/P2 family	rpl-21	ribosome [GO:0005840]; structural constituent of ribosome [GO:0003735]; translational elongation [GO:0006414]	GO:0003735; GO:0005840; GO:0006414	NA	NA
CHOYP_DVIR_GJ20612.1.1.m.14542	-0.005758779	0.051952599	Yes	green	green	Q291A0	39S ribosomal protein L41; mitochondrial (L41mt) (MRP-L41)	Mitochondrion-specific ribosomal protein mL41 family	mRpL41 GA11937	mitochondrial large ribosomal subunit [GO:0005762]; ribonucleoprotein complex [GO:1990904]; structural constituent of ribosome [GO:0003735]; translation [GO:0006412]	GO:0003735; GO:0005762; GO:0006412; GO:1990904	NA	NA
CHOYP_DANA_GF10776.1.1.m.18533	-0.015020498	0.035693899	Yes	green	green	Q2TBS2	39S ribosomal protein L21; mitochondrial (L21mt) (MRP-L21)	Bacterial ribosomal protein bL21 family	MRPL21	mitochondrial inner membrane [GO:0005743]; mitochondrial large ribosomal subunit [GO:0005762]; structural constituent of ribosome [GO:0003735]	GO:0003735; GO:0005743; GO:0005762	NA	NA
CHOYP_LOC100472408.1.1.m.17281	-0.002234864	0.03833194	Yes	green	green	Q562D6	tRNA (adenine(37)-N6)-methyltransferase (EC 2.1.1.-) (tRNA methyltransferase O)		Trmo	RNA binding [GO:0003723]; tRNA (adenine-N6-)-methyltransferase activity [GO:0016430]; tRNA methylation [GO:0030488]	GO:0003723; GO:0016430; GO:0030488	NA	NA
CHOYP_ROA3.2.2.m.11068	-0.017972424	0.039698946	Yes	green	green	P51989	Heterogeneous nuclear ribonucleoprotein A2 homolog 1 (hnRNP A2(A))			nucleus [GO:0005634]; RNA binding [GO:0003723]; mRNA export from nucleus [GO:0006406]; mRNA processing [GO:0006397]	GO:0003723; GO:0005634; GO:0006397; GO:0006406	NA	NA
CHOYP_BRAFLDRAFT_104488.3.3.m.2973	-0.012235827	0.045220542	Yes	green	green	Q9Y535	DNA-directed RNA polymerase III subunit RPC8 (RNA polymerase III subunit C8) (DNA-directed RNA polymerase III subunit H) (RNA polymerase III subunit 22.9 kDa subunit) (RPC22.9)	Eukaryotic RPB7/RPC8 RNA polymerase subunit family	POLR3H KIAA1665 RPC8	centrosome [GO:0005813]; cytosol [GO:0005829]; intracellular membrane-bounded organelle [GO:0043231]; nucleoplasm [GO:0005654]; RNA polymerase III complex [GO:0005666]; DNA binding [GO:0003677]; DNA-directed 5'-3' RNA polymerase activity [GO:0003899]; defense response to virus [GO:0051607]; innate immune response [GO:0045087]; nucleobase-containing compound metabolic process [GO:0006139]; transcr…	GO:0003677; GO:0003899; GO:0005654; GO:0005666; GO:0005813; GO:0005829; GO:0006139; GO:0006383; GO:0006384; GO:0043231; GO:0045087; GO:0051607	NA	NA
CHOYP_RL8.10.10.m.65636	-0.019588279	0.062163786	Yes	green	green	Q6PBF0	60S ribosomal protein L8	Universal ribosomal protein uL2 family	rpl8 TTpA008p15.1	cytosolic large ribosomal subunit [GO:0022625]; rRNA binding [GO:0019843]; structural constituent of ribosome [GO:0003735]; cytoplasmic translation [GO:0002181]	GO:0002181; GO:0003735; GO:0019843; GO:0022625	NA	NA
CHOYP_LOC100377856.1.2.m.13657	0.00861639	0.042451622	Yes	green	green	Q9Z221	Polyamine-modulated factor 1-binding protein 1 (PMF-1-binding protein) (Outer dense fiber protein 3)		Pmfbp1 Odf3	outer dense fiber [GO:0001520]; sperm connecting piece [GO:0097224]; cytoskeleton organization [GO:0007010]; spermatogenesis [GO:0007283]	GO:0001520; GO:0007010; GO:0007283; GO:0097224	NA	NA
CHOYP_LOC100883123.1.1.m.704	-0.013676713	0.037077439	Yes	green	green	P62501	TSC22 domain family protein 1 (Regulatory protein TSC-22) (TGFB-stimulated clone 22 homolog) (Transforming growth factor beta-1-induced transcript 4 protein)	TSC-22/Dip/Bun family	Tsc22d1 Tgfb1i4 Tsc22	cytoplasm [GO:0005737]; nucleus [GO:0005634]; DNA-binding transcription activator activity; RNA polymerase II-specific [GO:0001228]; RNA polymerase II proximal promoter sequence-specific DNA binding [GO:0000978]; positive regulation of transcription by RNA polymerase II [GO:0045944]	GO:0000978; GO:0001228; GO:0005634; GO:0005737; GO:0045944	NA	NA
CHOYP_ALPHATUB84D.1.1.m.16562	0.006863244	0.054192437	Yes	green	green	P06605	Tubulin alpha-3 chain	Tubulin family	alphaTub84D TubA84D CG2512	cytoplasm [GO:0005737]; microtubule [GO:0005874]; perinuclear region of cytoplasm [GO:0048471]; GTP binding [GO:0005525]; GTPase activity [GO:0003924]; myosin binding [GO:0017022]; structural constituent of cytoskeleton [GO:0005200]; microtubule cytoskeleton organization [GO:0000226]; microtubule-based process [GO:0007017]; mitotic cell cycle [GO:0000278]; mitotic cytokinesis [GO:0000281]	GO:0000226; GO:0000278; GO:0000281; GO:0003924; GO:0005200; GO:0005525; GO:0005737; GO:0005874; GO:0007017; GO:0017022; GO:0048471	NA	NA
CHOYP_LOC100313569.1.1.m.15201	-0.018528566	0.035680715	Yes	green	green	Q13948	Protein CASP	CASP family	CUX1 CUTL1	Golgi apparatus [GO:0005794]; Golgi membrane [GO:0000139]; integral component of Golgi membrane [GO:0030173]; nucleoplasm [GO:0005654]; DNA-binding transcription factor activity; RNA polymerase II-specific [GO:0000981]; intra-Golgi vesicle-mediated transport [GO:0006891]	GO:0000139; GO:0000981; GO:0005654; GO:0005794; GO:0006891; GO:0030173	NA	NA
CHOYP_DPSE_GA10259.1.1.m.36297	0.018483789	0.037376824	Yes	green	green	Q6NW29	RWD domain-containing protein 4 (Protein FAM28A)		RWDD4 FAM28A RWDD4A			NA	NA
CHOYP_BM8F.1.2.m.3009	0.006768627	0.041382617	Yes	green	green	NA	NA	NA	NA	NA	NA	NA	NA
CHOYP_BRAFLDRAFT_84494.4.5.m.44543	0.005395905	0.042876652	Yes	green	green	NA	NA	NA	NA	NA	NA	NA	NA
CHOYP_contig_003670.m.4147	0.0274972	0.044778601	Yes	green	green	NA	NA	NA	NA	NA	NA	NA	NA
CHOYP_contig_003956.m.4511	-0.005294143	0.061784146	Yes	green	green	NA	NA	NA	NA	NA	NA	NA	NA
CHOYP_contig_029222.m.33159	0.022103512	0.047442955	Yes	green	green	NA	NA	NA	NA	NA	NA	NA	NA
CHOYP_contig_038478.m.43530	0.010848879	0.043588766	Yes	green	green	NA	NA	NA	NA	NA	NA	NA	NA
CHOYP_contig_039363.m.44567	-0.00566085	0.038921557	Yes	green	green	NA	NA	NA	NA	NA	NA	NA	NA
CHOYP_contig_039460.m.44676	-0.020622774	0.036347321	Yes	green	green	NA	NA	NA	NA	NA	NA	NA	NA
CHOYP_FABP2.1.2.m.5800	0.004456092	0.043908578	Yes	green	green	NA	NA	NA	NA	NA	NA	NA	NA
CHOYP_IMSP5.1.2.m.5157	-0.028363551	0.042074079	Yes	green	green	NA	NA	NA	NA	NA	NA	NA	NA
CHOYP_LOC100375293.2.2.m.58888	-0.01439181	0.037397138	Yes	green	green	NA	NA	NA	NA	NA	NA	NA	NA
CHOYP_LOC656741.1.1.m.19820	0.003961673	0.04262094	Yes	green	green	NA	NA	NA	NA	NA	NA	NA	NA
CHOYP_PITG_07096.1.1.m.4922	0.003315179	0.03579807	Yes	green	green	NA	NA	NA	NA	NA	NA	NA	NA
CHOYP_F10A1.4.4.m.44752	-0.008744356	-0.039529216	Yes	gray50	gray	Q5ZLF0	Hsc70-interacting protein (Hip) (Protein FAM10A1) (Protein ST13 homolog)	FAM10 family	ST13 FAM10A1 RCJMB04_6h13	cytoplasm [GO:0005737]; protein dimerization activity [GO:0046983]; chaperone cofactor-dependent protein refolding [GO:0051085]	GO:0005737; GO:0046983; GO:0051085	GO:0051085	protein folding
CHOYP_NEMVEDRAFT_V1G165338.1.1.m.60296	0.002239046	-0.056398569	Yes	gray50	gray	P60517	Gamma-aminobutyric acid receptor-associated protein (GABA(A) receptor-associated protein)	ATG8 family	Gabarap	actin cytoskeleton [GO:0015629]; autophagosome [GO:0005776]; autophagosome membrane [GO:0000421]; axoneme [GO:0005930]; cell body [GO:0044297]; cytoplasmic vesicle [GO:0031410]; cytosol [GO:0005829]; Golgi membrane [GO:0000139]; lysosome [GO:0005764]; microtubule [GO:0005874]; microtubule associated complex [GO:0005875]; perinuclear region of cytoplasm [GO:0048471]; plasma membrane [GO:0005886]; …	GO:0000045; GO:0000139; GO:0000226; GO:0000421; GO:0000422; GO:0005764; GO:0005776; GO:0005790; GO:0005829; GO:0005874; GO:0005875; GO:0005886; GO:0005930; GO:0006995; GO:0008017; GO:0008625; GO:0015031; GO:0015629; GO:0031410; GO:0031625; GO:0044297; GO:0048471; GO:0048487; GO:0050811; GO:0097225	GO:0008625	signal transduction; cell death
CHOYP_BRAFLDRAFT_118250.1.1.m.11178	-0.003278656	-0.063759123	Yes	gray50	gray	O95295	SNARE-associated protein Snapin (Biogenesis of lysosome-related organelles complex 1 subunit 7) (BLOC-1 subunit 7) (Synaptosomal-associated protein 25-binding protein) (SNAP-associated protein)	SNAPIN family	SNAPIN BLOC1S7 SNAP25BP SNAPAP	axon cytoplasm [GO:1904115]; BLOC-1 complex [GO:0031083]; BORC complex [GO:0099078]; cell junction [GO:0030054]; Golgi membrane [GO:0000139]; lysosomal membrane [GO:0005765]; perinuclear region of cytoplasm [GO:0048471]; secretory granule [GO:0030141]; synapse [GO:0045202]; synaptic vesicle [GO:0008021]; synaptic vesicle membrane [GO:0030672]; SNARE binding [GO:0000149]; anterograde axonal transp…	GO:0000139; GO:0000149; GO:0005765; GO:0006886; GO:0007042; GO:0007269; GO:0008021; GO:0008089; GO:0008090; GO:0008333; GO:0010977; GO:0016032; GO:0016079; GO:0016188; GO:0030054; GO:0030141; GO:0030672; GO:0031083; GO:0031175; GO:0031629; GO:0032418; GO:0032438; GO:0034629; GO:0043393; GO:0045202; GO:0048471; GO:0048489; GO:0048490; GO:0051604; GO:0072553; GO:0097352; GO:0099078; GO:1902774; GO:…	GO:0008090; GO:0031629; GO:0032418; GO:0032438; GO:0034629; GO:0048490; GO:0072553; GO:0097352; GO:2000300	transport; autophagy; cell-cell signaling; catabolic process; vesicle-mediated transport; cytoskeleton-dependent intracellular transport; pigmentation; membrane organization
CHOYP_RHO1.3.3.m.44338	-0.000429672	-0.03991913	Yes	gray50	gray	P48148	Ras-like GTP-binding protein Rho1	Small GTPase superfamily; Rho family	Rho1 CG8416	apical cortex [GO:0045179]; cell cortex [GO:0005938]; cell division site [GO:0032153]; cell hair [GO:0070451]; cell-cell contact zone [GO:0044291]; cytoplasm [GO:0005737]; cytoskeleton [GO:0005856]; cytosol [GO:0005829]; intracellular membrane-bounded organelle [GO:0043231]; plasma membrane [GO:0005886]; actin binding [GO:0003779]; GTP binding [GO:0005525]; GTPase activity [GO:0003924]; kinase bi…	GO:0000281; GO:0001745; GO:0003779; GO:0003924; GO:0005525; GO:0005737; GO:0005829; GO:0005856; GO:0005886; GO:0005938; GO:0006897; GO:0007015; GO:0007266; GO:0007298; GO:0007349; GO:0007368; GO:0007370; GO:0007374; GO:0007377; GO:0007391; GO:0007395; GO:0007405; GO:0007411; GO:0007422; GO:0007424; GO:0007435; GO:0007480; GO:0007601; GO:0008045; GO:0008347; GO:0008360; GO:0009611; GO:0010004; GO:…	GO:0007298; GO:0007349; GO:0007395; GO:0007435; GO:0034334; GO:0035006; GO:0035159; GO:0035277; GO:0035317; GO:0042249; GO:0045199; GO:0070593; GO:0090303; GO:1901739	reproduction; immune system process; response to stress; embryo development; secondary metabolic process; cell differentiation; cell junction organization; locomotion; anatomical structure formation involved in morphogenesis; anatomical structure development; cell motility
CHOYP_FLNA.6.6.m.37383	-0.024964173	-0.0369214	Yes	gray50	gray	Q80X90	Filamin-B (FLN-B) (ABP-280-like protein) (Actin-binding-like protein) (Beta-filamin)	Filamin family	Flnb	brush border [GO:0005903]; cell cortex [GO:0005938]; cytoplasm [GO:0005737]; cytosol [GO:0005829]; focal adhesion [GO:0005925]; neuron projection [GO:0043005]; neuronal cell body [GO:0043025]; nucleus [GO:0005634]; phagocytic vesicle [GO:0045335]; plasma membrane [GO:0005886]; stress fiber [GO:0001725]; Z disc [GO:0030018]; actin binding [GO:0003779]; identical protein binding [GO:0042802]; actin…	GO:0001725; GO:0003334; GO:0003382; GO:0003779; GO:0005634; GO:0005737; GO:0005829; GO:0005886; GO:0005903; GO:0005925; GO:0005938; GO:0007519; GO:0030018; GO:0030036; GO:0042802; GO:0043005; GO:0043025; GO:0045335; GO:0071346	GO:0003334	cell differentiation; anatomical structure development
CHOYP_BRAFLDRAFT_275787.2.2.m.62313	-0.002692959	-0.045855339	Yes	gray50	gray	Q5E951	Tubulin-folding cofactor B (Cytoskeleton-associated protein 1) (Cytoskeleton-associated protein CKAPI) (Tubulin-specific chaperone B)	TBCB family	TBCB CKAP1	cytoplasm [GO:0005737]; cytosol [GO:0005829]; microtubule [GO:0005874]; cell differentiation [GO:0030154]; nervous system development [GO:0007399]	GO:0005737; GO:0005829; GO:0005874; GO:0007399; GO:0030154	NA	NA
CHOYP_LYRM4.2.3.m.7011	0.000184578	-0.047464722	Yes	gray50	gray	Q6DCS1	LYR motif-containing protein 4	Complex I LYR family	lyrm4 isd11	mitochondrion [GO:0005739]; nucleus [GO:0005634]	GO:0005634; GO:0005739	NA	NA
CHOYP_LOC100708991.3.5.m.40072	0.008734785	-0.046346059	Yes	gray50	gray	A6NMZ7	Collagen alpha-6(VI) chain	Type VI collagen family	COL6A6	collagen trimer [GO:0005581]; collagen-containing extracellular matrix [GO:0062023]; extracellular matrix [GO:0031012]; extracellular region [GO:0005576]; extracellular matrix structural constituent conferring tensile strength [GO:0030020]; cell adhesion [GO:0007155]	GO:0005576; GO:0005581; GO:0007155; GO:0030020; GO:0031012; GO:0062023	NA	NA
CHOYP_PAN2.1.1.m.44691	-0.015873015	-0.0861657	Yes	gray50	gray	Q25381	Actin; muscle (LPM) (Fragment)	Actin family		cytoplasm [GO:0005737]; cytoskeleton [GO:0005856]; ATP binding [GO:0005524]	GO:0005524; GO:0005737; GO:0005856	NA	NA
CHOYP_ISCW_ISCW010532.2.4.m.35454	0.026835007	-0.045730258	Yes	gray50	gray	Q9NL98	Peroxiredoxin (EC 1.11.1.15) (AsPrx) (Thioredoxin peroxidase)	Peroxiredoxin family; AhpC/Prx1 subfamily		cell [GO:0005623]; antioxidant activity [GO:0016209]; peroxidase activity [GO:0004601]; thioredoxin peroxidase activity [GO:0008379]; cell redox homeostasis [GO:0045454]; response to oxidative stress [GO:0006979]	GO:0004601; GO:0005623; GO:0006979; GO:0008379; GO:0016209; GO:0045454	NA	NA
CHOYP_TMO_0856.1.3.m.5045	0.006850941	-0.036784961	Yes	gray50	gray	Q9X6U2	D-beta-hydroxybutyrate dehydrogenase (BDH) (EC 1.1.1.30) (3-hydroxybutyrate dehydrogenase) (3-HBDH)	Short-chain dehydrogenases/reductases (SDR) family	hbdH1 H16_A1334	3-hydroxybutyrate dehydrogenase activity [GO:0003858]	GO:0003858	NA	NA
CHOYP_NEMVEDRAFT_V1G165649.1.1.m.2893	0.027053599	-0.040520618	Yes	gray50	gray	Q6DF67	Isochorismatase domain-containing protein 2	Isochorismatase family	isoc2	cytoplasm [GO:0005737]; catalytic activity [GO:0003824]	GO:0003824; GO:0005737	NA	NA
CHOYP_BRAFLDRAFT_208436.4.32.m.22689	0.006297662	-0.059248394	Yes	gray50	gray	P62278	40S ribosomal protein S13	Universal ribosomal protein uS15 family	Rps13	cytosolic small ribosomal subunit [GO:0022627]; nucleolus [GO:0005730]; synapse [GO:0045202]; 5.8S rRNA binding [GO:1990932]; small ribosomal subunit rRNA binding [GO:0070181]; structural constituent of ribosome [GO:0003735]; translation [GO:0006412]	GO:0003735; GO:0005730; GO:0006412; GO:0022627; GO:0045202; GO:0070181; GO:1990932	NA	NA
CHOYP_LOC100748395.6.7.m.57994	0.03025471	-0.044950963	Yes	gray50	gray	P51989	Heterogeneous nuclear ribonucleoprotein A2 homolog 1 (hnRNP A2(A))			nucleus [GO:0005634]; RNA binding [GO:0003723]; mRNA export from nucleus [GO:0006406]; mRNA processing [GO:0006397]	GO:0003723; GO:0005634; GO:0006397; GO:0006406	NA	NA
CHOYP_LOC100227090.1.1.m.1313	0.02466725	-0.037063298	Yes	gray50	gray	Q8QZZ7	EKC/KEOPS complex subunit Tprkb (PRPK-binding protein) (TP53RK-binding protein)	CGI121/TPRKB family	Tprkb	cytoplasm [GO:0005737]; cytosol [GO:0005829]; EKC/KEOPS complex [GO:0000408]; nucleus [GO:0005634]; protein kinase binding [GO:0019901]; tRNA threonylcarbamoyladenosine modification [GO:0002949]	GO:0000408; GO:0002949; GO:0005634; GO:0005737; GO:0005829; GO:0019901	NA	NA
CHOYP_DDX41.1.1.m.16719	-0.004747103	-0.042003868	Yes	gray50	gray	Q91VN6	Probable ATP-dependent RNA helicase DDX41 (EC 3.6.4.13) (DEAD box protein 41)	DEAD box helicase family; DDX41 subfamily	Ddx41	catalytic step 2 spliceosome [GO:0071013]; endoplasmic reticulum [GO:0005783]; nucleus [GO:0005634]; ATP binding [GO:0005524]; DNA binding [GO:0003677]; helicase activity [GO:0004386]; metal ion binding [GO:0046872]; RNA binding [GO:0003723]; cell differentiation [GO:0030154]; cell proliferation [GO:0008283]; cellular response to interferon-beta [GO:0035458]; defense response to virus [GO:0051607…	GO:0000398; GO:0003677; GO:0003723; GO:0004386; GO:0005524; GO:0005634; GO:0005783; GO:0008283; GO:0030154; GO:0035458; GO:0045944; GO:0046872; GO:0051607; GO:0071013	NA	NA
CHOYP_OTU5B.1.1.m.6212	-0.004112525	-0.036874134	Yes	gray50	gray	Q6DHK1	NAD(P)H-hydrate epimerase (EC 5.1.99.6) (Apolipoprotein A-I-binding protein) (AI-BP) (NAD(P)HX epimerase)	NnrE/AIBP family	naxe aibp apoa1bp si:dkeyp-84f11.6 zgc:92263	extracellular region [GO:0005576]; mitochondrion [GO:0005739]; metal ion binding [GO:0046872]; NADHX epimerase activity [GO:0052856]; NADPHX epimerase activity [GO:0052857]; nucleotide binding [GO:0000166]	GO:0000166; GO:0005576; GO:0005739; GO:0046872; GO:0052856; GO:0052857	NA	NA
CHOYP_SYYC.2.2.m.58390	0.033241907	-0.049881348	Yes	gray50	gray	Q6TGS6	Tyrosine--tRNA ligase; cytoplasmic (EC 6.1.1.1) (Tyrosyl-tRNA synthetase) (TyrRS)	Class-I aminoacyl-tRNA synthetase family	yars	aminoacyl-tRNA synthetase multienzyme complex [GO:0017101]; methionyl glutamyl tRNA synthetase complex [GO:0017102]; ATP binding [GO:0005524]; tRNA binding [GO:0000049]; tyrosine-tRNA ligase activity [GO:0004831]; cellular response to DNA damage stimulus [GO:0006974]; tRNA aminoacylation for protein translation [GO:0006418]; tyrosyl-tRNA aminoacylation [GO:0006437]	GO:0000049; GO:0004831; GO:0005524; GO:0006418; GO:0006437; GO:0006974; GO:0017101; GO:0017102	NA	NA
CHOYP_TPM.15.19.m.50851	-0.004964261	-0.045366255	Yes	gray50	gray	Q25145	Tropomyosin	Tropomyosin family				NA	NA
CHOYP_BRAFLDRAFT_63471.1.1.m.25619	0.001147467	-0.035548499	Yes	gray50	gray	NA	NA	NA	NA	NA	NA	NA	NA
CHOYP_contig_008975.m.10444	-0.010131846	-0.044837776	Yes	gray50	gray	NA	NA	NA	NA	NA	NA	NA	NA
CHOYP_contig_035889.m.40603	-0.014691645	-0.041475041	Yes	gray50	gray	NA	NA	NA	NA	NA	NA	NA	NA
CHOYP_TVAG_268110.13.13.m.65590	0.02414888	-0.036864886	Yes	gray50	gray	NA	NA	NA	NA	NA	NA	NA	NA
CHOYP_LOC494408.1.1.m.29208	-0.046327575	-0.021108012	Yes	darkslategray1	light blue	Q9ET66	Peptidase inhibitor 16 (PI-16) (Cysteine-rich protease inhibitor) (CD antigen CD364)	CRISP family	Pi16 Cripi	extracellular space [GO:0005615]; peptidase inhibitor activity [GO:0030414]; negative regulation of cell growth involved in cardiac muscle cell development [GO:0061052]	GO:0005615; GO:0030414; GO:0061052	GO:0061052	cell differentiation; growth; anatomical structure development
CHOYP_LOC664138.1.1.m.26660	-0.047587511	-0.020515258	Yes	darkslategray1	light blue	Q9VRN5	Protein lin-28 homolog	Lin-28 family	lin-28 CG17334	cytosol [GO:0005829]; DNA binding [GO:0003677]; mRNA binding [GO:0003729]; zinc ion binding [GO:0008270]; negative regulation of pre-miRNA processing [GO:2000632]; oogenesis [GO:0048477]; positive regulation of insulin receptor signaling pathway [GO:0046628]; positive regulation of stem cell proliferation [GO:2000648]; regulation of transcription; DNA-templated [GO:0006355]; symmetric stem cell d…	GO:0003677; GO:0003729; GO:0005829; GO:0006355; GO:0008270; GO:0046628; GO:0048477; GO:0098724; GO:2000632; GO:2000648	GO:0046628; GO:2000648	signal transduction; cell proliferation
CHOYP_CNOT1.1.1.m.12106	-0.009617093	-0.04751073	Yes	darkslategray1	light blue	O54879	High mobility group protein B3 (High mobility group protein 2a) (HMG-2a) (High mobility group protein 4) (HMG-4)	HMGB family	Hmgb3 Hmg2a Hmg4	cytoplasm [GO:0005737]; nuclear chromatin [GO:0000790]; nucleus [GO:0005634]; DNA binding [GO:0003677]; DNA binding; bending [GO:0008301]; four-way junction DNA binding [GO:0000400]; RNA binding [GO:0003723]; transcription factor binding [GO:0008134]; chromatin remodeling [GO:0006338]; DNA geometric change [GO:0032392]; DNA recombination [GO:0006310]; innate immune response [GO:0045087]; negative…	GO:0000400; GO:0000790; GO:0003677; GO:0003723; GO:0005634; GO:0005737; GO:0006310; GO:0006338; GO:0006357; GO:0008134; GO:0008301; GO:0032392; GO:0045087; GO:0045089; GO:0045578; GO:0045638; GO:0045944	GO:0045638	immune system process; cell differentiation; anatomical structure development
CHOYP_VOLCADRAFT_89567.1.1.m.27272	-0.050533007	0.000909001	Yes	darkslategray1	light blue	Q9Y5Z4	Heme-binding protein 2 (Placental protein 23) (PP23) (Protein SOUL)	HEBP family	HEBP2 C6orf34 SOUL	azurophil granule lumen [GO:0035578]; cytoplasm [GO:0005737]; extracellular exosome [GO:0070062]; extracellular region [GO:0005576]; mitochondrion [GO:0005739]; heme binding [GO:0020037]; negative regulation of mitochondrial membrane potential [GO:0010917]; neutrophil degranulation [GO:0043312]; positive regulation of mitochondrial membrane permeability [GO:0035794]; positive regulation of necrot…	GO:0005576; GO:0005737; GO:0005739; GO:0010917; GO:0010940; GO:0020037; GO:0035578; GO:0035794; GO:0043312; GO:0070062	GO:0035794	transport; mitochondrion organization; membrane organization
CHOYP_PHUM_PHUM184790.1.1.m.41715	-0.037636668	-0.019596287	Yes	darkslategray1	light blue	Q92626	Peroxidasin homolog (EC 1.11.1.7) (Melanoma-associated antigen MG50) (Vascular peroxidase 1) (p53-responsive gene 2 protein)	Peroxidase family; XPO subfamily	PXDN KIAA0230 MG50 PRG2 VPO VPO1	collagen-containing extracellular matrix [GO:0062023]; endoplasmic reticulum [GO:0005783]; extracellular exosome [GO:0070062]; extracellular region [GO:0005576]; extracellular space [GO:0005615]; extracellular matrix structural constituent [GO:0005201]; heme binding [GO:0020037]; interleukin-1 receptor antagonist activity [GO:0005152]; metal ion binding [GO:0046872]; peroxidase activity [GO:00046…	GO:0004601; GO:0005152; GO:0005201; GO:0005576; GO:0005615; GO:0005783; GO:0006955; GO:0006979; GO:0020037; GO:0030198; GO:0042744; GO:0046872; GO:0055114; GO:0062023; GO:0070062	GO:0030198	extracellular matrix organization
CHOYP_BRAFLDRAFT_127065.5.7.m.28848	-0.044529543	0.005294481	Yes	darkslategray1	light blue	P82198	Transforming growth factor-beta-induced protein ig-h3 (Beta ig-h3)		Tgfbi	basement membrane [GO:0005604]; collagen-containing extracellular matrix [GO:0062023]; extracellular matrix [GO:0031012]; extracellular space [GO:0005615]; trans-Golgi network [GO:0005802]; cell adhesion molecule binding [GO:0050839]; collagen binding [GO:0005518]; extracellular matrix binding [GO:0050840]; extracellular matrix structural constituent [GO:0005201]; integrin binding [GO:0005178]; a…	GO:0001525; GO:0002062; GO:0005178; GO:0005201; GO:0005518; GO:0005604; GO:0005615; GO:0005802; GO:0007155; GO:0008283; GO:0030198; GO:0031012; GO:0050839; GO:0050840; GO:0062023	GO:0030198	extracellular matrix organization
CHOYP_CYTA.1.1.m.10540	-0.039063338	-0.024859812	Yes	darkslategray1	light blue	P01040	Cystatin-A (Cystatin-AS) (Stefin-A) [Cleaved into: Cystatin-A; N-terminally processed]	Cystatin family	CSTA STF1 STFA	cornified envelope [GO:0001533]; cytoplasm [GO:0005737]; cytosol [GO:0005829]; extracellular space [GO:0005615]; nucleus [GO:0005634]; cysteine-type endopeptidase inhibitor activity [GO:0004869]; protease binding [GO:0002020]; protein binding; bridging [GO:0030674]; structural molecule activity [GO:0005198]; cell-cell adhesion [GO:0098609]; cornification [GO:0070268]; keratinocyte differentiation…	GO:0001533; GO:0002020; GO:0004869; GO:0005198; GO:0005615; GO:0005634; GO:0005737; GO:0005829; GO:0010466; GO:0018149; GO:0030216; GO:0030674; GO:0045861; GO:0070268; GO:0098609	GO:0018149	cellular protein modification process
CHOYP_LOC101067698.2.2.m.27457	-0.048136036	-0.020398708	Yes	darkslategray1	light blue	Q5R1U3	Cystatin-A3 (VSA745)	Cystatin family	cpiC DDB_G0277001	cytosol [GO:0005829]; cysteine-type endopeptidase inhibitor activity [GO:0004869]; hyperosmotic response [GO:0006972]; proteolysis [GO:0006508]	GO:0004869; GO:0005829; GO:0006508; GO:0006972	GO:0006972	response to stress
CHOYP_LOC100372473.3.5.m.39839	-0.036090206	0.02143805	Yes	darkslategray1	light blue	Q6B9X6	Alpha-protein kinase vwkA (EC 2.7.11.1) (von Willebrand factor A alpha-kinase) (vWF kinase)	Protein kinase superfamily; Alpha-type protein kinase family; ALPK subfamily	vwkA DDB_G0268144	contractile vacuolar membrane [GO:0031164]; contractile vacuole [GO:0000331]; cytoplasm [GO:0005737]; cytosol [GO:0005829]; perinuclear region of cytoplasm [GO:0048471]; ATP binding [GO:0005524]; calmodulin binding [GO:0005516]; protein kinase activity [GO:0004672]; protein serine/threonine kinase activity [GO:0004674]; contractile vacuole discharge [GO:0070177]; contractile vacuole organization …	GO:0000281; GO:0000331; GO:0004672; GO:0004674; GO:0005516; GO:0005524; GO:0005737; GO:0005829; GO:0006468; GO:0006971; GO:0018107; GO:0018209; GO:0031038; GO:0031156; GO:0031164; GO:0031288; GO:0033298; GO:0048471; GO:0070177	GO:0006971; GO:0031038; GO:0031156	response to stress; cytoskeleton organization; anatomical structure development
CHOYP_ARGI.1.2.m.3263	-0.018484393	-0.03944224	Yes	darkslategray1	light blue	P49900	Arginase; hepatic (EC 3.5.3.1)	Arginase family		arginase activity [GO:0004053]; metal ion binding [GO:0046872]; arginine metabolic process [GO:0006525]; urea cycle [GO:0000050]	GO:0000050; GO:0004053; GO:0006525; GO:0046872	GO:0006525	cellular amino acid metabolic process; small molecule metabolic process
CHOYP_TXND3.2.4.m.21415	-0.012864242	-0.036079408	Yes	darkslategray1	light blue	P90666	Thioredoxin domain-containing protein 3 homolog (Intermediate chain 1) (NME/NM23 family member 8)	NDK family	NME8 IC1	cell [GO:0005623]; nucleoside diphosphate kinase activity [GO:0004550]; cell differentiation [GO:0030154]; cell redox homeostasis [GO:0045454]; CTP biosynthetic process [GO:0006241]; GTP biosynthetic process [GO:0006183]; multicellular organism development [GO:0007275]; spermatogenesis [GO:0007283]; UTP biosynthetic process [GO:0006228]	GO:0004550; GO:0005623; GO:0006183; GO:0006228; GO:0006241; GO:0007275; GO:0007283; GO:0030154; GO:0045454	GO:0006183; GO:0006228; GO:0006241	biosynthetic process; cellular nitrogen compound metabolic process; small molecule metabolic process
CHOYP_contig_026700.m.30399	-0.042876202	0.0077726	Yes	darkslategray1	light blue	P35555	Fibrillin-1 [Cleaved into: Asprosin]	Fibrillin family	FBN1 FBN	basement membrane [GO:0005604]; collagen-containing extracellular matrix [GO:0062023]; endoplasmic reticulum lumen [GO:0005788]; extracellular matrix [GO:0031012]; extracellular region [GO:0005576]; extracellular space [GO:0005615]; microfibril [GO:0001527]; calcium ion binding [GO:0005509]; extracellular matrix constituent conferring elasticity [GO:0030023]; extracellular matrix structural const…	GO:0001501; GO:0001527; GO:0001656; GO:0005178; GO:0005179; GO:0005201; GO:0005509; GO:0005576; GO:0005604; GO:0005615; GO:0005788; GO:0006006; GO:0007507; GO:0008201; GO:0010737; GO:0030023; GO:0030198; GO:0031012; GO:0033627; GO:0034199; GO:0035582; GO:0035583; GO:0042593; GO:0042802; GO:0043010; GO:0043687; GO:0044267; GO:0044877; GO:0045671; GO:0048048; GO:0048050; GO:0062023; GO:0071560; GO:…	GO:0006006; GO:0030198; GO:0034199; GO:0035582; GO:0035583; GO:0048050; GO:1990314; GO:2001205	immune system process; carbohydrate metabolic process; cellular protein modification process; signal transduction; biosynthetic process; cell differentiation; extracellular matrix organization; cellular nitrogen compound metabolic process; small molecule metabolic process; anatomical structure development
CHOYP_BRAFLDRAFT_281651.5.8.m.25278	-0.052660978	-0.021405982	Yes	darkslategray1	light blue	Q6RY07	Acidic mammalian chitinase (AMCase) (EC 3.2.1.14)	Glycosyl hydrolase 18 family; Chitinase class II subfamily	Chia	cytoplasm [GO:0005737]; extracellular region [GO:0005576]; extracellular space [GO:0005615]; chitin binding [GO:0008061]; chitinase activity [GO:0004568]; apoptotic process [GO:0006915]; chitin catabolic process [GO:0006032]; immune system process [GO:0002376]; polysaccharide catabolic process [GO:0000272]; positive regulation of chemokine secretion [GO:0090197]; production of molecular mediator …	GO:0000272; GO:0002376; GO:0002532; GO:0004568; GO:0005576; GO:0005615; GO:0005737; GO:0006032; GO:0006915; GO:0008061; GO:0090197	GO:0002532; GO:0006032; GO:0090197	transport; response to stress; catabolic process
CHOYP_LOC100370738.1.1.m.30463	-0.04073851	-0.016660435	Yes	darkslategray1	light blue	P51910	Apolipoprotein D (Apo-D) (ApoD)	Calycin superfamily; Lipocalin family	Apod	cytoplasm [GO:0005737]; cytosolic ribosome [GO:0022626]; dendrite [GO:0030425]; endoplasmic reticulum [GO:0005783]; extracellular space [GO:0005615]; neuronal cell body [GO:0043025]; perinuclear region of cytoplasm [GO:0048471]; cholesterol binding [GO:0015485]; aging [GO:0007568]; brain development [GO:0007420]; glucose metabolic process [GO:0006006]; lipid metabolic process [GO:0006629]; lipid …	GO:0000302; GO:0005615; GO:0005737; GO:0005783; GO:0006006; GO:0006629; GO:0006869; GO:0007420; GO:0007568; GO:0010642; GO:0014012; GO:0015485; GO:0022626; GO:0030425; GO:0042246; GO:0042308; GO:0042493; GO:0043025; GO:0048471; GO:0048662; GO:0048678; GO:0051895; GO:0060588; GO:0071638; GO:1900016; GO:2000098; GO:2000405	GO:0000302; GO:0006006; GO:0010642; GO:0014012; GO:0042246; GO:0042308; GO:0048662; GO:0051895; GO:0071638; GO:1900016	carbohydrate metabolic process; transport; nucleocytoplasmic transport; response to stress; cell adhesion; signal transduction; cell proliferation; cellular component assembly; cell differentiation; cell junction organization; growth; small molecule metabolic process; anatomical structure development
CHOYP_LOC577063.1.1.m.30814	-0.036471226	-0.011427095	Yes	darkslategray1	light blue	P05090	Apolipoprotein D (Apo-D) (ApoD)	Calycin superfamily; Lipocalin family	APOD	cytoplasm [GO:0005737]; cytosolic ribosome [GO:0022626]; dendrite [GO:0030425]; endoplasmic reticulum [GO:0005783]; extracellular exosome [GO:0070062]; extracellular region [GO:0005576]; extracellular space [GO:0005615]; neuronal cell body [GO:0043025]; perinuclear region of cytoplasm [GO:0048471]; cholesterol binding [GO:0015485]; lipid transporter activity [GO:0005319]; aging [GO:0007568]; angi…	GO:0000302; GO:0001525; GO:0005319; GO:0005576; GO:0005615; GO:0005737; GO:0005783; GO:0006006; GO:0006629; GO:0007420; GO:0007568; GO:0010642; GO:0014012; GO:0015485; GO:0022626; GO:0030425; GO:0042246; GO:0042308; GO:0042493; GO:0043025; GO:0048471; GO:0048662; GO:0048678; GO:0051895; GO:0060588; GO:0070062; GO:0071638; GO:1900016; GO:2000098; GO:2000405	GO:0000302; GO:0006006; GO:0010642; GO:0014012; GO:0042246; GO:0042308; GO:0048662; GO:0051895; GO:0071638; GO:1900016	carbohydrate metabolic process; transport; nucleocytoplasmic transport; response to stress; cell adhesion; signal transduction; cell proliferation; cellular component assembly; cell differentiation; cell junction organization; growth; small molecule metabolic process; anatomical structure development
CHOYP_CO5A2.1.1.m.28030	-0.04077688	-0.01786796	Yes	darkslategray1	light blue	Q5UNS9	Collagen-like protein 7		MIMI_L669	virion [GO:0019012]	GO:0019012	NA	NA
CHOYP_LOC100377195.1.2.m.28624	-0.036983189	0.011516659	Yes	darkslategray1	light blue	P08472	Mesenchyme-specific cell surface glycoprotein (MSP130)			anchored component of membrane [GO:0031225]; plasma membrane [GO:0005886]	GO:0005886; GO:0031225	NA	NA
CHOYP_LOC581183.1.1.m.49767	-0.039823213	-0.018599685	Yes	darkslategray1	light blue	Q7ZU45	Tetratricopeptide repeat protein 25 (TPR repeat protein 25)		ttc25	cell projection [GO:0042995]; cytoplasm [GO:0005737]; cytoskeleton [GO:0005856]; cilium assembly [GO:0060271]; determination of heart left/right asymmetry [GO:0061371]; otolith morphogenesis [GO:0032474]	GO:0005737; GO:0005856; GO:0032474; GO:0042995; GO:0060271; GO:0061371	NA	NA
CHOYP_LOC100749506.1.1.m.8951	-0.046685465	-0.021609188	Yes	darkslategray1	light blue	O35125	Leucine-rich repeat-containing protein 23 (Leucine-rich protein B7)		Lrrc23 Lrpb7	cytoplasm [GO:0005737]; cytosol [GO:0005829]	GO:0005737; GO:0005829	NA	NA
CHOYP_BRAFLDRAFT_129759.2.2.m.30082	-0.04436572	-0.020433622	Yes	darkslategray1	light blue	P86854	Perlucin-like protein			extracellular region [GO:0005576]; carbohydrate binding [GO:0030246]	GO:0005576; GO:0030246	NA	NA
CHOYP_BRAFLDRAFT_201924.1.1.m.30855	-0.047784389	-0.022048279	Yes	darkslategray1	light blue	P86854	Perlucin-like protein			extracellular region [GO:0005576]; carbohydrate binding [GO:0030246]	GO:0005576; GO:0030246	NA	NA
CHOYP_LOC100372505.2.2.m.26614	-0.040528113	-0.018108297	Yes	darkslategray1	light blue	P86854	Perlucin-like protein			extracellular region [GO:0005576]; carbohydrate binding [GO:0030246]	GO:0005576; GO:0030246	NA	NA
CHOYP_LOC100485485.1.1.m.27961	-0.043855344	-0.027909433	Yes	darkslategray1	light blue	P86854	Perlucin-like protein			extracellular region [GO:0005576]; carbohydrate binding [GO:0030246]	GO:0005576; GO:0030246	NA	NA
CHOYP_YBOXH.2.4.m.3352	-0.042191245	0.01902145	Yes	darkslategray1	light blue	P86854	Perlucin-like protein			extracellular region [GO:0005576]; carbohydrate binding [GO:0030246]	GO:0005576; GO:0030246	NA	NA
CHOYP_LOC101064693.1.2.m.30288	-0.036027946	-0.01163082	Yes	darkslategray1	light blue	A8TX70	Collagen alpha-5(VI) chain (Collagen alpha-1(XXIX) chain) (von Willebrand factor A domain-containing protein 4)	Type VI collagen family	COL6A5 COL29A1 VWA4	collagen trimer [GO:0005581]; collagen-containing extracellular matrix [GO:0062023]; extracellular region [GO:0005576]; extracellular matrix structural constituent conferring tensile strength [GO:0030020]; cell adhesion [GO:0007155]	GO:0005576; GO:0005581; GO:0007155; GO:0030020; GO:0062023	NA	NA
CHOYP_NRP.1.4.m.29956	-0.03549095	-0.016184579	Yes	darkslategray1	light blue	H2A0M0	Asparagine-rich protein (Prism uncharacterized shell protein 1) (PUSP1)			extracellular region [GO:0005576]	GO:0005576	NA	NA
CHOYP_ACA1_091870.1.1.m.43726	-0.031579692	0.039869456	Yes	darkslategray1	light blue	Q6R520	Calmodulin (CaM)	Calmodulin family	calm	calcium ion binding [GO:0005509]; calcium-mediated signaling [GO:0019722]	GO:0005509; GO:0019722	NA	NA
CHOYP_MLRA.3.3.m.62296	-0.014292505	-0.056184859	Yes	darkslategray1	light blue	P04113	Myosin regulatory light chain A; smooth adductor muscle			myosin complex [GO:0016459]; calcium ion binding [GO:0005509]	GO:0005509; GO:0016459	NA	NA
CHOYP_LOC592209.1.1.m.48009	-0.035539864	-0.004324111	Yes	darkslategray1	light blue	Q8IVU9	Ciliary-associated calcium-binding coiled-coil protein 1		CABCOCO1 C10orf107	centrosome [GO:0005813]; cytoplasm [GO:0005737]; sperm flagellum [GO:0036126]; calcium ion binding [GO:0005509]	GO:0005509; GO:0005737; GO:0005813; GO:0036126	NA	NA
CHOYP_CALM.49.50.m.63320	0.003319334	-0.042136505	Yes	darkslategray1	light blue	P02595	Calmodulin (CaM)	Calmodulin family		calcium ion binding [GO:0005509]	GO:0005509	NA	NA
CHOYP_PRP6.2.2.m.34365	-0.063119348	0.026233731	Yes	darkslategray1	light blue	P30568	Glutathione S-transferase A (GST-A) (EC 2.5.1.18) (GST class-theta)	GST superfamily; Theta family		cytoplasm [GO:0005737]; glutathione transferase activity [GO:0004364]	GO:0004364; GO:0005737	NA	NA
CHOYP_LOC100533291.4.7.m.29195	-0.038762627	-0.014544545	Yes	darkslategray1	light blue	P18445	60S ribosomal protein L27a	Universal ribosomal protein uL15 family	Rpl27a	cytosolic large ribosomal subunit [GO:0022625]; structural constituent of ribosome [GO:0003735]; translation [GO:0006412]	GO:0003735; GO:0006412; GO:0022625	NA	NA
CHOYP_MSI2H.3.3.m.35858	-0.048989014	0.018300707	Yes	darkslategray1	light blue	Q9VVE5	RNA-binding protein Musashi homolog Rbp6	Musashi family	Rbp6 RRM6 CG32169	cytoplasm [GO:0005737]; polysome [GO:0005844]; ribonucleoprotein complex [GO:1990904]; poly(U) RNA binding [GO:0008266]; RNA binding [GO:0003723]; single-stranded RNA binding [GO:0003727]; stem cell development [GO:0048864]	GO:0003723; GO:0003727; GO:0005737; GO:0005844; GO:0008266; GO:0048864; GO:1990904	NA	NA
CHOYP_BRAFLDRAFT_125073.1.1.m.1752	-0.00700029	-0.046725176	Yes	darkslategray1	light blue	Q99P31	Hsp70-binding protein 1 (HspBP1) (Heat shock protein-binding protein 1) (Hsp70-interacting protein 1)		Hspbp1 Hspbp	cytoplasm [GO:0005737]; endoplasmic reticulum [GO:0005783]; adenyl-nucleotide exchange factor activity [GO:0000774]; ubiquitin protein ligase binding [GO:0031625]; positive regulation of proteasomal ubiquitin-dependent protein catabolic process [GO:0032436]; positive regulation of protein ubiquitination [GO:0031398]	GO:0000774; GO:0005737; GO:0005783; GO:0031398; GO:0031625; GO:0032436	NA	NA
CHOYP_RFOX2.1.2.m.24118	-0.035230462	-0.007879847	Yes	darkslategray1	light blue	O43251	RNA binding protein fox-1 homolog 2 (Fox-1 homolog B) (Hexaribonucleotide-binding protein 2) (RNA-binding motif protein 9) (RNA-binding protein 9) (Repressor of tamoxifen transcriptional activity)		RBFOX2 FOX2 HRNBP2 RBM9 RTA	cytoplasm [GO:0005737]; cytosol [GO:0005829]; nucleoplasm [GO:0005654]; nucleus [GO:0005634]; mRNA binding [GO:0003729]; RNA binding [GO:0003723]; transcription corepressor activity [GO:0003714]; transcription factor binding [GO:0008134]; dendrite morphogenesis [GO:0048813]; fibroblast growth factor receptor signaling pathway [GO:0008543]; intracellular estrogen receptor signaling pathway [GO:003…	GO:0000381; GO:0003714; GO:0003723; GO:0003729; GO:0005634; GO:0005654; GO:0005737; GO:0005829; GO:0006397; GO:0007399; GO:0008134; GO:0008380; GO:0008543; GO:0010724; GO:0016070; GO:0021942; GO:0030520; GO:0042127; GO:0045892; GO:0048813; GO:0050885	NA	NA
CHOYP_TBA1A.2.4.m.19573	-0.035194918	-0.005937768	Yes	darkslategray1	light blue	P09645	Tubulin alpha-8 chain (Fragment)	Tubulin family		cytoplasm [GO:0005737]; microtubule [GO:0005874]; GTP binding [GO:0005525]; GTPase activity [GO:0003924]; structural constituent of cytoskeleton [GO:0005200]; microtubule cytoskeleton organization [GO:0000226]; microtubule-based process [GO:0007017]; mitotic cell cycle [GO:0000278]	GO:0000226; GO:0000278; GO:0003924; GO:0005200; GO:0005525; GO:0005737; GO:0005874; GO:0007017	NA	NA
CHOYP_LOC100373444.44.79.m.39021	-0.004732905	-0.041491604	Yes	darkslategray1	light blue	O70277	Tripartite motif-containing protein 3 (Brain-expressed RING finger protein) (RING finger protein 22)	TRIM/RBCC family	Trim3 Berp Rnf22	cytoplasm [GO:0005737]; dendrite [GO:0030425]; early endosome [GO:0005769]; glutamatergic synapse [GO:0098978]; Golgi apparatus [GO:0005794]; postsynapse [GO:0098794]; ubiquitin protein ligase activity [GO:0061630]; zinc ion binding [GO:0008270]; proteasome-mediated ubiquitin-dependent protein catabolic process [GO:0043161]; protein polyubiquitination [GO:0000209]; protein transport [GO:0015031]	GO:0000209; GO:0005737; GO:0005769; GO:0005794; GO:0008270; GO:0015031; GO:0030425; GO:0043161; GO:0061630; GO:0098794; GO:0098978	NA	NA
CHOYP_U728.1.1.m.63184	-0.03470296	0.036446787	Yes	darkslategray1	light blue	B6LS00	UPF0728 protein	UPF0728 family	BRAFLDRAFT_270831			NA	NA
CHOYP_LOC576665.1.2.m.10867	-0.037517814	-0.017238232	Yes	darkslategray1	light blue	A6QQL5	Uncharacterized protein C2orf73 homolog					NA	NA
CHOYP_LOC100368360.1.1.m.9672	-0.043497689	-0.002810341	Yes	darkslategray1	light blue	Q4KKZ1	Uncharacterized protein C1orf158 homolog					NA	NA
CHOYP_BRAFLDRAFT_151236.1.1.m.30653	-0.052105859	-0.019750826	Yes	darkslategray1	light blue	NA	NA	NA	NA	NA	NA	NA	NA
CHOYP_BRAFLDRAFT_84494.2.5.m.30751	-0.040252053	-0.014243753	Yes	darkslategray1	light blue	NA	NA	NA	NA	NA	NA	NA	NA
CHOYP_CBG11254.1.1.m.9107	-0.04441575	-0.028266074	Yes	darkslategray1	light blue	NA	NA	NA	NA	NA	NA	NA	NA
CHOYP_COCA1.3.6.m.49360	-0.039732882	-0.025285908	Yes	darkslategray1	light blue	NA	NA	NA	NA	NA	NA	NA	NA
CHOYP_contig_007998.m.9259	-0.048216324	-0.019737668	Yes	darkslategray1	light blue	NA	NA	NA	NA	NA	NA	NA	NA
CHOYP_contig_008002.m.9263	-0.054323345	-0.023072896	Yes	darkslategray1	light blue	NA	NA	NA	NA	NA	NA	NA	NA
CHOYP_contig_008503.m.9899	-0.039920589	-0.025405364	Yes	darkslategray1	light blue	NA	NA	NA	NA	NA	NA	NA	NA
CHOYP_contig_023945.m.27245	-0.046329599	-0.019070398	Yes	darkslategray1	light blue	NA	NA	NA	NA	NA	NA	NA	NA
CHOYP_contig_024012.m.27306	-0.049465331	-0.001948274	Yes	darkslategray1	light blue	NA	NA	NA	NA	NA	NA	NA	NA
CHOYP_contig_024418.m.27769	-0.043711593	-0.011508716	Yes	darkslategray1	light blue	NA	NA	NA	NA	NA	NA	NA	NA
CHOYP_contig_024582.m.27943	-0.040250161	-0.018622221	Yes	darkslategray1	light blue	NA	NA	NA	NA	NA	NA	NA	NA
CHOYP_contig_025149.m.28635	-0.0486877	-0.008722107	Yes	darkslategray1	light blue	NA	NA	NA	NA	NA	NA	NA	NA
CHOYP_contig_025272.m.28780	-0.036644128	0.002830633	Yes	darkslategray1	light blue	NA	NA	NA	NA	NA	NA	NA	NA
CHOYP_contig_025679.m.29295	-0.044780625	-0.01944548	Yes	darkslategray1	light blue	NA	NA	NA	NA	NA	NA	NA	NA
CHOYP_contig_025702.m.29329	-0.047396547	-0.019127262	Yes	darkslategray1	light blue	NA	NA	NA	NA	NA	NA	NA	NA
CHOYP_contig_026129.m.29781	-0.048086079	-0.018549099	Yes	darkslategray1	light blue	NA	NA	NA	NA	NA	NA	NA	NA
CHOYP_contig_026328.m.29985	-0.035806054	-0.022786885	Yes	darkslategray1	light blue	NA	NA	NA	NA	NA	NA	NA	NA
CHOYP_contig_026477.m.30166	-0.048631414	-0.023632366	Yes	darkslategray1	light blue	NA	NA	NA	NA	NA	NA	NA	NA
CHOYP_contig_026494.m.30182	-0.044586547	-0.01921818	Yes	darkslategray1	light blue	NA	NA	NA	NA	NA	NA	NA	NA
CHOYP_contig_026723.m.30427	-0.04776513	-0.018679556	Yes	darkslategray1	light blue	NA	NA	NA	NA	NA	NA	NA	NA
CHOYP_contig_026959.m.30676	-0.042050152	-0.017786633	Yes	darkslategray1	light blue	NA	NA	NA	NA	NA	NA	NA	NA
CHOYP_contig_026975.m.30698	-0.043135828	-0.004246503	Yes	darkslategray1	light blue	NA	NA	NA	NA	NA	NA	NA	NA
CHOYP_contig_027304.m.31034	-0.052566638	-0.020646199	Yes	darkslategray1	light blue	NA	NA	NA	NA	NA	NA	NA	NA
CHOYP_contig_031126.m.35509	-0.042447669	-0.017307375	Yes	darkslategray1	light blue	NA	NA	NA	NA	NA	NA	NA	NA
CHOYP_contig_040577.m.46077	-0.029846812	0.04374716	Yes	darkslategray1	light blue	NA	NA	NA	NA	NA	NA	NA	NA
CHOYP_contig_048277.m.57151	-0.045214303	0.021345875	Yes	darkslategray1	light blue	NA	NA	NA	NA	NA	NA	NA	NA
CHOYP_contig_048805.m.57897	-0.040127875	0.002756571	Yes	darkslategray1	light blue	NA	NA	NA	NA	NA	NA	NA	NA
CHOYP_COX1.1.15.m.3193	-0.0396458	-0.007885905	Yes	darkslategray1	light blue	NA	NA	NA	NA	NA	NA	NA	NA
CHOYP_DDB_G0275195.1.1.m.47584	-0.03620373	-0.00110073	Yes	darkslategray1	light blue	NA	NA	NA	NA	NA	NA	NA	NA
CHOYP_LOC100175722.1.3.m.11427	-0.051234556	-0.021841652	Yes	darkslategray1	light blue	NA	NA	NA	NA	NA	NA	NA	NA
CHOYP_LOC100183353.1.1.m.54920	-0.047892518	0.006965764	Yes	darkslategray1	light blue	NA	NA	NA	NA	NA	NA	NA	NA
CHOYP_LOC100184451.1.8.m.30146	-0.041901883	-0.007799937	Yes	darkslategray1	light blue	NA	NA	NA	NA	NA	NA	NA	NA
CHOYP_LOC100367089.1.4.m.1412	-0.034257962	-0.037551281	Yes	darkslategray1	light blue	NA	NA	NA	NA	NA	NA	NA	NA
CHOYP_LOC100370323.1.1.m.62024	-0.011892581	-0.041707142	Yes	darkslategray1	light blue	NA	NA	NA	NA	NA	NA	NA	NA
CHOYP_LOC100533367.1.1.m.49626	-0.048599666	0.003862911	Yes	darkslategray1	light blue	NA	NA	NA	NA	NA	NA	NA	NA
CHOYP_LOC100555907.1.1.m.27452	-0.054284899	-0.021585263	Yes	darkslategray1	light blue	NA	NA	NA	NA	NA	NA	NA	NA
CHOYP_LOC100899149.2.2.m.29105	-0.040070867	-0.008518121	Yes	darkslategray1	light blue	NA	NA	NA	NA	NA	NA	NA	NA
CHOYP_LOC101033229.1.1.m.38291	-0.039071217	-0.015991216	Yes	darkslategray1	light blue	NA	NA	NA	NA	NA	NA	NA	NA
CHOYP_MDN1.3.8.m.3846	-0.030007336	0.036812328	Yes	darkslategray1	light blue	NA	NA	NA	NA	NA	NA	NA	NA
CHOYP_RCOM_1886900.1.1.m.11248	-0.051120911	-0.020836895	Yes	darkslategray1	light blue	NA	NA	NA	NA	NA	NA	NA	NA
CHOYP_SIP.1.1.m.5725	-0.045274374	0.025368948	Yes	darkslategray1	light blue	NA	NA	NA	NA	NA	NA	NA	NA
CHOYP_SVIL.1.1.m.1136	-0.036756263	0.00210112	Yes	darkslategray1	light blue	NA	NA	NA	NA	NA	NA	NA	NA
CHOYP_TBA.3.6.m.29936	-0.053664155	-0.022472324	Yes	darkslategray1	light blue	NA	NA	NA	NA	NA	NA	NA	NA
CHOYP_TSP_09282.1.1.m.18814	-0.036083406	-0.006894218	Yes	darkslategray1	light blue	NA	NA	NA	NA	NA	NA	NA	NA
CHOYP_TVAG_355490.15.22.m.47579	-0.026295269	0.035841961	Yes	darkslategray1	light blue	NA	NA	NA	NA	NA	NA	NA	NA
CHOYP_LOC100486063.9.9.m.65186	0.043164707	0.021639192	Yes	black	black	A2AX52	Collagen alpha-4(VI) chain	Type VI collagen family	Col6a4 Dvwa	collagen trimer [GO:0005581]; collagen-containing extracellular matrix [GO:0062023]; extracellular matrix [GO:0031012]; extracellular region [GO:0005576]; protein-containing complex [GO:0032991]; extracellular matrix structural constituent conferring tensile strength [GO:0030020]; cell adhesion [GO:0007155]; extracellular matrix organization [GO:0030198]; protein heterotrimerization [GO:0070208]	GO:0005576; GO:0005581; GO:0007155; GO:0030020; GO:0030198; GO:0031012; GO:0032991; GO:0062023; GO:0070208	GO:0070208	cellular component assembly; protein-containing complex assembly
CHOYP_FABP7.1.2.m.22674	0.009308745	-0.045991132	Yes	black	black	Q09139	Fatty acid-binding protein; brain (Brain-type fatty acid-binding protein) (B-FABP) (Fatty acid-binding protein 7)	Calycin superfamily; Fatty-acid binding protein (FABP) family	FABP7	cell periphery [GO:0071944]; cell projection [GO:0042995]; cell-cell junction [GO:0005911]; cytoplasm [GO:0005737]; neuronal cell body [GO:0043025]; lipid binding [GO:0008289]; cell proliferation in forebrain [GO:0021846]; neurogenesis [GO:0022008]; prepulse inhibition [GO:0060134]	GO:0005737; GO:0005911; GO:0008289; GO:0021846; GO:0022008; GO:0042995; GO:0043025; GO:0060134; GO:0071944	GO:0021846; GO:0022008; GO:0060134	cell proliferation; cell differentiation; anatomical structure development; nervous system process
CHOYP_ADA.1.1.m.5625	0.036438265	0.016217039	Yes	black	black	Q6DG22	Adenosine deaminase (EC 3.5.4.4) (Adenosine aminohydrolase)	Metallo-dependent hydrolases superfamily; Adenosine and AMP deaminases family	ada	cell junction [GO:0030054]; cytoplasmic vesicle lumen [GO:0060205]; cytosol [GO:0005829]; lysosome [GO:0005764]; plasma membrane [GO:0005886]; adenosine deaminase activity [GO:0004000]; zinc ion binding [GO:0008270]; adenosine catabolic process [GO:0006154]; hypoxanthine salvage [GO:0043103]; inosine biosynthetic process [GO:0046103]; nucleotide metabolic process [GO:0009117]; purine ribonucleosi…	GO:0004000; GO:0005764; GO:0005829; GO:0005886; GO:0006154; GO:0008270; GO:0009117; GO:0009168; GO:0030054; GO:0043103; GO:0046103; GO:0060205	GO:0009117; GO:0009168	biosynthetic process; cellular nitrogen compound metabolic process; small molecule metabolic process
CHOYP_LOC101069006.1.2.m.5484	0.039161148	-0.009934337	Yes	black	black	Q60648	Ganglioside GM2 activator (Cerebroside sulfate activator protein) (GM2-AP) (Sphingolipid activator protein 3) (SAP-3)		Gm2a	apical plasma membrane [GO:0016324]; basolateral plasma membrane [GO:0016323]; cytoplasmic side of plasma membrane [GO:0009898]; lysosome [GO:0005764]; mitochondrion [GO:0005739]; beta-N-acetylgalactosaminidase activity [GO:0032428]; beta-N-acetylhexosaminidase activity [GO:0004563]; enzyme activator activity [GO:0008047]; lipid transporter activity [GO:0005319]; phospholipase activator activity …	GO:0004563; GO:0005319; GO:0005739; GO:0005764; GO:0006689; GO:0007611; GO:0008047; GO:0009313; GO:0009898; GO:0016004; GO:0016323; GO:0016324; GO:0019915; GO:0032428; GO:0050877; GO:0050885; GO:0051345	GO:0006689; GO:0009313; GO:0050885	carbohydrate metabolic process; lipid metabolic process; catabolic process; cellular nitrogen compound metabolic process; nervous system process
CHOYP_ALF.3.3.m.66837	0.040551176	-0.009071355	Yes	black	black	P53442	Fructose-bisphosphate aldolase (EC 4.1.2.13)	Class I fructose-bisphosphate aldolase family		fructose-bisphosphate aldolase activity [GO:0004332]; glycolytic process [GO:0006096]	GO:0004332; GO:0006096	GO:0006096	carbohydrate metabolic process; generation of precursor metabolites and energy; catabolic process; biosynthetic process; cellular nitrogen compound metabolic process; nucleobase-containing compound catabolic process; small molecule metabolic process; cofactor metabolic process
CHOYP_LOC657694.1.1.m.34526	-0.009678308	-0.035143024	Yes	black	black	Q9NFT7	Hexokinase type 2 (EC 2.7.1.1)	Hexokinase family	Hex-t2 Hex CG32849	cytosol [GO:0005829]; ATP binding [GO:0005524]; fructokinase activity [GO:0008865]; glucokinase activity [GO:0004340]; glucose binding [GO:0005536]; hexokinase activity [GO:0004396]; mannokinase activity [GO:0019158]; cellular glucose homeostasis [GO:0001678]; fructose metabolic process [GO:0006000]; glucose metabolic process [GO:0006006]; glycolytic process [GO:0006096]; mannose metabolic proces…	GO:0001678; GO:0004340; GO:0004396; GO:0005524; GO:0005536; GO:0005829; GO:0006000; GO:0006006; GO:0006013; GO:0006096; GO:0008865; GO:0019158	GO:0006000; GO:0006013; GO:0006096	carbohydrate metabolic process; generation of precursor metabolites and energy; catabolic process; biosynthetic process; cellular nitrogen compound metabolic process; nucleobase-containing compound catabolic process; small molecule metabolic process; cofactor metabolic process
CHOYP_CO6A3.2.5.m.39533	0.017232588	-0.037641721	Yes	black	black	P15989	Collagen alpha-3(VI) chain	Type VI collagen family	COL6A3	collagen trimer [GO:0005581]; extracellular matrix [GO:0031012]; extracellular space [GO:0005615]; serine-type endopeptidase inhibitor activity [GO:0004867]; cell adhesion [GO:0007155]; growth plate cartilage chondrocyte morphogenesis [GO:0003429]	GO:0003429; GO:0004867; GO:0005581; GO:0005615; GO:0007155; GO:0031012	GO:0003429	cell morphogenesis; cell differentiation; growth; anatomical structure development
CHOYP_LOC100373842.4.4.m.40731	0.046659608	0.014162432	Yes	black	black	Q9WV92	Band 4.1-like protein 3 (4.1B) (Differentially expressed in adenocarcinoma of the lung protein 1) (DAL-1) (DAL1P) (mDAL-1) [Cleaved into: Band 4.1-like protein 3; N-terminally processed]		Epb41l3 Dal1 Epb4.1l3 Kiaa0987	cell-cell junction [GO:0005911]; cytoplasm [GO:0005737]; cytoskeleton [GO:0005856]; juxtaparanode region of axon [GO:0044224]; paranode region of axon [GO:0033270]; plasma membrane [GO:0005886]; postsynaptic density [GO:0014069]; actin binding [GO:0003779]; structural constituent of cytoskeleton [GO:0005200]; actomyosin structure organization [GO:0031032]; apoptotic process [GO:0006915]; cortical…	GO:0001558; GO:0002175; GO:0003779; GO:0005200; GO:0005737; GO:0005856; GO:0005886; GO:0005911; GO:0006915; GO:0007016; GO:0008360; GO:0014069; GO:0030865; GO:0030866; GO:0030913; GO:0031032; GO:0033270; GO:0043217; GO:0044224; GO:0048812; GO:0071205; GO:0072659	GO:0002175; GO:0007016; GO:0030913; GO:0043217; GO:0071205	plasma membrane organization; cytoskeleton organization; cellular component assembly; cell junction organization; anatomical structure formation involved in morphogenesis; anatomical structure development; membrane organization
CHOYP_SYWC.5.5.m.54889	0.04493871	-0.005177896	Yes	black	black	Q9NQC3	Reticulon-4 (Foocen) (Neurite outgrowth inhibitor) (Nogo protein) (Neuroendocrine-specific protein) (NSP) (Neuroendocrine-specific protein C homolog) (RTN-x) (Reticulon-5)		RTN4 KIAA0886 NOGO My043 SP1507	cell projection [GO:0042995]; endoplasmic reticulum [GO:0005783]; endoplasmic reticulum membrane [GO:0005789]; endoplasmic reticulum tubular network [GO:0071782]; endoplasmic reticulum tubular network membrane [GO:0098826]; integral component of endoplasmic reticulum membrane [GO:0030176]; intracellular [GO:0005622]; neuronal cell body [GO:0043025]; nuclear envelope [GO:0005635]; plasma membrane …	GO:0001825; GO:0003723; GO:0005622; GO:0005635; GO:0005783; GO:0005789; GO:0005886; GO:0006915; GO:0007413; GO:0010634; GO:0014069; GO:0021801; GO:0030176; GO:0030308; GO:0030334; GO:0030517; GO:0031625; GO:0033601; GO:0042981; GO:0042995; GO:0043025; GO:0045296; GO:0050771; GO:0050821; GO:0051292; GO:0051897; GO:0060317; GO:0071782; GO:0071786; GO:0071787; GO:0098826; GO:1905552; GO:1905580; GO:…	GO:0001825; GO:0007413; GO:0021801; GO:0030517; GO:0051292; GO:0051897; GO:0060317	cell morphogenesis; signal transduction; embryo development; cellular component assembly; cell differentiation; growth; locomotion; anatomical structure formation involved in morphogenesis; anatomical structure development; cell motility; protein-containing complex assembly
CHOYP_LOC100459096.3.3.m.45135	0.042599231	-0.005311731	Yes	black	black	F1QYJ6	Sulfotransferase 6B1 (EC 2.8.2.-) (Thyroxine sulfotransferase) (EC 2.8.2.n2)	Sulfotransferase 1 family	sult6b1	sulfotransferase activity [GO:0008146]; cellular response to xenobiotic stimulus [GO:0071466]	GO:0008146; GO:0071466	NA	NA
CHOYP_LOC101156833.1.1.m.38739	0.050559229	0.019530338	Yes	black	black	O13008	Fatty acid-binding protein; heart (Fatty acid-binding protein 3) (Heart-type fatty acid-binding protein) (H-FABP)	Calycin superfamily; Fatty-acid binding protein (FABP) family	fabp3	cytoplasm [GO:0005737]; lipid binding [GO:0008289]	GO:0005737; GO:0008289	NA	NA
CHOYP_GLIPR1L1.1.1.m.41745	0.050293248	0.023947703	Yes	black	black	Q7T141	Peptidase inhibitor 15-A	CRISP family	pi15a pi15 si:rp71-1m12.1	extracellular space [GO:0005615]; peptidase inhibitor activity [GO:0030414]; multicellular organism development [GO:0007275]	GO:0005615; GO:0007275; GO:0030414	NA	NA
CHOYP_LOC100206475.1.16.m.4004	0.040706919	0.006380438	Yes	black	black	Q02079	Laccase-3 (EC 1.10.3.2) (Benzenediol:oxygen oxidoreductase 3) (Diphenol oxidase 3) (Urishiol oxidase 3)	Multicopper oxidase family	LCC3	extracellular region [GO:0005576]; copper ion binding [GO:0005507]; hydroquinone:oxygen oxidoreductase activity [GO:0052716]; lignin catabolic process [GO:0046274]	GO:0005507; GO:0005576; GO:0046274; GO:0052716	NA	NA
CHOYP_LOC100402577.1.1.m.44548	0.038999627	0.014202851	Yes	black	black	P0DMW7	PI-actitoxin-Aeq3b (PI-AITX-Aeq3b) (Kunitz-type proteinase inhibitor AEPI-II)	Venom Kunitz-type family; Sea anemone type 2 potassium channel toxin subfamily		extracellular region [GO:0005576]; nematocyst [GO:0042151]; serine-type endopeptidase inhibitor activity [GO:0004867]; toxin activity [GO:0090729]	GO:0004867; GO:0005576; GO:0042151; GO:0090729	NA	NA
CHOYP_CPVL.1.2.m.2978	0.027537482	-0.043323735	Yes	black	black	Q9H3G5	Probable serine carboxypeptidase CPVL (EC 3.4.16.-) (Carboxypeptidase; vitellogenic-like) (Vitellogenic carboxypeptidase-like protein) (VCP-like protein) (hVLP)	Peptidase S10 family	CPVL VLP PSEC0124 UNQ197/PRO223	extracellular exosome [GO:0070062]; serine-type carboxypeptidase activity [GO:0004185]; proteolysis involved in cellular protein catabolic process [GO:0051603]	GO:0004185; GO:0051603; GO:0070062	NA	NA
CHOYP_LOC100375029.6.10.m.36981	0.037339559	-0.009338638	Yes	black	black	O17389	Thymosin beta (Tetrathymosin beta)	Thymosin beta family	tth-1 F08F1.8	cell cortex [GO:0005938]; cell junction [GO:0030054]; cytoskeleton [GO:0005856]; cytosol [GO:0005829]; actin monomer binding [GO:0003785]; actin filament organization [GO:0007015]	GO:0003785; GO:0005829; GO:0005856; GO:0005938; GO:0007015; GO:0030054	NA	NA
CHOYP_RS26.14.15.m.57342	0.024041546	-0.043647009	Yes	black	black	P27085	40S ribosomal protein S26	Eukaryotic ribosomal protein eS26 family	RPS26	cytoplasmic side of rough endoplasmic reticulum membrane [GO:0098556]; cytosolic small ribosomal subunit [GO:0022627]; polysomal ribosome [GO:0042788]; structural constituent of ribosome [GO:0003735]; cytoplasmic translation [GO:0002181]	GO:0002181; GO:0003735; GO:0022627; GO:0042788; GO:0098556	NA	NA
CHOYP_BRAFLDRAFT_67261.1.2.m.16694	0.046400951	0.019325451	Yes	black	black	P86179	L-rhamnose-binding lectin CSL3			cell [GO:0005623]; cortical granule [GO:0060473]; cytoplasm [GO:0005737]; female germ cell nucleus [GO:0001674]; NLS-dependent protein nuclear import complex [GO:0042564]; galactose binding [GO:0005534]; melibiose binding [GO:1903777]; protein homodimerization activity [GO:0042803]; rhamnose binding [GO:0033296]	GO:0001674; GO:0005534; GO:0005623; GO:0005737; GO:0033296; GO:0042564; GO:0042803; GO:0060473; GO:1903777	NA	NA
CHOYP_TPM.17.19.m.63919	0.051364288	0.005438962	Yes	black	black	Q25145	Tropomyosin	Tropomyosin family				NA	NA
CHOYP_BRAFLDRAFT_67226.1.1.m.38034	0.037604224	-0.002616484	Yes	black	black	NA	NA	NA	NA	NA	NA	NA	NA
CHOYP_CELE_F01D5.5.1.1.m.4263	0.051615938	-0.012522619	Yes	black	black	NA	NA	NA	NA	NA	NA	NA	NA
CHOYP_CELE_F01D5.5.1.1.m.4265	0.046615588	-0.012134161	Yes	black	black	NA	NA	NA	NA	NA	NA	NA	NA
CHOYP_contig_004853.m.5555	0.038101758	-0.000146625	Yes	black	black	NA	NA	NA	NA	NA	NA	NA	NA
CHOYP_contig_016370.m.19270	0.041995571	-0.004615272	Yes	black	black	NA	NA	NA	NA	NA	NA	NA	NA
CHOYP_contig_016567.m.19514	0.042771941	0.023217422	Yes	black	black	NA	NA	NA	NA	NA	NA	NA	NA
CHOYP_contig_033899.m.38537	0.047413689	0.009284611	Yes	black	black	NA	NA	NA	NA	NA	NA	NA	NA
CHOYP_contig_039058.m.44237	0.040118826	-0.002726255	Yes	black	black	NA	NA	NA	NA	NA	NA	NA	NA
CHOYP_contig_042697.m.49175	0.036237334	-0.028570206	Yes	black	black	NA	NA	NA	NA	NA	NA	NA	NA
CHOYP_contig_044803.m.51967	0.014396452	-0.040438904	Yes	black	black	NA	NA	NA	NA	NA	NA	NA	NA
CHOYP_contig_047190.m.55575	0.039106788	0.020020156	Yes	black	black	NA	NA	NA	NA	NA	NA	NA	NA
CHOYP_contig_048495.m.57473	0.043339562	0.016358985	Yes	black	black	NA	NA	NA	NA	NA	NA	NA	NA
CHOYP_contig_048721.m.57810	0.047086168	0.020921766	Yes	black	black	NA	NA	NA	NA	NA	NA	NA	NA
CHOYP_contig_053683.m.64287	0.044192168	0.007521331	Yes	black	black	NA	NA	NA	NA	NA	NA	NA	NA
CHOYP_CRIM1.2.3.m.5811	0.052315533	-0.01769253	Yes	black	black	NA	NA	NA	NA	NA	NA	NA	NA
CHOYP_LOC100178400.1.1.m.4321	0.04532333	0.015989564	Yes	black	black	NA	NA	NA	NA	NA	NA	NA	NA
CHOYP_LOC100181159.1.1.m.6127	0.040456728	-0.012393648	Yes	black	black	NA	NA	NA	NA	NA	NA	NA	NA
CHOYP_LOC100535716.2.3.m.39162	0.038978303	-0.00630699	Yes	black	black	NA	NA	NA	NA	NA	NA	NA	NA
CHOYP_LOC101169658.1.3.m.18820	0.039383899	0.018221636	Yes	black	black	NA	NA	NA	NA	NA	NA	NA	NA
CHOYP_PWAP.1.1.m.44818	0.037436306	0.016500387	Yes	black	black	NA	NA	NA	NA	NA	NA	NA	NA
CHOYP_SCE4070.1.1.m.29642	0.038423084	0.018094467	Yes	black	black	NA	NA	NA	NA	NA	NA	NA	NA
CHOYP_TENX.1.2.m.12929	0.044882006	0.010036012	Yes	black	black	NA	NA	NA	NA	NA	NA	NA	NA
CHOYP_14332.1.2.m.5643	0.000977652	0.001239464	No	NA	NA	NA	NA	NA	NA	NA	NA	NA	NA
CHOYP_14332.2.2.m.61737	-0.001722995	-0.00657938	No	NA	NA	NA	NA	NA	NA	NA	NA	NA	NA
CHOYP_1433E.1.2.m.3638	0.000709703	0.000650919	No	NA	NA	NA	NA	NA	NA	NA	NA	NA	NA
CHOYP_1433G.2.2.m.63450	0.002035816	-0.000351224	No	NA	NA	NA	NA	NA	NA	NA	NA	NA	NA
CHOYP_1433G.2.2.m.63451	0.001835392	-0.001406596	No	NA	NA	NA	NA	NA	NA	NA	NA	NA	NA
CHOYP_1433Z.1.1.m.17045	0.000560275	0.004734502	No	NA	NA	NA	NA	NA	NA	NA	NA	NA	NA
CHOYP_2A5D.2.3.m.32240	0.006065039	-0.00169336	No	NA	NA	NA	NA	NA	NA	NA	NA	NA	NA
CHOYP_2A5D.3.3.m.37716	-0.000767879	-0.001118377	No	NA	NA	NA	NA	NA	NA	NA	NA	NA	NA
CHOYP_2AAA.1.1.m.13306	0.001152665	-0.000243069	No	NA	NA	NA	NA	NA	NA	NA	NA	NA	NA
CHOYP_2AAA.1.1.m.13307	0.003471485	-0.00775665	No	NA	NA	NA	NA	NA	NA	NA	NA	NA	NA
CHOYP_3BP2.2.3.m.19302	-0.002040739	0.007432736	No	NA	NA	NA	NA	NA	NA	NA	NA	NA	NA
CHOYP_41.2.3.m.31169	-0.002169608	-0.023628313	No	NA	NA	NA	NA	NA	NA	NA	NA	NA	NA
CHOYP_4EBP1.1.1.m.12045	0.002350634	0.001133832	No	NA	NA	NA	NA	NA	NA	NA	NA	NA	NA
CHOYP_4ET.1.1.m.1941	-0.012836698	0.015555523	No	NA	NA	NA	NA	NA	NA	NA	NA	NA	NA
CHOYP_5HTR.1.1.m.64867	0.00449303	0.012142021	No	NA	NA	NA	NA	NA	NA	NA	NA	NA	NA
CHOYP_5NT3.1.1.m.24925	-0.001795412	0.002916508	No	NA	NA	NA	NA	NA	NA	NA	NA	NA	NA
CHOYP_A1CF.1.2.m.8145	-7.61E-05	0.005881347	No	NA	NA	NA	NA	NA	NA	NA	NA	NA	NA
CHOYP_A2M.2.3.m.54214	-0.017185704	-0.000635213	No	NA	NA	NA	NA	NA	NA	NA	NA	NA	NA
CHOYP_A4.2.3.m.7550	-0.008046534	0.020450562	No	NA	NA	NA	NA	NA	NA	NA	NA	NA	NA
CHOYP_A4.3.3.m.22262	0.000399197	-0.006673407	No	NA	NA	NA	NA	NA	NA	NA	NA	NA	NA
CHOYP_AACS.1.1.m.66267	-0.002305017	0.001072513	No	NA	NA	NA	NA	NA	NA	NA	NA	NA	NA
CHOYP_AADAT.1.1.m.12672	0.002995229	-0.001143204	No	NA	NA	NA	NA	NA	NA	NA	NA	NA	NA
CHOYP_AAEL_AAEL000057.1.1.m.36013	0.002874497	-0.000776771	No	NA	NA	NA	NA	NA	NA	NA	NA	NA	NA
CHOYP_AAEL_AAEL001424.1.1.m.40785	-0.024857139	-0.003805255	No	NA	NA	NA	NA	NA	NA	NA	NA	NA	NA
CHOYP_AAEL_AAEL001503.1.1.m.10649	-0.00043077	-0.006462871	No	NA	NA	NA	NA	NA	NA	NA	NA	NA	NA
CHOYP_AAEL_AAEL002456.1.1.m.35591	0.007175061	0.010805089	No	NA	NA	NA	NA	NA	NA	NA	NA	NA	NA
CHOYP_AAEL_AAEL002467.1.2.m.47358	0.016707086	-0.023582313	No	NA	NA	NA	NA	NA	NA	NA	NA	NA	NA
CHOYP_AAEL_AAEL003539.1.1.m.16619	-0.00038031	-0.0059319	No	NA	NA	NA	NA	NA	NA	NA	NA	NA	NA
CHOYP_AAEL_AAEL003853.1.2.m.39529	0.005415353	-0.001150923	No	NA	NA	NA	NA	NA	NA	NA	NA	NA	NA
CHOYP_AAEL_AAEL004399.1.1.m.3003	-0.004900924	0.001067653	No	NA	NA	NA	NA	NA	NA	NA	NA	NA	NA
CHOYP_AAEL_AAEL004839.1.1.m.13815	-0.010545651	0.001652158	No	NA	NA	NA	NA	NA	NA	NA	NA	NA	NA
CHOYP_AAEL_AAEL005197.1.1.m.59507	-0.000539708	-0.002496772	No	NA	NA	NA	NA	NA	NA	NA	NA	NA	NA
CHOYP_AAEL_AAEL006854.1.1.m.13363	-0.001705308	6.63E-05	No	NA	NA	NA	NA	NA	NA	NA	NA	NA	NA
CHOYP_AAEL_AAEL006988.1.1.m.49733	-0.001523239	-0.001040826	No	NA	NA	NA	NA	NA	NA	NA	NA	NA	NA
CHOYP_AAEL_AAEL007173.1.1.m.41471	0.02590191	-0.026262384	No	NA	NA	NA	NA	NA	NA	NA	NA	NA	NA
CHOYP_AAEL_AAEL007437.1.1.m.29443	0.004338917	0.012089088	No	NA	NA	NA	NA	NA	NA	NA	NA	NA	NA
CHOYP_AAEL_AAEL007549.1.1.m.13827	-0.01291215	-0.00821726	No	NA	NA	NA	NA	NA	NA	NA	NA	NA	NA
CHOYP_AAEL_AAEL007787.1.1.m.13188	-0.012232268	0.008863611	No	NA	NA	NA	NA	NA	NA	NA	NA	NA	NA
CHOYP_AAEL_AAEL008069.1.2.m.58164	0.005660418	0.007737014	No	NA	NA	NA	NA	NA	NA	NA	NA	NA	NA
CHOYP_AAEL_AAEL008069.2.2.m.60920	0.015374785	-3.33E-05	No	NA	NA	NA	NA	NA	NA	NA	NA	NA	NA
CHOYP_AAEL_AAEL008069.2.2.m.60921	0.014690555	0.018464522	No	NA	NA	NA	NA	NA	NA	NA	NA	NA	NA
CHOYP_AAEL_AAEL008257.2.3.m.36861	0.004161606	-0.007040663	No	NA	NA	NA	NA	NA	NA	NA	NA	NA	NA
CHOYP_AAEL_AAEL009169.1.1.m.24699	-0.003427569	-0.000445719	No	NA	NA	NA	NA	NA	NA	NA	NA	NA	NA
CHOYP_AAEL_AAEL009187.1.1.m.25730	0.000419716	0.004497914	No	NA	NA	NA	NA	NA	NA	NA	NA	NA	NA
CHOYP_AAEL_AAEL009387.1.1.m.66163	-0.001162357	-0.001882343	No	NA	NA	NA	NA	NA	NA	NA	NA	NA	NA
CHOYP_AAEL_AAEL009414.1.1.m.639	-0.000854514	-0.001022892	No	NA	NA	NA	NA	NA	NA	NA	NA	NA	NA
CHOYP_AAEL_AAEL010339.1.1.m.63259	-0.019122216	-0.015630288	No	NA	NA	NA	NA	NA	NA	NA	NA	NA	NA
CHOYP_AAEL_AAEL010626.1.1.m.52019	0.005867793	-0.010652877	No	NA	NA	NA	NA	NA	NA	NA	NA	NA	NA
CHOYP_AAEL_AAEL010939.1.1.m.64870	-0.004963713	-0.012260854	No	NA	NA	NA	NA	NA	NA	NA	NA	NA	NA
CHOYP_AAEL_AAEL011273.1.1.m.12717	-0.001298101	0.000848229	No	NA	NA	NA	NA	NA	NA	NA	NA	NA	NA
CHOYP_AAEL_AAEL011391.1.1.m.10090	0.000508679	0.00293022	No	NA	NA	NA	NA	NA	NA	NA	NA	NA	NA
CHOYP_AAEL_AAEL011527.1.1.m.20909	0.000557209	0.00079033	No	NA	NA	NA	NA	NA	NA	NA	NA	NA	NA
CHOYP_AAEL_AAEL011814.1.1.m.48797	-0.003828678	0.008669539	No	NA	NA	NA	NA	NA	NA	NA	NA	NA	NA
CHOYP_AAEL_AAEL011979.1.1.m.59057	0.001305432	0.003117712	No	NA	NA	NA	NA	NA	NA	NA	NA	NA	NA
CHOYP_AAEL_AAEL012012.1.1.m.11873	0.013899568	0.007917508	No	NA	NA	NA	NA	NA	NA	NA	NA	NA	NA
CHOYP_AAEL_AAEL012950.1.1.m.1373	-0.004820771	0.004546467	No	NA	NA	NA	NA	NA	NA	NA	NA	NA	NA
CHOYP_AAEL_AAEL013229.1.2.m.30359	0	0	No	NA	NA	NA	NA	NA	NA	NA	NA	NA	NA
CHOYP_AAEL_AAEL013229.2.2.m.57593	-0.007782637	-0.000696579	No	NA	NA	NA	NA	NA	NA	NA	NA	NA	NA
CHOYP_AAEL_AAEL014931.1.1.m.24932	0.003502734	0.010900601	No	NA	NA	NA	NA	NA	NA	NA	NA	NA	NA
CHOYP_AAEL_AAEL015271.1.1.m.56223	-0.007442697	-0.01162857	No	NA	NA	NA	NA	NA	NA	NA	NA	NA	NA
CHOYP_AAK1.1.1.m.14768	-0.008028504	0.009451315	No	NA	NA	NA	NA	NA	NA	NA	NA	NA	NA
CHOYP_AAK1.1.1.m.14769	-0.005718529	-0.021516298	No	NA	NA	NA	NA	NA	NA	NA	NA	NA	NA
CHOYP_AAKG2.1.1.m.55638	0.010642501	-0.011883405	No	NA	NA	NA	NA	NA	NA	NA	NA	NA	NA
CHOYP_AAMP.1.1.m.13698	0.02179408	-0.011100513	No	NA	NA	NA	NA	NA	NA	NA	NA	NA	NA
CHOYP_AASI_1435.2.35.m.17918	0.006048179	-0.001872767	No	NA	NA	NA	NA	NA	NA	NA	NA	NA	NA
CHOYP_AASI_1435.28.35.m.60443	0.007691474	-0.010028139	No	NA	NA	NA	NA	NA	NA	NA	NA	NA	NA
CHOYP_AASI_1435.35.35.m.65339	-0.002848426	-0.012260093	No	NA	NA	NA	NA	NA	NA	NA	NA	NA	NA
CHOYP_AATF.1.1.m.34004	0.000134784	0.00367994	No	NA	NA	NA	NA	NA	NA	NA	NA	NA	NA
CHOYP_AATM.1.1.m.32176	0.00109772	0.001599424	No	NA	NA	NA	NA	NA	NA	NA	NA	NA	NA
CHOYP_ABCA1.1.3.m.6501	0.001618816	0.00514826	No	NA	NA	NA	NA	NA	NA	NA	NA	NA	NA
CHOYP_ABCA1.3.3.m.56453	-0.001186946	0.005854812	No	NA	NA	NA	NA	NA	NA	NA	NA	NA	NA
CHOYP_ABCA3.2.6.m.4295	-0.004972051	-0.003164201	No	NA	NA	NA	NA	NA	NA	NA	NA	NA	NA
CHOYP_ABCA3.5.6.m.54787	-0.004992803	0.002211527	No	NA	NA	NA	NA	NA	NA	NA	NA	NA	NA
CHOYP_ABCA4.1.1.m.31461	0.000589916	0.001518543	No	NA	NA	NA	NA	NA	NA	NA	NA	NA	NA
CHOYP_ABCB6.2.3.m.11344	0.001556027	-0.002164945	No	NA	NA	NA	NA	NA	NA	NA	NA	NA	NA
CHOYP_ABCB6.3.3.m.53101	0.002385553	-0.000644645	No	NA	NA	NA	NA	NA	NA	NA	NA	NA	NA
CHOYP_ABCE1.1.2.m.7437	0.00183374	-0.004193194	No	NA	NA	NA	NA	NA	NA	NA	NA	NA	NA
CHOYP_ABCE1.2.2.m.42246	-0.004872173	-0.001865814	No	NA	NA	NA	NA	NA	NA	NA	NA	NA	NA
CHOYP_ABCF2.1.2.m.28360	-0.005614195	0.007073736	No	NA	NA	NA	NA	NA	NA	NA	NA	NA	NA
CHOYP_ABCF2.1.2.m.28362	2.92E-05	0.00475067	No	NA	NA	NA	NA	NA	NA	NA	NA	NA	NA
CHOYP_ABCG8.1.1.m.3707	0.00334237	0.003947253	No	NA	NA	NA	NA	NA	NA	NA	NA	NA	NA
CHOYP_ABHD2.2.2.m.32276	-0.00162833	0.001187013	No	NA	NA	NA	NA	NA	NA	NA	NA	NA	NA
CHOYP_ABI2.2.2.m.65629	-0.002061766	-0.003616225	No	NA	NA	NA	NA	NA	NA	NA	NA	NA	NA
CHOYP_ABL1.1.1.m.55647	0.002310827	-0.013700435	No	NA	NA	NA	NA	NA	NA	NA	NA	NA	NA
CHOYP_ACA1_060860.1.1.m.52568	0.002163964	0.006059091	No	NA	NA	NA	NA	NA	NA	NA	NA	NA	NA
CHOYP_ACA1_394750.1.2.m.54181	0.021248706	-0.015447074	No	NA	NA	NA	NA	NA	NA	NA	NA	NA	NA
CHOYP_ACAA2.1.1.m.30666	-7.06E-05	0.000331907	No	NA	NA	NA	NA	NA	NA	NA	NA	NA	NA
CHOYP_ACAC.1.2.m.16888	-0.001585941	-0.000664838	No	NA	NA	NA	NA	NA	NA	NA	NA	NA	NA
CHOYP_ACAC.2.2.m.58115	-0.013745369	-0.008747519	No	NA	NA	NA	NA	NA	NA	NA	NA	NA	NA
CHOYP_ACAD8.1.1.m.9135	-9.92E-05	-0.002073879	No	NA	NA	NA	NA	NA	NA	NA	NA	NA	NA
CHOYP_ACADL.1.1.m.5508	-0.000157782	0.000776541	No	NA	NA	NA	NA	NA	NA	NA	NA	NA	NA
CHOYP_ACBD5.1.2.m.16744	-0.0055608	0.01884783	No	NA	NA	NA	NA	NA	NA	NA	NA	NA	NA
CHOYP_ACBP.1.4.m.15501	-0.000189421	0.000946252	No	NA	NA	NA	NA	NA	NA	NA	NA	NA	NA
CHOYP_ACDOPBH.1.9.m.8787	-0.004001101	-0.002247218	No	NA	NA	NA	NA	NA	NA	NA	NA	NA	NA
CHOYP_ACDOPBH.5.9.m.42992	0.013790445	0.01212237	No	NA	NA	NA	NA	NA	NA	NA	NA	NA	NA
CHOYP_ACDOPBH.8.9.m.52946	-0.000100736	0.013365227	No	NA	NA	NA	NA	NA	NA	NA	NA	NA	NA
CHOYP_ACDOPBH.9.9.m.63296	-0.002752974	0.003737373	No	NA	NA	NA	NA	NA	NA	NA	NA	NA	NA
CHOYP_ACE.2.4.m.5302	0.015148301	-0.00013083	No	NA	NA	NA	NA	NA	NA	NA	NA	NA	NA
CHOYP_ACE.4.4.m.17563	-0.009216207	-0.005865171	No	NA	NA	NA	NA	NA	NA	NA	NA	NA	NA
CHOYP_ACH5.1.1.m.3951	0.003620464	-0.000978353	No	NA	NA	NA	NA	NA	NA	NA	NA	NA	NA
CHOYP_ACH7.2.2.m.66217	-0.014560661	-0.004391033	No	NA	NA	NA	NA	NA	NA	NA	NA	NA	NA
CHOYP_ACIN1A.2.2.m.51408	-0.000477913	0.008571832	No	NA	NA	NA	NA	NA	NA	NA	NA	NA	NA
CHOYP_ACL6B.1.1.m.62588	-0.003165931	0.002575194	No	NA	NA	NA	NA	NA	NA	NA	NA	NA	NA
CHOYP_ACLA_093460.1.1.m.41459	0.003183784	-0.007258646	No	NA	NA	NA	NA	NA	NA	NA	NA	NA	NA
CHOYP_ACLY.1.1.m.65081	0.000572039	0.00055392	No	NA	NA	NA	NA	NA	NA	NA	NA	NA	NA
CHOYP_ACO13.1.1.m.30659	0.007060733	0.021456159	No	NA	NA	NA	NA	NA	NA	NA	NA	NA	NA
CHOYP_ACON.1.1.m.61060	0.000322224	-5.30E-05	No	NA	NA	NA	NA	NA	NA	NA	NA	NA	NA
CHOYP_ACOX1.3.3.m.26948	0.008643804	0.007735538	No	NA	NA	NA	NA	NA	NA	NA	NA	NA	NA
CHOYP_ACOX3.1.1.m.60111	-0.002795654	-0.006590273	No	NA	NA	NA	NA	NA	NA	NA	NA	NA	NA
CHOYP_ACSA.1.1.m.61294	0.002065858	4.79E-05	No	NA	NA	NA	NA	NA	NA	NA	NA	NA	NA
CHOYP_ACSF2.2.4.m.30204	-0.014021724	-0.00892339	No	NA	NA	NA	NA	NA	NA	NA	NA	NA	NA
CHOYP_ACSF3.1.1.m.14825	-0.017500241	-0.01113711	No	NA	NA	NA	NA	NA	NA	NA	NA	NA	NA
CHOYP_ACSL1.1.1.m.685	0.000483156	0.002174964	No	NA	NA	NA	NA	NA	NA	NA	NA	NA	NA
CHOYP_ACSL1.1.1.m.686	-0.002430994	-0.006844866	No	NA	NA	NA	NA	NA	NA	NA	NA	NA	NA
CHOYP_ACSL4.1.1.m.24576	-0.002429579	0.005083252	No	NA	NA	NA	NA	NA	NA	NA	NA	NA	NA
CHOYP_ACSM3.1.1.m.23686	0.019100796	-0.026097393	No	NA	NA	NA	NA	NA	NA	NA	NA	NA	NA
CHOYP_ACSS3.1.1.m.64144	-0.010931396	0.017685828	No	NA	NA	NA	NA	NA	NA	NA	NA	NA	NA
CHOYP_ACT.13.27.m.39351	0.013245371	0.015642442	No	NA	NA	NA	NA	NA	NA	NA	NA	NA	NA
CHOYP_ACT.19.27.m.53936	0.001593872	0.000430549	No	NA	NA	NA	NA	NA	NA	NA	NA	NA	NA
CHOYP_ACT.22.27.m.58204	0.013297325	0.015703799	No	NA	NA	NA	NA	NA	NA	NA	NA	NA	NA
CHOYP_ACT.23.27.m.58454	0.020748877	0.003477349	No	NA	NA	NA	NA	NA	NA	NA	NA	NA	NA
CHOYP_ACT.4.27.m.14034	-0.008159641	0.006399969	No	NA	NA	NA	NA	NA	NA	NA	NA	NA	NA
CHOYP_ACT.5.27.m.15585	-0.033282576	-0.021180949	No	NA	NA	NA	NA	NA	NA	NA	NA	NA	NA
CHOYP_ACT1.3.7.m.25836	-0.027907966	-0.004866235	No	NA	NA	NA	NA	NA	NA	NA	NA	NA	NA
CHOYP_ACT1.4.7.m.29125	-0.00078255	0.013970425	No	NA	NA	NA	NA	NA	NA	NA	NA	NA	NA
CHOYP_ACT3.1.3.m.23292	0.00969132	-0.017594423	No	NA	NA	NA	NA	NA	NA	NA	NA	NA	NA
CHOYP_ACT3.3.3.m.66907	0.002342113	0.00068629	No	NA	NA	NA	NA	NA	NA	NA	NA	NA	NA
CHOYP_ACT3A.1.1.m.25941	-0.023238193	0.013124749	No	NA	NA	NA	NA	NA	NA	NA	NA	NA	NA
CHOYP_ACT3A.1.1.m.25943	0.001054475	0.001195321	No	NA	NA	NA	NA	NA	NA	NA	NA	NA	NA
CHOYP_ACT5.3.3.m.41147	-0.00130284	0.002392821	No	NA	NA	NA	NA	NA	NA	NA	NA	NA	NA
CHOYP_ACTC.2.6.m.15315	-0.011520488	0.002641231	No	NA	NA	NA	NA	NA	NA	NA	NA	NA	NA
CHOYP_ACTC.3.6.m.21571	-0.000422266	-0.009708644	No	NA	NA	NA	NA	NA	NA	NA	NA	NA	NA
CHOYP_ACTN.1.2.m.15252	0.00132215	-0.000697739	No	NA	NA	NA	NA	NA	NA	NA	NA	NA	NA
CHOYP_ACTN.2.2.m.63975	0.00496456	0.005863018	No	NA	NA	NA	NA	NA	NA	NA	NA	NA	NA
CHOYP_ACTP1.1.1.m.30455	0.006104305	0.01918565	No	NA	NA	NA	NA	NA	NA	NA	NA	NA	NA
CHOYP_ACTZ.1.1.m.12877	0.003306965	-0.002754288	No	NA	NA	NA	NA	NA	NA	NA	NA	NA	NA
CHOYP_ADA17.1.3.m.798	-0.000344294	-0.023289045	No	NA	NA	NA	NA	NA	NA	NA	NA	NA	NA
CHOYP_ADAL.1.1.m.57556	-0.004102237	-0.007283065	No	NA	NA	NA	NA	NA	NA	NA	NA	NA	NA
CHOYP_ADAMTS12.1.2.m.29930	-0.01745206	-0.010240146	No	NA	NA	NA	NA	NA	NA	NA	NA	NA	NA
CHOYP_ADAMTS18.1.2.m.4932	0.001842456	0.003644915	No	NA	NA	NA	NA	NA	NA	NA	NA	NA	NA
CHOYP_ADAR.2.3.m.45677	-0.013264629	-0.008441577	No	NA	NA	NA	NA	NA	NA	NA	NA	NA	NA
CHOYP_ADD.2.5.m.15081	-0.010451677	0.02978105	No	NA	NA	NA	NA	NA	NA	NA	NA	NA	NA
CHOYP_ADD.3.5.m.17639	0.033129853	-0.000963892	No	NA	NA	NA	NA	NA	NA	NA	NA	NA	NA
CHOYP_ADHX.1.1.m.60159	0.002332963	0.000957602	No	NA	NA	NA	NA	NA	NA	NA	NA	NA	NA
CHOYP_AFG32.1.1.m.59372	0.00445186	-0.000692739	No	NA	NA	NA	NA	NA	NA	NA	NA	NA	NA
CHOYP_AFG32.1.1.m.59373	0.007563799	0.004390984	No	NA	NA	NA	NA	NA	NA	NA	NA	NA	NA
CHOYP_AFUA_1G01020.33.50.m.43179	-0.003743671	0.006096472	No	NA	NA	NA	NA	NA	NA	NA	NA	NA	NA
CHOYP_AFUA_1G01020.7.50.m.19296	-0.0115448	-0.007347082	No	NA	NA	NA	NA	NA	NA	NA	NA	NA	NA
CHOYP_AFURIN2.1.1.m.59865	-0.002170511	-0.002452953	No	NA	NA	NA	NA	NA	NA	NA	NA	NA	NA
CHOYP_AGAP_AGAP000232.1.1.m.1999	-0.001728331	-0.018868925	No	NA	NA	NA	NA	NA	NA	NA	NA	NA	NA
CHOYP_AGAP_AGAP000991.1.1.m.5123	0.000118734	0.003174765	No	NA	NA	NA	NA	NA	NA	NA	NA	NA	NA
CHOYP_AGAP_AGAP002199.1.1.m.25337	-0.024227911	0.010682744	No	NA	NA	NA	NA	NA	NA	NA	NA	NA	NA
CHOYP_AGAP_AGAP002350.1.1.m.37286	0.004543034	0.003168877	No	NA	NA	NA	NA	NA	NA	NA	NA	NA	NA
CHOYP_AGAP_AGAP002350.1.1.m.37287	0.008216344	-0.000682581	No	NA	NA	NA	NA	NA	NA	NA	NA	NA	NA
CHOYP_AGAP_AGAP002739.1.5.m.19925	0.001849085	0.004207471	No	NA	NA	NA	NA	NA	NA	NA	NA	NA	NA
CHOYP_AGAP_AGAP002739.3.5.m.47030	0.016615284	-0.005673561	No	NA	NA	NA	NA	NA	NA	NA	NA	NA	NA
CHOYP_AGAP_AGAP002739.4.5.m.55695	-0.002399886	-0.003934001	No	NA	NA	NA	NA	NA	NA	NA	NA	NA	NA
CHOYP_AGAP_AGAP002739.5.5.m.60925	0.002061454	0.002850888	No	NA	NA	NA	NA	NA	NA	NA	NA	NA	NA
CHOYP_AGAP_AGAP004136.1.3.m.24172	-0.005508698	0.008342605	No	NA	NA	NA	NA	NA	NA	NA	NA	NA	NA
CHOYP_AGAP_AGAP004136.3.3.m.44418	-0.001153603	-0.009047361	No	NA	NA	NA	NA	NA	NA	NA	NA	NA	NA
CHOYP_AGAP_AGAP004136.3.3.m.44420	0.002768821	-0.002899557	No	NA	NA	NA	NA	NA	NA	NA	NA	NA	NA
CHOYP_AGAP_AGAP004179.1.1.m.33303	-0.003632975	-0.017723441	No	NA	NA	NA	NA	NA	NA	NA	NA	NA	NA
CHOYP_AGAP_AGAP004481.1.1.m.8676	-0.019871934	0.004760527	No	NA	NA	NA	NA	NA	NA	NA	NA	NA	NA
CHOYP_AGAP_AGAP004499.1.1.m.13546	0.011066328	-0.006249358	No	NA	NA	NA	NA	NA	NA	NA	NA	NA	NA
CHOYP_AGAP_AGAP004861.2.2.m.54567	-0.00355416	0.01617021	No	NA	NA	NA	NA	NA	NA	NA	NA	NA	NA
CHOYP_AGAP_AGAP004868.1.1.m.60336	-0.007202739	0.000435398	No	NA	NA	NA	NA	NA	NA	NA	NA	NA	NA
CHOYP_AGAP_AGAP004885.1.1.m.29831	-0.010422878	-0.011917659	No	NA	NA	NA	NA	NA	NA	NA	NA	NA	NA
CHOYP_AGAP_AGAP005057.1.1.m.62428	0.012534349	0.023147223	No	NA	NA	NA	NA	NA	NA	NA	NA	NA	NA
CHOYP_AGAP_AGAP005942.1.3.m.3157	0.000369017	0.001997789	No	NA	NA	NA	NA	NA	NA	NA	NA	NA	NA
CHOYP_AGAP_AGAP006478.1.1.m.44472	-0.003925654	0.001399672	No	NA	NA	NA	NA	NA	NA	NA	NA	NA	NA
CHOYP_AGAP_AGAP006590.1.1.m.42108	-0.003814365	0.001627479	No	NA	NA	NA	NA	NA	NA	NA	NA	NA	NA
CHOYP_AGAP_AGAP006810.1.2.m.12514	-0.003955053	0.005369288	No	NA	NA	NA	NA	NA	NA	NA	NA	NA	NA
CHOYP_AGAP_AGAP007120.1.1.m.57542	0.002134892	-0.00250831	No	NA	NA	NA	NA	NA	NA	NA	NA	NA	NA
CHOYP_AGAP_AGAP007340.1.2.m.2953	-0.015510968	-0.000699276	No	NA	NA	NA	NA	NA	NA	NA	NA	NA	NA
CHOYP_AGAP_AGAP007368.1.1.m.8474	0.011322214	0.018200058	No	NA	NA	NA	NA	NA	NA	NA	NA	NA	NA
CHOYP_AGAP_AGAP007681.1.1.m.36727	-0.010601382	-0.006746693	No	NA	NA	NA	NA	NA	NA	NA	NA	NA	NA
CHOYP_AGAP_AGAP008046.1.1.m.58394	0.002026556	-0.004078646	No	NA	NA	NA	NA	NA	NA	NA	NA	NA	NA
CHOYP_AGAP_AGAP008287.1.1.m.58727	0.001496609	0.001069386	No	NA	NA	NA	NA	NA	NA	NA	NA	NA	NA
CHOYP_AGAP_AGAP010186.1.1.m.62503	0.002152992	-0.0005818	No	NA	NA	NA	NA	NA	NA	NA	NA	NA	NA
CHOYP_AGAP_AGAP010186.1.1.m.62505	0.006174772	0.021986091	No	NA	NA	NA	NA	NA	NA	NA	NA	NA	NA
CHOYP_AGAP_AGAP010490.1.1.m.51445	-0.00768829	-0.010040946	No	NA	NA	NA	NA	NA	NA	NA	NA	NA	NA
CHOYP_AGAP_AGAP011617.1.2.m.29071	0.010009267	0.009405997	No	NA	NA	NA	NA	NA	NA	NA	NA	NA	NA
CHOYP_AGAP_AGAP013102.1.1.m.50186	0.004291177	-0.001159599	No	NA	NA	NA	NA	NA	NA	NA	NA	NA	NA
CHOYP_AGO2.1.1.m.17145	0.004154455	-0.00754234	No	NA	NA	NA	NA	NA	NA	NA	NA	NA	NA
CHOYP_AGPS.1.1.m.62910	-0.003886026	-0.002322118	No	NA	NA	NA	NA	NA	NA	NA	NA	NA	NA
CHOYP_AGRIN.2.5.m.5339	-0.002354672	0.003071978	No	NA	NA	NA	NA	NA	NA	NA	NA	NA	NA
CHOYP_AGRIN.3.5.m.5652	-0.00149605	0.002675949	No	NA	NA	NA	NA	NA	NA	NA	NA	NA	NA
CHOYP_AGRIN.4.5.m.27580	-0.010230131	-0.00651043	No	NA	NA	NA	NA	NA	NA	NA	NA	NA	NA
CHOYP_AGSA.1.1.m.5200	0.003396339	0.010160518	No	NA	NA	NA	NA	NA	NA	NA	NA	NA	NA
CHOYP_AHCTF1.1.1.m.17461	0.002684573	0.00018316	No	NA	NA	NA	NA	NA	NA	NA	NA	NA	NA
CHOYP_AIFM1.1.1.m.1582	0.004610884	-0.001745949	No	NA	NA	NA	NA	NA	NA	NA	NA	NA	NA
CHOYP_AIMP1.1.1.m.16360	-0.000598679	-6.70E-05	No	NA	NA	NA	NA	NA	NA	NA	NA	NA	NA
CHOYP_AJL2.1.1.m.26431	-0.000100296	0.013306836	No	NA	NA	NA	NA	NA	NA	NA	NA	NA	NA
CHOYP_AK5.1.2.m.7331	-0.014858481	0.017697934	No	NA	NA	NA	NA	NA	NA	NA	NA	NA	NA
CHOYP_AKD1.2.3.m.49697	-0.017327901	-0.01742463	No	NA	NA	NA	NA	NA	NA	NA	NA	NA	NA
CHOYP_AKD1.3.3.m.63103	-0.009312757	0.004182892	No	NA	NA	NA	NA	NA	NA	NA	NA	NA	NA
CHOYP_AKP13.1.5.m.12951	-0.003109263	0.001962845	No	NA	NA	NA	NA	NA	NA	NA	NA	NA	NA
CHOYP_AKT1.2.2.m.51125	-0.000845605	0.007364515	No	NA	NA	NA	NA	NA	NA	NA	NA	NA	NA
CHOYP_AL1A1.1.1.m.24832	0.000889231	-0.001023956	No	NA	NA	NA	NA	NA	NA	NA	NA	NA	NA
CHOYP_AL4A1.1.1.m.28988	-0.001542489	-0.002524491	No	NA	NA	NA	NA	NA	NA	NA	NA	NA	NA
CHOYP_AL8A1.1.1.m.13904	0.003303578	0.005206377	No	NA	NA	NA	NA	NA	NA	NA	NA	NA	NA
CHOYP_ALAT2.1.1.m.15163	0.001006239	-0.00109037	No	NA	NA	NA	NA	NA	NA	NA	NA	NA	NA
CHOYP_ALDH2.3.3.m.25044	0.001918158	-0.000461975	No	NA	NA	NA	NA	NA	NA	NA	NA	NA	NA
CHOYP_ALDR.1.1.m.50075	0.003066374	0.003081894	No	NA	NA	NA	NA	NA	NA	NA	NA	NA	NA
CHOYP_ALF.1.3.m.25601	0.000169266	0.001279514	No	NA	NA	NA	NA	NA	NA	NA	NA	NA	NA
CHOYP_ALF.2.3.m.40474	0.000652743	0.001647946	No	NA	NA	NA	NA	NA	NA	NA	NA	NA	NA
CHOYP_ALG1.1.1.m.40067	-6.88E-05	0.00913466	No	NA	NA	NA	NA	NA	NA	NA	NA	NA	NA
CHOYP_ALKB8.1.2.m.27789	0.003215269	0.011584715	No	NA	NA	NA	NA	NA	NA	NA	NA	NA	NA
CHOYP_ALS2.1.3.m.33568	0.004120446	-0.004424099	No	NA	NA	NA	NA	NA	NA	NA	NA	NA	NA
CHOYP_ALS2.2.3.m.37861	0.005006157	-0.009960659	No	NA	NA	NA	NA	NA	NA	NA	NA	NA	NA
CHOYP_AMACR.1.1.m.21950	-0.006257887	0.010134573	No	NA	NA	NA	NA	NA	NA	NA	NA	NA	NA
CHOYP_AMDHD2.2.2.m.52160	-0.011850656	0.024054472	No	NA	NA	NA	NA	NA	NA	NA	NA	NA	NA
CHOYP_AMO.1.5.m.28337	-0.003187878	0.00432779	No	NA	NA	NA	NA	NA	NA	NA	NA	NA	NA
CHOYP_AMO.5.5.m.66428	-0.000875457	-0.023015887	No	NA	NA	NA	NA	NA	NA	NA	NA	NA	NA
CHOYP_AMPD2.1.2.m.1295	-0.011835772	0.026395259	No	NA	NA	NA	NA	NA	NA	NA	NA	NA	NA
CHOYP_AMPL.1.1.m.27061	-0.003566991	0.005558946	No	NA	NA	NA	NA	NA	NA	NA	NA	NA	NA
CHOYP_AMRP.1.1.m.36070	-0.016605316	0.029127842	No	NA	NA	NA	NA	NA	NA	NA	NA	NA	NA
CHOYP_AMY.3.3.m.64271	0.004144821	0.003069859	No	NA	NA	NA	NA	NA	NA	NA	NA	NA	NA
CHOYP_AN13B.1.1.m.15287	0.00054897	0.005722586	No	NA	NA	NA	NA	NA	NA	NA	NA	NA	NA
CHOYP_ANGP4.3.7.m.24608	0.027684242	0.012253765	No	NA	NA	NA	NA	NA	NA	NA	NA	NA	NA
CHOYP_ANGP4.4.7.m.33574	0.020492461	-0.000711868	No	NA	NA	NA	NA	NA	NA	NA	NA	NA	NA
CHOYP_ANK.2.3.m.19487	-0.006256702	0.015954744	No	NA	NA	NA	NA	NA	NA	NA	NA	NA	NA
CHOYP_ANK3.3.9.m.6798	0.001590377	-0.002239388	No	NA	NA	NA	NA	NA	NA	NA	NA	NA	NA
CHOYP_ANK3.7.9.m.43272	-0.006980925	-0.017253305	No	NA	NA	NA	NA	NA	NA	NA	NA	NA	NA
CHOYP_ANKK1.1.1.m.56194	0.022196118	0.001792664	No	NA	NA	NA	NA	NA	NA	NA	NA	NA	NA
CHOYP_ANKMY2.1.1.m.18238	0.000305384	-0.003859327	No	NA	NA	NA	NA	NA	NA	NA	NA	NA	NA
CHOYP_ANKRD27.1.1.m.12550	-4.62E-05	0.006127437	No	NA	NA	NA	NA	NA	NA	NA	NA	NA	NA
CHOYP_ANKRD5.1.2.m.11711	-0.013509404	-0.018862154	No	NA	NA	NA	NA	NA	NA	NA	NA	NA	NA
CHOYP_ANKY2.2.2.m.44213	-0.004701592	-0.004484382	No	NA	NA	NA	NA	NA	NA	NA	NA	NA	NA
CHOYP_ANLN.1.1.m.6530	0.005224966	-0.007494642	No	NA	NA	NA	NA	NA	NA	NA	NA	NA	NA
CHOYP_ANM12.1.1.m.53881	-9.21E-07	0.017215887	No	NA	NA	NA	NA	NA	NA	NA	NA	NA	NA
CHOYP_ANM3.1.1.m.376	0.002827956	-0.000764194	No	NA	NA	NA	NA	NA	NA	NA	NA	NA	NA
CHOYP_ANM5.1.1.m.1529	-0.000269467	0.000143192	No	NA	NA	NA	NA	NA	NA	NA	NA	NA	NA
CHOYP_ANR11.1.1.m.56842	-0.006031706	0.000187631	No	NA	NA	NA	NA	NA	NA	NA	NA	NA	NA
CHOYP_ANR17.1.2.m.772	-0.002752059	0.003486228	No	NA	NA	NA	NA	NA	NA	NA	NA	NA	NA
CHOYP_ANR31.1.1.m.61075	-0.004225902	-0.008374993	No	NA	NA	NA	NA	NA	NA	NA	NA	NA	NA
CHOYP_ANR40.1.1.m.1429	-0.007922903	-0.012278272	No	NA	NA	NA	NA	NA	NA	NA	NA	NA	NA
CHOYP_ANS1B.1.1.m.46724	-0.000424328	0.00138193	No	NA	NA	NA	NA	NA	NA	NA	NA	NA	NA
CHOYP_ANT_25430.1.2.m.613	-0.019600768	0.027246735	No	NA	NA	NA	NA	NA	NA	NA	NA	NA	NA
CHOYP_ANT_25430.2.2.m.5862	-0.002823987	-0.001497323	No	NA	NA	NA	NA	NA	NA	NA	NA	NA	NA
CHOYP_ANXA4.1.2.m.19913	-0.024618124	-0.015666913	No	NA	NA	NA	NA	NA	NA	NA	NA	NA	NA
CHOYP_ANXA7.1.4.m.4514	-0.009317158	-0.004339542	No	NA	NA	NA	NA	NA	NA	NA	NA	NA	NA
CHOYP_AOF.1.1.m.7109	0.003619529	-0.010717255	No	NA	NA	NA	NA	NA	NA	NA	NA	NA	NA
CHOYP_AP1G1.1.1.m.13111	-2.41E-05	0.001515393	No	NA	NA	NA	NA	NA	NA	NA	NA	NA	NA
CHOYP_AP1M1.1.1.m.56248	0.000929434	0.003802402	No	NA	NA	NA	NA	NA	NA	NA	NA	NA	NA
CHOYP_AP2A2.1.1.m.62726	-0.000411798	0.001004254	No	NA	NA	NA	NA	NA	NA	NA	NA	NA	NA
CHOYP_AP2M1.1.1.m.25996	0.003318237	0.001072753	No	NA	NA	NA	NA	NA	NA	NA	NA	NA	NA
CHOYP_AP2S1.1.1.m.61530	-0.009400313	-0.028338659	No	NA	NA	NA	NA	NA	NA	NA	NA	NA	NA
CHOYP_AP3M2.1.1.m.43706	-0.000930122	0.001170092	No	NA	NA	NA	NA	NA	NA	NA	NA	NA	NA
CHOYP_APBP2.1.1.m.62244	0.003517495	0.004154071	No	NA	NA	NA	NA	NA	NA	NA	NA	NA	NA
CHOYP_API5.1.1.m.17066	0.001526062	-0.000589657	No	NA	NA	NA	NA	NA	NA	NA	NA	NA	NA
CHOYP_APLA.1.2.m.191	0.00211029	0.007307471	No	NA	NA	NA	NA	NA	NA	NA	NA	NA	NA
CHOYP_APLP.1.2.m.5955	-0.010103663	-0.001352278	No	NA	NA	NA	NA	NA	NA	NA	NA	NA	NA
CHOYP_APLP.2.2.m.55987	-0.010103533	-0.001352035	No	NA	NA	NA	NA	NA	NA	NA	NA	NA	NA
CHOYP_APN.1.3.m.316	-0.002181964	0.002962183	No	NA	NA	NA	NA	NA	NA	NA	NA	NA	NA
CHOYP_APPBP2.1.1.m.9093	-0.011347962	-0.011412393	No	NA	NA	NA	NA	NA	NA	NA	NA	NA	NA
CHOYP_AQR.1.1.m.9127	-0.003929928	0.004072237	No	NA	NA	NA	NA	NA	NA	NA	NA	NA	NA
CHOYP_ARALYDRAFT_472154.1.1.m.29819	0.004945136	-0.0060654	No	NA	NA	NA	NA	NA	NA	NA	NA	NA	NA
CHOYP_ARB_02478.1.1.m.29725	0.029176061	-0.003655117	No	NA	NA	NA	NA	NA	NA	NA	NA	NA	NA
CHOYP_ARC1A.1.1.m.56262	0.000495036	-0.000632032	No	NA	NA	NA	NA	NA	NA	NA	NA	NA	NA
CHOYP_ARC1A.1.1.m.56263	0.003770448	-0.002164337	No	NA	NA	NA	NA	NA	NA	NA	NA	NA	NA
CHOYP_ARF2.1.3.m.10738	0.00044057	0.001979435	No	NA	NA	NA	NA	NA	NA	NA	NA	NA	NA
CHOYP_ARF4.1.2.m.8401	-0.003454533	0.005780834	No	NA	NA	NA	NA	NA	NA	NA	NA	NA	NA
CHOYP_ARF6.1.2.m.3974	0.002160708	-0.003669895	No	NA	NA	NA	NA	NA	NA	NA	NA	NA	NA
CHOYP_ARH.2.2.m.25884	-0.014920412	0.008703629	No	NA	NA	NA	NA	NA	NA	NA	NA	NA	NA
CHOYP_ARHG7.3.5.m.37182	0.013290469	0.002910922	No	NA	NA	NA	NA	NA	NA	NA	NA	NA	NA
CHOYP_ARHGAP12B.1.2.m.36731	0.007741539	0.002899573	No	NA	NA	NA	NA	NA	NA	NA	NA	NA	NA
CHOYP_ARHGAP8.1.1.m.25503	-0.013771056	0.012546159	No	NA	NA	NA	NA	NA	NA	NA	NA	NA	NA
CHOYP_ARHGEF3.1.1.m.13898	0.003844086	0.004539767	No	NA	NA	NA	NA	NA	NA	NA	NA	NA	NA
CHOYP_ARI2.1.1.m.34963	0.005356147	0.008201523	No	NA	NA	NA	NA	NA	NA	NA	NA	NA	NA
CHOYP_ARI4B.1.1.m.56056	-0.010672164	-0.003980792	No	NA	NA	NA	NA	NA	NA	NA	NA	NA	NA
CHOYP_ARID3A.1.1.m.55743	-0.00369028	0.015671175	No	NA	NA	NA	NA	NA	NA	NA	NA	NA	NA
CHOYP_ARIP4.3.3.m.33366	0.009616386	-0.009469544	No	NA	NA	NA	NA	NA	NA	NA	NA	NA	NA
CHOYP_ARL6.1.2.m.29833	0.007179136	0.024261224	No	NA	NA	NA	NA	NA	NA	NA	NA	NA	NA
CHOYP_ARL6IP1.1.1.m.13877	0.020903775	-0.027959501	No	NA	NA	NA	NA	NA	NA	NA	NA	NA	NA
CHOYP_ARL8A.1.1.m.12151	-0.005768847	-0.001088809	No	NA	NA	NA	NA	NA	NA	NA	NA	NA	NA
CHOYP_ARMC6.1.1.m.28786	-0.011415663	-0.000707867	No	NA	NA	NA	NA	NA	NA	NA	NA	NA	NA
CHOYP_ARMC9.1.1.m.57265	-0.002535567	-0.001245156	No	NA	NA	NA	NA	NA	NA	NA	NA	NA	NA
CHOYP_ARNT.1.1.m.19078	-0.010606794	0.007292491	No	NA	NA	NA	NA	NA	NA	NA	NA	NA	NA
CHOYP_ARP2.1.1.m.43520	0.000194536	0.000361899	No	NA	NA	NA	NA	NA	NA	NA	NA	NA	NA
CHOYP_ARP3.1.1.m.6867	-2.94E-07	0.00176286	No	NA	NA	NA	NA	NA	NA	NA	NA	NA	NA
CHOYP_ARP6.1.1.m.17920	-0.006237165	0.018433976	No	NA	NA	NA	NA	NA	NA	NA	NA	NA	NA
CHOYP_ARP8.1.1.m.10729	-0.0113877	0.004457541	No	NA	NA	NA	NA	NA	NA	NA	NA	NA	NA
CHOYP_ARPC2.1.1.m.50573	0.002321303	-0.000886909	No	NA	NA	NA	NA	NA	NA	NA	NA	NA	NA
CHOYP_ARPC4.2.2.m.35677	0.000417535	-0.001143455	No	NA	NA	NA	NA	NA	NA	NA	NA	NA	NA
CHOYP_ARRB.1.2.m.25932	0.001300344	-0.000946155	No	NA	NA	NA	NA	NA	NA	NA	NA	NA	NA
CHOYP_ARRD.6.1.1.m.9470	0	0	No	NA	NA	NA	NA	NA	NA	NA	NA	NA	NA
CHOYP_ARRD3.2.2.m.64983	0.007432735	-0.002545096	No	NA	NA	NA	NA	NA	NA	NA	NA	NA	NA
CHOYP_ASB3.1.1.m.51103	0.027300852	0.009911207	No	NA	NA	NA	NA	NA	NA	NA	NA	NA	NA
CHOYP_ASCC1.1.1.m.39863	0.004212135	0.004974423	No	NA	NA	NA	NA	NA	NA	NA	NA	NA	NA
CHOYP_ASCC2.1.1.m.34978	-0.000703898	0.014457752	No	NA	NA	NA	NA	NA	NA	NA	NA	NA	NA
CHOYP_ASCC3.1.1.m.51755	0.000690993	0.009216725	No	NA	NA	NA	NA	NA	NA	NA	NA	NA	NA
CHOYP_ASGR2.3.4.m.47793	0.004109898	0.014777113	No	NA	NA	NA	NA	NA	NA	NA	NA	NA	NA
CHOYP_ASK1.1.2.m.586	-0.012682336	0.015354523	No	NA	NA	NA	NA	NA	NA	NA	NA	NA	NA
CHOYP_ASM.1.1.m.21521	-0.004566194	0.003609662	No	NA	NA	NA	NA	NA	NA	NA	NA	NA	NA
CHOYP_ASMTL.1.1.m.20115	0.000890222	0.012402293	No	NA	NA	NA	NA	NA	NA	NA	NA	NA	NA
CHOYP_ASNA.1.1.m.52208	-0.004920967	0.002253638	No	NA	NA	NA	NA	NA	NA	NA	NA	NA	NA
CHOYP_ASPH.1.2.m.35319	-0.005172718	0.01385185	No	NA	NA	NA	NA	NA	NA	NA	NA	NA	NA
CHOYP_ASPM.1.4.m.6650	0.001559408	-0.002745489	No	NA	NA	NA	NA	NA	NA	NA	NA	NA	NA
CHOYP_ASSY.2.4.m.43713	0.001035817	0.015000399	No	NA	NA	NA	NA	NA	NA	NA	NA	NA	NA
CHOYP_ASUN.1.1.m.6333	0.014543483	-0.022342616	No	NA	NA	NA	NA	NA	NA	NA	NA	NA	NA
CHOYP_AT1.1.1.m.66793	-0.00316862	0.011398802	No	NA	NA	NA	NA	NA	NA	NA	NA	NA	NA
CHOYP_AT10A.1.1.m.56662	0.005836626	0.006892905	No	NA	NA	NA	NA	NA	NA	NA	NA	NA	NA
CHOYP_AT1A.1.1.m.18017	0.000938707	0.00185972	No	NA	NA	NA	NA	NA	NA	NA	NA	NA	NA
CHOYP_AT5F1.1.1.m.12896	0.011974143	-0.01604377	No	NA	NA	NA	NA	NA	NA	NA	NA	NA	NA
CHOYP_ATC1.1.1.m.5160	0.004243081	-0.000410091	No	NA	NA	NA	NA	NA	NA	NA	NA	NA	NA
CHOYP_ATC1.1.1.m.5161	-0.006986116	-0.02268252	No	NA	NA	NA	NA	NA	NA	NA	NA	NA	NA
CHOYP_ATE1.1.3.m.6901	-0.023819839	0.007988007	No	NA	NA	NA	NA	NA	NA	NA	NA	NA	NA
CHOYP_ATG2A.1.1.m.57169	-0.001477557	0.006770666	No	NA	NA	NA	NA	NA	NA	NA	NA	NA	NA
CHOYP_ATG3.1.1.m.25570	-0.000964096	-0.002083624	No	NA	NA	NA	NA	NA	NA	NA	NA	NA	NA
CHOYP_ATG7.1.1.m.34175	-0.004829074	0.019793978	No	NA	NA	NA	NA	NA	NA	NA	NA	NA	NA
CHOYP_ATIC.1.1.m.17816	-0.001204592	0.000522158	No	NA	NA	NA	NA	NA	NA	NA	NA	NA	NA
CHOYP_ATP13A.1.1.m.10161	-0.010380088	0.007175554	No	NA	NA	NA	NA	NA	NA	NA	NA	NA	NA
CHOYP_ATP2B3.1.1.m.6573	0.009056271	0.007566865	No	NA	NA	NA	NA	NA	NA	NA	NA	NA	NA
CHOYP_ATP5B.1.1.m.22321	-0.002907202	0.000791203	No	NA	NA	NA	NA	NA	NA	NA	NA	NA	NA
CHOYP_ATP5C1.1.1.m.16222	4.35E-06	0.000822404	No	NA	NA	NA	NA	NA	NA	NA	NA	NA	NA
CHOYP_ATP5H.1.1.m.22927	0.000901225	0.000765374	No	NA	NA	NA	NA	NA	NA	NA	NA	NA	NA
CHOYP_ATP6AP1.1.1.m.18150	-0.01285961	0.023764914	No	NA	NA	NA	NA	NA	NA	NA	NA	NA	NA
CHOYP_ATP7A.1.1.m.23099	0.000274759	0.006247437	No	NA	NA	NA	NA	NA	NA	NA	NA	NA	NA
CHOYP_ATPA.1.1.m.50245	-0.000383861	1.41E-05	No	NA	NA	NA	NA	NA	NA	NA	NA	NA	NA
CHOYP_ATPB.1.1.m.21960	-0.000823279	-0.000917703	No	NA	NA	NA	NA	NA	NA	NA	NA	NA	NA
CHOYP_ATRIP.1.1.m.15992	0.00624882	0.017009031	No	NA	NA	NA	NA	NA	NA	NA	NA	NA	NA
CHOYP_ATRP.1.1.m.22451	-0.019665366	0.010825181	No	NA	NA	NA	NA	NA	NA	NA	NA	NA	NA
CHOYP_ATRX.1.1.m.14705	-0.000268394	-0.008729113	No	NA	NA	NA	NA	NA	NA	NA	NA	NA	NA
CHOYP_ATS10.1.1.m.43473	-0.003050349	0.01360041	No	NA	NA	NA	NA	NA	NA	NA	NA	NA	NA
CHOYP_ATS16.2.4.m.14579	-0.013964486	-0.007826037	No	NA	NA	NA	NA	NA	NA	NA	NA	NA	NA
CHOYP_ATS2.1.2.m.39791	0.008939472	0.0006304	No	NA	NA	NA	NA	NA	NA	NA	NA	NA	NA
CHOYP_ATS20.2.2.m.52571	0.003673634	0.009647599	No	NA	NA	NA	NA	NA	NA	NA	NA	NA	NA
CHOYP_ATXN10.1.1.m.33209	0.005949086	-0.010800463	No	NA	NA	NA	NA	NA	NA	NA	NA	NA	NA
CHOYP_AUHM.1.2.m.28847	0.006380582	-0.001724215	No	NA	NA	NA	NA	NA	NA	NA	NA	NA	NA
CHOYP_AUHM.2.2.m.44102	0.001922736	-0.002412426	No	NA	NA	NA	NA	NA	NA	NA	NA	NA	NA
CHOYP_B3GT2.1.1.m.35771	0.007850766	0.014443395	No	NA	NA	NA	NA	NA	NA	NA	NA	NA	NA
CHOYP_BACH1.3.17.m.6935	0.013564084	-0.009332636	No	NA	NA	NA	NA	NA	NA	NA	NA	NA	NA
CHOYP_BACH1.8.17.m.18006	-0.013131138	-0.003186429	No	NA	NA	NA	NA	NA	NA	NA	NA	NA	NA
CHOYP_BACOIKO003_21.1.1.m.44123	0.006686839	0.005171163	No	NA	NA	NA	NA	NA	NA	NA	NA	NA	NA
CHOYP_BAG1.2.2.m.60616	0.011773543	-0.001942559	No	NA	NA	NA	NA	NA	NA	NA	NA	NA	NA
CHOYP_BAG3.1.1.m.15160	-0.007325126	-0.004661033	No	NA	NA	NA	NA	NA	NA	NA	NA	NA	NA
CHOYP_BAG6A.1.1.m.25802	-0.003233398	0.004647351	No	NA	NA	NA	NA	NA	NA	NA	NA	NA	NA
CHOYP_BAI1.1.2.m.4434	0.002027512	-0.002375716	No	NA	NA	NA	NA	NA	NA	NA	NA	NA	NA
CHOYP_BAP18.1.1.m.48944	-0.021862228	0.01638171	No	NA	NA	NA	NA	NA	NA	NA	NA	NA	NA
CHOYP_BAP31.1.1.m.62939	0.000176711	0.000858185	No	NA	NA	NA	NA	NA	NA	NA	NA	NA	NA
CHOYP_BARBAKC583_0145.1.1.m.10555	0.001891211	-0.00416516	No	NA	NA	NA	NA	NA	NA	NA	NA	NA	NA
CHOYP_BAT1.4.4.m.32273	0.004098312	0.013786211	No	NA	NA	NA	NA	NA	NA	NA	NA	NA	NA
CHOYP_BAX.1.1.m.30787	-0.003334041	0.004054019	No	NA	NA	NA	NA	NA	NA	NA	NA	NA	NA
CHOYP_BAZ1A.1.1.m.9485	-0.003115509	-0.003562753	No	NA	NA	NA	NA	NA	NA	NA	NA	NA	NA
CHOYP_BAZ1B.1.1.m.24480	-0.007359273	0.004753903	No	NA	NA	NA	NA	NA	NA	NA	NA	NA	NA
CHOYP_BBOV_II003210.5.13.m.30678	-0.016910423	-0.014516182	No	NA	NA	NA	NA	NA	NA	NA	NA	NA	NA
CHOYP_BBS4.1.1.m.50943	-0.003565753	-0.021157438	No	NA	NA	NA	NA	NA	NA	NA	NA	NA	NA
CHOYP_BBS5.1.1.m.56560	0	0	No	NA	NA	NA	NA	NA	NA	NA	NA	NA	NA
CHOYP_BCAS0157.2.2.m.53484	0.007189157	0.003198464	No	NA	NA	NA	NA	NA	NA	NA	NA	NA	NA
CHOYP_BCAS3.1.1.m.6968	0.000591563	0.024297421	No	NA	NA	NA	NA	NA	NA	NA	NA	NA	NA
CHOYP_BCAT1.1.1.m.54127	0.002183443	0.000442414	No	NA	NA	NA	NA	NA	NA	NA	NA	NA	NA
CHOYP_BCKD.2.2.m.60038	-0.003442139	-0.003583264	No	NA	NA	NA	NA	NA	NA	NA	NA	NA	NA
CHOYP_BCL3.1.2.m.56007	0.007278521	-0.009445211	No	NA	NA	NA	NA	NA	NA	NA	NA	NA	NA
CHOYP_BCL3.2.2.m.57485	-6.06E-05	0.008036917	No	NA	NA	NA	NA	NA	NA	NA	NA	NA	NA
CHOYP_BCL7A.1.1.m.29528	0.002345554	-0.002345067	No	NA	NA	NA	NA	NA	NA	NA	NA	NA	NA
CHOYP_BDH2.1.2.m.30737	0.002291105	-0.00183027	No	NA	NA	NA	NA	NA	NA	NA	NA	NA	NA
CHOYP_BDH2.2.2.m.57286	0.020779236	0.014711537	No	NA	NA	NA	NA	NA	NA	NA	NA	NA	NA
CHOYP_BDHB.1.1.m.9128	-0.01403063	-0.008929058	No	NA	NA	NA	NA	NA	NA	NA	NA	NA	NA
CHOYP_BET1L.1.1.m.8210	-0.019313874	0.031152799	No	NA	NA	NA	NA	NA	NA	NA	NA	NA	NA
CHOYP_BGAL.2.2.m.41942	-0.002962916	0.003706256	No	NA	NA	NA	NA	NA	NA	NA	NA	NA	NA
CHOYP_BH13620.1.1.m.41020	-0.010478345	-0.006668393	No	NA	NA	NA	NA	NA	NA	NA	NA	NA	NA
CHOYP_BICD2.1.1.m.9177	-0.011254712	0.026990716	No	NA	NA	NA	NA	NA	NA	NA	NA	NA	NA
CHOYP_BICRD.1.1.m.11088	0.005153462	-0.025944609	No	NA	NA	NA	NA	NA	NA	NA	NA	NA	NA
CHOYP_BIG1.1.3.m.6444	0.002795731	-0.004512511	No	NA	NA	NA	NA	NA	NA	NA	NA	NA	NA
CHOYP_BIG1.3.3.m.34442	-0.003251045	0.005425851	No	NA	NA	NA	NA	NA	NA	NA	NA	NA	NA
CHOYP_BIG3.1.1.m.51447	-0.002691197	0.003653506	No	NA	NA	NA	NA	NA	NA	NA	NA	NA	NA
CHOYP_BIG3.1.1.m.51448	-0.000861044	-0.004203384	No	NA	NA	NA	NA	NA	NA	NA	NA	NA	NA
CHOYP_BIR7B.2.2.m.60973	-0.020588719	-0.026183879	No	NA	NA	NA	NA	NA	NA	NA	NA	NA	NA
CHOYP_BIRA.1.1.m.18343	-0.014814558	0.012283329	No	NA	NA	NA	NA	NA	NA	NA	NA	NA	NA
CHOYP_BIRC6.1.2.m.51516	0.001383314	0.004085146	No	NA	NA	NA	NA	NA	NA	NA	NA	NA	NA
CHOYP_BIRC7.3.5.m.22702	0.00524601	-0.009975601	No	NA	NA	NA	NA	NA	NA	NA	NA	NA	NA
CHOYP_BL1S2.1.1.m.11618	0.015207577	-0.000285052	No	NA	NA	NA	NA	NA	NA	NA	NA	NA	NA
CHOYP_BLIMP.1.1.1.m.55502	0.007246573	-0.009412334	No	NA	NA	NA	NA	NA	NA	NA	NA	NA	NA
CHOYP_BLMH.1.1.m.66065	-0.000941968	0.001439122	No	NA	NA	NA	NA	NA	NA	NA	NA	NA	NA
CHOYP_BLOC1S4.1.1.m.22903	-0.00121131	-0.010211107	No	NA	NA	NA	NA	NA	NA	NA	NA	NA	NA
CHOYP_BLVRA.1.1.m.17904	-0.008402423	-0.002093723	No	NA	NA	NA	NA	NA	NA	NA	NA	NA	NA
CHOYP_BM1_00205.2.4.m.5170	-0.01650159	0.033681678	No	NA	NA	NA	NA	NA	NA	NA	NA	NA	NA
CHOYP_BM1_05690.1.1.m.23253	-0.009024937	0.026097859	No	NA	NA	NA	NA	NA	NA	NA	NA	NA	NA
CHOYP_BM1_24035.1.1.m.40152	0.00161965	0.001060811	No	NA	NA	NA	NA	NA	NA	NA	NA	NA	NA
CHOYP_BM1_57400.5.7.m.58033	0.003594811	0.003373298	No	NA	NA	NA	NA	NA	NA	NA	NA	NA	NA
CHOYP_BM8F.2.2.m.35731	0.028739062	0.021021784	No	NA	NA	NA	NA	NA	NA	NA	NA	NA	NA
CHOYP_BMS1.1.1.m.17619	-0.00692856	0.004768552	No	NA	NA	NA	NA	NA	NA	NA	NA	NA	NA
CHOYP_BN6_64710.1.1.m.52168	-0.01456401	-0.0092685	No	NA	NA	NA	NA	NA	NA	NA	NA	NA	NA
CHOYP_BOP1.1.1.m.66373	-0.014896593	0.007154979	No	NA	NA	NA	NA	NA	NA	NA	NA	NA	NA
CHOYP_BPHL.1.1.m.55822	-0.008364515	-0.016356875	No	NA	NA	NA	NA	NA	NA	NA	NA	NA	NA
CHOYP_BPTF.1.1.m.25244	-0.000902641	-0.006036467	No	NA	NA	NA	NA	NA	NA	NA	NA	NA	NA
CHOYP_BRAF.2.3.m.21192	-0.010919	0.013956904	No	NA	NA	NA	NA	NA	NA	NA	NA	NA	NA
CHOYP_BRAFLDRAFT_100614.1.1.m.31700	0.002872794	0.003392696	No	NA	NA	NA	NA	NA	NA	NA	NA	NA	NA
CHOYP_BRAFLDRAFT_100695.1.1.m.47761	-0.020220454	-0.002085245	No	NA	NA	NA	NA	NA	NA	NA	NA	NA	NA
CHOYP_BRAFLDRAFT_101346.1.1.m.1028	0.000147643	4.70E-05	No	NA	NA	NA	NA	NA	NA	NA	NA	NA	NA
CHOYP_BRAFLDRAFT_102226.1.1.m.48829	0.005364284	-0.009738765	No	NA	NA	NA	NA	NA	NA	NA	NA	NA	NA
CHOYP_BRAFLDRAFT_102424.4.6.m.51652	-0.002252124	0.002891489	No	NA	NA	NA	NA	NA	NA	NA	NA	NA	NA
CHOYP_BRAFLDRAFT_103544.1.1.m.38439	0.023494226	0.012095071	No	NA	NA	NA	NA	NA	NA	NA	NA	NA	NA
CHOYP_BRAFLDRAFT_104092.10.11.m.53767	-0.001745236	-0.001281017	No	NA	NA	NA	NA	NA	NA	NA	NA	NA	NA
CHOYP_BRAFLDRAFT_104160.1.1.m.29524	-0.000147637	-0.000772207	No	NA	NA	NA	NA	NA	NA	NA	NA	NA	NA
CHOYP_BRAFLDRAFT_104267.1.1.m.52332	0.012899843	0.003140069	No	NA	NA	NA	NA	NA	NA	NA	NA	NA	NA
CHOYP_BRAFLDRAFT_104472.1.1.m.16220	-0.001476452	0.001367887	No	NA	NA	NA	NA	NA	NA	NA	NA	NA	NA
CHOYP_BRAFLDRAFT_105037.1.1.m.17483	-0.012613972	-0.002688159	No	NA	NA	NA	NA	NA	NA	NA	NA	NA	NA
CHOYP_BRAFLDRAFT_105238.1.1.m.18657	-0.001248356	0.001883071	No	NA	NA	NA	NA	NA	NA	NA	NA	NA	NA
CHOYP_BRAFLDRAFT_106560.10.14.m.46985	-0.00742021	5.29E-05	No	NA	NA	NA	NA	NA	NA	NA	NA	NA	NA
CHOYP_BRAFLDRAFT_106560.13.14.m.62780	-0.010534426	0.000651807	No	NA	NA	NA	NA	NA	NA	NA	NA	NA	NA
CHOYP_BRAFLDRAFT_106560.13.14.m.62781	-0.034951294	0.002285468	No	NA	NA	NA	NA	NA	NA	NA	NA	NA	NA
CHOYP_BRAFLDRAFT_106560.4.14.m.5053	-0.004707287	0.015701427	No	NA	NA	NA	NA	NA	NA	NA	NA	NA	NA
CHOYP_BRAFLDRAFT_107506.1.1.m.15759	0.006196545	0.028599846	No	NA	NA	NA	NA	NA	NA	NA	NA	NA	NA
CHOYP_BRAFLDRAFT_108193.2.2.m.37878	0.002336166	-0.001908624	No	NA	NA	NA	NA	NA	NA	NA	NA	NA	NA
CHOYP_BRAFLDRAFT_108792.2.5.m.31493	-0.013237401	0.002857333	No	NA	NA	NA	NA	NA	NA	NA	NA	NA	NA
CHOYP_BRAFLDRAFT_108792.3.5.m.34514	-0.002489105	-0.003037925	No	NA	NA	NA	NA	NA	NA	NA	NA	NA	NA
CHOYP_BRAFLDRAFT_108792.4.5.m.45892	-0.007673377	0.010141464	No	NA	NA	NA	NA	NA	NA	NA	NA	NA	NA
CHOYP_BRAFLDRAFT_109077.1.1.m.7494	0	0	No	NA	NA	NA	NA	NA	NA	NA	NA	NA	NA
CHOYP_BRAFLDRAFT_109340.1.1.m.30107	0.011014921	-0.016596424	No	NA	NA	NA	NA	NA	NA	NA	NA	NA	NA
CHOYP_BRAFLDRAFT_109688.1.1.m.59704	-0.01442519	-0.007208171	No	NA	NA	NA	NA	NA	NA	NA	NA	NA	NA
CHOYP_BRAFLDRAFT_113534.1.1.m.10828	0.001104251	-0.001556511	No	NA	NA	NA	NA	NA	NA	NA	NA	NA	NA
CHOYP_BRAFLDRAFT_113552.1.1.m.29171	0.003293454	-0.002020047	No	NA	NA	NA	NA	NA	NA	NA	NA	NA	NA
CHOYP_BRAFLDRAFT_113596.1.1.m.53557	0.004918065	4.20E-05	No	NA	NA	NA	NA	NA	NA	NA	NA	NA	NA
CHOYP_BRAFLDRAFT_113696.1.1.m.54166	0.004612915	-0.004103091	No	NA	NA	NA	NA	NA	NA	NA	NA	NA	NA
CHOYP_BRAFLDRAFT_113849.1.1.m.53398	0.001206796	-0.004030724	No	NA	NA	NA	NA	NA	NA	NA	NA	NA	NA
CHOYP_BRAFLDRAFT_113849.1.1.m.53400	0.001070977	-0.001414164	No	NA	NA	NA	NA	NA	NA	NA	NA	NA	NA
CHOYP_BRAFLDRAFT_113892.1.1.m.44055	0.002037349	0.000968306	No	NA	NA	NA	NA	NA	NA	NA	NA	NA	NA
CHOYP_BRAFLDRAFT_114006.1.1.m.49056	-0.00907872	-0.009866065	No	NA	NA	NA	NA	NA	NA	NA	NA	NA	NA
CHOYP_BRAFLDRAFT_114106.1.1.m.28307	-0.005315934	0.004185018	No	NA	NA	NA	NA	NA	NA	NA	NA	NA	NA
CHOYP_BRAFLDRAFT_114158.1.1.m.24733	0.011148962	-0.003262499	No	NA	NA	NA	NA	NA	NA	NA	NA	NA	NA
CHOYP_BRAFLDRAFT_114204.1.1.m.15168	-0.022196483	0.000792662	No	NA	NA	NA	NA	NA	NA	NA	NA	NA	NA
CHOYP_BRAFLDRAFT_114350.1.1.m.14176	-0.033312698	0.00877809	No	NA	NA	NA	NA	NA	NA	NA	NA	NA	NA
CHOYP_BRAFLDRAFT_114379.1.1.m.57424	-0.002683368	-0.003573057	No	NA	NA	NA	NA	NA	NA	NA	NA	NA	NA
CHOYP_BRAFLDRAFT_114488.1.1.m.6260	-0.01240567	0.006823636	No	NA	NA	NA	NA	NA	NA	NA	NA	NA	NA
CHOYP_BRAFLDRAFT_114510.1.1.m.52252	-0.003861828	0.004534405	No	NA	NA	NA	NA	NA	NA	NA	NA	NA	NA
CHOYP_BRAFLDRAFT_114633.1.1.m.49577	0.009377371	0.012017844	No	NA	NA	NA	NA	NA	NA	NA	NA	NA	NA
CHOYP_BRAFLDRAFT_114709.1.1.m.17347	0.024073042	0.006005683	No	NA	NA	NA	NA	NA	NA	NA	NA	NA	NA
CHOYP_BRAFLDRAFT_114843.2.2.m.57232	0.000236921	0.005464731	No	NA	NA	NA	NA	NA	NA	NA	NA	NA	NA
CHOYP_BRAFLDRAFT_114859.1.1.m.37271	-0.0129938	-0.005004458	No	NA	NA	NA	NA	NA	NA	NA	NA	NA	NA
CHOYP_BRAFLDRAFT_114866.1.5.m.6859	0.00214823	-0.002851684	No	NA	NA	NA	NA	NA	NA	NA	NA	NA	NA
CHOYP_BRAFLDRAFT_114866.4.5.m.35626	-0.000100453	0.01332764	No	NA	NA	NA	NA	NA	NA	NA	NA	NA	NA
CHOYP_BRAFLDRAFT_114866.4.5.m.35627	-0.000260356	0.001791016	No	NA	NA	NA	NA	NA	NA	NA	NA	NA	NA
CHOYP_BRAFLDRAFT_114978.1.1.m.43775	0.005381638	-0.00137497	No	NA	NA	NA	NA	NA	NA	NA	NA	NA	NA
CHOYP_BRAFLDRAFT_115029.1.2.m.8365	0.028456605	0.008661779	No	NA	NA	NA	NA	NA	NA	NA	NA	NA	NA
CHOYP_BRAFLDRAFT_115040.1.1.m.28389	0.005236282	0.000282478	No	NA	NA	NA	NA	NA	NA	NA	NA	NA	NA
CHOYP_BRAFLDRAFT_115113.1.2.m.31023	-0.000469658	-0.000571427	No	NA	NA	NA	NA	NA	NA	NA	NA	NA	NA
CHOYP_BRAFLDRAFT_115208.1.1.m.52467	0.00617447	-0.002940167	No	NA	NA	NA	NA	NA	NA	NA	NA	NA	NA
CHOYP_BRAFLDRAFT_115265.1.1.m.5158	-0.01793525	-0.004051541	No	NA	NA	NA	NA	NA	NA	NA	NA	NA	NA
CHOYP_BRAFLDRAFT_115608.1.1.m.25984	0.001206395	0.000753267	No	NA	NA	NA	NA	NA	NA	NA	NA	NA	NA
CHOYP_BRAFLDRAFT_115611.1.1.m.33392	0.006802648	0.016237643	No	NA	NA	NA	NA	NA	NA	NA	NA	NA	NA
CHOYP_BRAFLDRAFT_115639.1.1.m.11373	-0.00323723	0.001334803	No	NA	NA	NA	NA	NA	NA	NA	NA	NA	NA
CHOYP_BRAFLDRAFT_115687.1.1.m.4876	0.002393233	0.000460762	No	NA	NA	NA	NA	NA	NA	NA	NA	NA	NA
CHOYP_BRAFLDRAFT_115743.1.1.m.61177	-0.000400914	0.000420552	No	NA	NA	NA	NA	NA	NA	NA	NA	NA	NA
CHOYP_BRAFLDRAFT_115771.2.2.m.30817	-0.002880727	-0.002331384	No	NA	NA	NA	NA	NA	NA	NA	NA	NA	NA
CHOYP_BRAFLDRAFT_115951.1.1.m.22622	0.005757711	-0.002681414	No	NA	NA	NA	NA	NA	NA	NA	NA	NA	NA
CHOYP_BRAFLDRAFT_116041.1.1.m.3962	-0.004643702	0.002065311	No	NA	NA	NA	NA	NA	NA	NA	NA	NA	NA
CHOYP_BRAFLDRAFT_116053.1.1.m.63017	-0.029896509	-0.00742707	No	NA	NA	NA	NA	NA	NA	NA	NA	NA	NA
CHOYP_BRAFLDRAFT_116088.2.2.m.27531	-0.001715906	-0.005017822	No	NA	NA	NA	NA	NA	NA	NA	NA	NA	NA
CHOYP_BRAFLDRAFT_116394.1.1.m.57079	0.005684063	-0.003830293	No	NA	NA	NA	NA	NA	NA	NA	NA	NA	NA
CHOYP_BRAFLDRAFT_116913.1.1.m.43886	0.000941249	-0.00556019	No	NA	NA	NA	NA	NA	NA	NA	NA	NA	NA
CHOYP_BRAFLDRAFT_116988.1.3.m.3947	-0.007294441	0.013686149	No	NA	NA	NA	NA	NA	NA	NA	NA	NA	NA
CHOYP_BRAFLDRAFT_117028.1.1.m.26596	-0.016687339	0.022218877	No	NA	NA	NA	NA	NA	NA	NA	NA	NA	NA
CHOYP_BRAFLDRAFT_117068.1.1.m.36193	0.002581437	0.002044283	No	NA	NA	NA	NA	NA	NA	NA	NA	NA	NA
CHOYP_BRAFLDRAFT_117083.3.3.m.59001	-0.01634691	-0.001364478	No	NA	NA	NA	NA	NA	NA	NA	NA	NA	NA
CHOYP_BRAFLDRAFT_117106.1.1.m.49365	0.000746802	0.001452696	No	NA	NA	NA	NA	NA	NA	NA	NA	NA	NA
CHOYP_BRAFLDRAFT_117157.1.3.m.7944	-0.005297456	-0.002127797	No	NA	NA	NA	NA	NA	NA	NA	NA	NA	NA
CHOYP_BRAFLDRAFT_117158.2.2.m.42430	0.013031115	0.005159471	No	NA	NA	NA	NA	NA	NA	NA	NA	NA	NA
CHOYP_BRAFLDRAFT_117187.2.4.m.3553	0.005865836	0.006927402	No	NA	NA	NA	NA	NA	NA	NA	NA	NA	NA
CHOYP_BRAFLDRAFT_117216.1.1.m.25201	-0.027523884	-0.013793878	No	NA	NA	NA	NA	NA	NA	NA	NA	NA	NA
CHOYP_BRAFLDRAFT_117231.1.1.m.4966	0.00198476	-0.000536339	No	NA	NA	NA	NA	NA	NA	NA	NA	NA	NA
CHOYP_BRAFLDRAFT_117263.1.1.m.28027	0.002417133	0.000126271	No	NA	NA	NA	NA	NA	NA	NA	NA	NA	NA
CHOYP_BRAFLDRAFT_117275.1.1.m.9900	0.00112468	-0.002298794	No	NA	NA	NA	NA	NA	NA	NA	NA	NA	NA
CHOYP_BRAFLDRAFT_117282.2.6.m.13259	-0.006127783	-0.001100619	No	NA	NA	NA	NA	NA	NA	NA	NA	NA	NA
CHOYP_BRAFLDRAFT_117283.2.2.m.37544	0	0	No	NA	NA	NA	NA	NA	NA	NA	NA	NA	NA
CHOYP_BRAFLDRAFT_117284.5.7.m.53216	-0.003965369	-0.000559244	No	NA	NA	NA	NA	NA	NA	NA	NA	NA	NA
CHOYP_BRAFLDRAFT_117292.1.1.m.19637	0.003040506	-0.021137808	No	NA	NA	NA	NA	NA	NA	NA	NA	NA	NA
CHOYP_BRAFLDRAFT_117315.1.2.m.7247	-0.006865296	0.00282713	No	NA	NA	NA	NA	NA	NA	NA	NA	NA	NA
CHOYP_BRAFLDRAFT_117365.1.2.m.12413	0.005321189	0.008665661	No	NA	NA	NA	NA	NA	NA	NA	NA	NA	NA
CHOYP_BRAFLDRAFT_117365.2.2.m.31681	-0.013984579	-0.006450309	No	NA	NA	NA	NA	NA	NA	NA	NA	NA	NA
CHOYP_BRAFLDRAFT_117560.1.1.m.18467	-0.02434484	0.016082653	No	NA	NA	NA	NA	NA	NA	NA	NA	NA	NA
CHOYP_BRAFLDRAFT_117612.1.1.m.28286	0.002582143	0.001485093	No	NA	NA	NA	NA	NA	NA	NA	NA	NA	NA
CHOYP_BRAFLDRAFT_117629.2.2.m.31330	-0.001447683	0.008358381	No	NA	NA	NA	NA	NA	NA	NA	NA	NA	NA
CHOYP_BRAFLDRAFT_117631.1.1.m.45793	-0.014872633	0.007559264	No	NA	NA	NA	NA	NA	NA	NA	NA	NA	NA
CHOYP_BRAFLDRAFT_117675.1.1.m.33772	-0.001178913	-0.001123833	No	NA	NA	NA	NA	NA	NA	NA	NA	NA	NA
CHOYP_BRAFLDRAFT_117737.1.1.m.4255	-0.002071902	0.001428808	No	NA	NA	NA	NA	NA	NA	NA	NA	NA	NA
CHOYP_BRAFLDRAFT_117750.1.1.m.12162	-0.00037465	0.004151179	No	NA	NA	NA	NA	NA	NA	NA	NA	NA	NA
CHOYP_BRAFLDRAFT_117811.1.1.m.27127	-0.000467667	0.00368589	No	NA	NA	NA	NA	NA	NA	NA	NA	NA	NA
CHOYP_BRAFLDRAFT_117811.1.1.m.27128	0.029123495	0.007072553	No	NA	NA	NA	NA	NA	NA	NA	NA	NA	NA
CHOYP_BRAFLDRAFT_117821.1.1.m.16201	-0.008445078	-0.01688912	No	NA	NA	NA	NA	NA	NA	NA	NA	NA	NA
CHOYP_BRAFLDRAFT_117849.1.3.m.2806	-0.000626981	0.00909408	No	NA	NA	NA	NA	NA	NA	NA	NA	NA	NA
CHOYP_BRAFLDRAFT_117849.2.3.m.4489	0.006718691	0.007934601	No	NA	NA	NA	NA	NA	NA	NA	NA	NA	NA
CHOYP_BRAFLDRAFT_117849.3.3.m.5503	0.003114005	0.006528263	No	NA	NA	NA	NA	NA	NA	NA	NA	NA	NA
CHOYP_BRAFLDRAFT_117858.2.3.m.48274	0.000476664	0.000519998	No	NA	NA	NA	NA	NA	NA	NA	NA	NA	NA
CHOYP_BRAFLDRAFT_117858.3.3.m.61651	-0.015826796	0.001267352	No	NA	NA	NA	NA	NA	NA	NA	NA	NA	NA
CHOYP_BRAFLDRAFT_117875.1.1.m.48427	0.010805237	-0.005890109	No	NA	NA	NA	NA	NA	NA	NA	NA	NA	NA
CHOYP_BRAFLDRAFT_117937.1.1.m.18686	-0.00089463	0.001887847	No	NA	NA	NA	NA	NA	NA	NA	NA	NA	NA
CHOYP_BRAFLDRAFT_117940.1.1.m.59223	0	0	No	NA	NA	NA	NA	NA	NA	NA	NA	NA	NA
CHOYP_BRAFLDRAFT_117976.1.3.m.22767	-0.002930391	0.000713365	No	NA	NA	NA	NA	NA	NA	NA	NA	NA	NA
CHOYP_BRAFLDRAFT_117976.2.3.m.49156	-0.007626642	0.001644979	No	NA	NA	NA	NA	NA	NA	NA	NA	NA	NA
CHOYP_BRAFLDRAFT_118043.1.1.m.26278	0.003809848	0.011510769	No	NA	NA	NA	NA	NA	NA	NA	NA	NA	NA
CHOYP_BRAFLDRAFT_118054.1.1.m.18488	-0.012827377	-0.008163311	No	NA	NA	NA	NA	NA	NA	NA	NA	NA	NA
CHOYP_BRAFLDRAFT_118099.2.6.m.3049	-0.001482659	0.007462101	No	NA	NA	NA	NA	NA	NA	NA	NA	NA	NA
CHOYP_BRAFLDRAFT_118099.6.6.m.45150	0.01227119	-0.020937812	No	NA	NA	NA	NA	NA	NA	NA	NA	NA	NA
CHOYP_BRAFLDRAFT_118103.1.1.m.41767	0.023800683	-0.009711463	No	NA	NA	NA	NA	NA	NA	NA	NA	NA	NA
CHOYP_BRAFLDRAFT_118108.1.1.m.58962	0.006888055	0.006702619	No	NA	NA	NA	NA	NA	NA	NA	NA	NA	NA
CHOYP_BRAFLDRAFT_118210.1.1.m.51280	0.002373778	-0.000641463	No	NA	NA	NA	NA	NA	NA	NA	NA	NA	NA
CHOYP_BRAFLDRAFT_118260.1.1.m.13621	-0.000770046	-0.000495489	No	NA	NA	NA	NA	NA	NA	NA	NA	NA	NA
CHOYP_BRAFLDRAFT_118294.2.2.m.15439	-0.000823154	0.00384403	No	NA	NA	NA	NA	NA	NA	NA	NA	NA	NA
CHOYP_BRAFLDRAFT_118310.1.1.m.8287	-0.001448418	0.002522586	No	NA	NA	NA	NA	NA	NA	NA	NA	NA	NA
CHOYP_BRAFLDRAFT_118365.1.1.m.44334	-0.014689999	-0.009348679	No	NA	NA	NA	NA	NA	NA	NA	NA	NA	NA
CHOYP_BRAFLDRAFT_118423.1.3.m.29148	-0.008226526	-0.004603744	No	NA	NA	NA	NA	NA	NA	NA	NA	NA	NA
CHOYP_BRAFLDRAFT_118423.2.3.m.29362	-0.00015618	0.000550563	No	NA	NA	NA	NA	NA	NA	NA	NA	NA	NA
CHOYP_BRAFLDRAFT_118423.3.3.m.30322	-0.007925676	0.002306823	No	NA	NA	NA	NA	NA	NA	NA	NA	NA	NA
CHOYP_BRAFLDRAFT_118430.2.2.m.44188	-0.008821326	-0.00561387	No	NA	NA	NA	NA	NA	NA	NA	NA	NA	NA
CHOYP_BRAFLDRAFT_118500.1.1.m.46374	-0.007355848	0.009731901	No	NA	NA	NA	NA	NA	NA	NA	NA	NA	NA
CHOYP_BRAFLDRAFT_118535.3.8.m.35521	0.006540272	-0.000520661	No	NA	NA	NA	NA	NA	NA	NA	NA	NA	NA
CHOYP_BRAFLDRAFT_118535.6.8.m.55199	0.005014051	-0.009102922	No	NA	NA	NA	NA	NA	NA	NA	NA	NA	NA
CHOYP_BRAFLDRAFT_118535.8.8.m.61819	-0.000209357	-0.000108735	No	NA	NA	NA	NA	NA	NA	NA	NA	NA	NA
CHOYP_BRAFLDRAFT_118545.2.2.m.54585	-4.59E-05	0.006088109	No	NA	NA	NA	NA	NA	NA	NA	NA	NA	NA
CHOYP_BRAFLDRAFT_118602.2.5.m.17419	0.003781689	0.000361629	No	NA	NA	NA	NA	NA	NA	NA	NA	NA	NA
CHOYP_BRAFLDRAFT_118602.3.5.m.19626	0.033258086	-0.028741631	No	NA	NA	NA	NA	NA	NA	NA	NA	NA	NA
CHOYP_BRAFLDRAFT_118602.4.5.m.26803	-0.002671403	0.003164144	No	NA	NA	NA	NA	NA	NA	NA	NA	NA	NA
CHOYP_BRAFLDRAFT_118619.2.2.m.4663	-0.01017597	0.002821324	No	NA	NA	NA	NA	NA	NA	NA	NA	NA	NA
CHOYP_BRAFLDRAFT_118645.1.1.m.30629	-0.000214322	0.014229621	No	NA	NA	NA	NA	NA	NA	NA	NA	NA	NA
CHOYP_BRAFLDRAFT_118680.1.1.m.14225	-0.000758045	-0.010773704	No	NA	NA	NA	NA	NA	NA	NA	NA	NA	NA
CHOYP_BRAFLDRAFT_118709.2.4.m.41225	0.008189471	-0.001562365	No	NA	NA	NA	NA	NA	NA	NA	NA	NA	NA
CHOYP_BRAFLDRAFT_118709.3.4.m.52468	0.005663359	-0.01028173	No	NA	NA	NA	NA	NA	NA	NA	NA	NA	NA
CHOYP_BRAFLDRAFT_118718.1.1.m.14739	-0.004553133	0.011923337	No	NA	NA	NA	NA	NA	NA	NA	NA	NA	NA
CHOYP_BRAFLDRAFT_118735.1.1.m.6990	0.004069425	0.018303578	No	NA	NA	NA	NA	NA	NA	NA	NA	NA	NA
CHOYP_BRAFLDRAFT_118736.1.1.m.17458	0.001396632	0.000924452	No	NA	NA	NA	NA	NA	NA	NA	NA	NA	NA
CHOYP_BRAFLDRAFT_118756.1.2.m.16721	0.01579556	0.009610626	No	NA	NA	NA	NA	NA	NA	NA	NA	NA	NA
CHOYP_BRAFLDRAFT_118772.1.1.m.59465	-0.000761187	-0.014284179	No	NA	NA	NA	NA	NA	NA	NA	NA	NA	NA
CHOYP_BRAFLDRAFT_118789.2.3.m.59829	-0.00216192	0.000690531	No	NA	NA	NA	NA	NA	NA	NA	NA	NA	NA
CHOYP_BRAFLDRAFT_118790.1.1.m.29970	0.00721121	0.008125836	No	NA	NA	NA	NA	NA	NA	NA	NA	NA	NA
CHOYP_BRAFLDRAFT_118793.1.1.m.20795	0.001979086	0.017425787	No	NA	NA	NA	NA	NA	NA	NA	NA	NA	NA
CHOYP_BRAFLDRAFT_118803.1.1.m.14069	0.006923445	-0.010852181	No	NA	NA	NA	NA	NA	NA	NA	NA	NA	NA
CHOYP_BRAFLDRAFT_118819.1.2.m.29565	-0.009036496	-0.005750803	No	NA	NA	NA	NA	NA	NA	NA	NA	NA	NA
CHOYP_BRAFLDRAFT_118867.1.1.m.27944	0.015457364	-0.00903165	No	NA	NA	NA	NA	NA	NA	NA	NA	NA	NA
CHOYP_BRAFLDRAFT_118961.1.1.m.8363	-0.014694953	-0.003695599	No	NA	NA	NA	NA	NA	NA	NA	NA	NA	NA
CHOYP_BRAFLDRAFT_119035.1.3.m.6973	-0.016743052	0.007492749	No	NA	NA	NA	NA	NA	NA	NA	NA	NA	NA
CHOYP_BRAFLDRAFT_119036.1.1.m.18576	-0.004546563	0.005930065	No	NA	NA	NA	NA	NA	NA	NA	NA	NA	NA
CHOYP_BRAFLDRAFT_119209.1.1.m.4850	-0.021640699	0.004195697	No	NA	NA	NA	NA	NA	NA	NA	NA	NA	NA
CHOYP_BRAFLDRAFT_119350.1.1.m.50169	0.00256735	0.003655589	No	NA	NA	NA	NA	NA	NA	NA	NA	NA	NA
CHOYP_BRAFLDRAFT_119363.1.1.m.41627	0.016926772	-0.017653764	No	NA	NA	NA	NA	NA	NA	NA	NA	NA	NA
CHOYP_BRAFLDRAFT_119367.1.1.m.59963	0.002264198	-0.000611851	No	NA	NA	NA	NA	NA	NA	NA	NA	NA	NA
CHOYP_BRAFLDRAFT_119424.1.1.m.15350	-0.009947364	-0.006330478	No	NA	NA	NA	NA	NA	NA	NA	NA	NA	NA
CHOYP_BRAFLDRAFT_119484.2.3.m.60445	0.014605012	0.001842644	No	NA	NA	NA	NA	NA	NA	NA	NA	NA	NA
CHOYP_BRAFLDRAFT_119491.1.1.m.58761	-0.003243581	-0.016167576	No	NA	NA	NA	NA	NA	NA	NA	NA	NA	NA
CHOYP_BRAFLDRAFT_119549.1.1.m.56597	-0.011111172	-0.007071122	No	NA	NA	NA	NA	NA	NA	NA	NA	NA	NA
CHOYP_BRAFLDRAFT_119616.1.1.m.31670	0.002120582	0.000931805	No	NA	NA	NA	NA	NA	NA	NA	NA	NA	NA
CHOYP_BRAFLDRAFT_119617.1.1.m.50138	-0.01410148	-0.002487364	No	NA	NA	NA	NA	NA	NA	NA	NA	NA	NA
CHOYP_BRAFLDRAFT_119774.4.4.m.33349	-0.00570692	-0.001761806	No	NA	NA	NA	NA	NA	NA	NA	NA	NA	NA
CHOYP_BRAFLDRAFT_119799.1.1.m.23765	-0.001168754	-0.002887022	No	NA	NA	NA	NA	NA	NA	NA	NA	NA	NA
CHOYP_BRAFLDRAFT_119901.1.1.m.7089	-0.003051849	0.009179877	No	NA	NA	NA	NA	NA	NA	NA	NA	NA	NA
CHOYP_BRAFLDRAFT_119906.1.1.m.45319	-0.012390547	0.000195592	No	NA	NA	NA	NA	NA	NA	NA	NA	NA	NA
CHOYP_BRAFLDRAFT_119906.1.1.m.45320	-0.00255877	-0.005553359	No	NA	NA	NA	NA	NA	NA	NA	NA	NA	NA
CHOYP_BRAFLDRAFT_119955.1.1.m.16485	0.003997614	-0.006607817	No	NA	NA	NA	NA	NA	NA	NA	NA	NA	NA
CHOYP_BRAFLDRAFT_119982.1.1.m.62398	-0.008834526	0.00833113	No	NA	NA	NA	NA	NA	NA	NA	NA	NA	NA
CHOYP_BRAFLDRAFT_120041.1.1.m.6386	-0.015079103	-0.009596304	No	NA	NA	NA	NA	NA	NA	NA	NA	NA	NA
CHOYP_BRAFLDRAFT_120058.1.1.m.9895	-0.010426347	-0.001178962	No	NA	NA	NA	NA	NA	NA	NA	NA	NA	NA
CHOYP_BRAFLDRAFT_120093.2.2.m.51468	0.000638256	-0.002600524	No	NA	NA	NA	NA	NA	NA	NA	NA	NA	NA
CHOYP_BRAFLDRAFT_120139.4.5.m.50713	-0.007743741	-0.004928097	No	NA	NA	NA	NA	NA	NA	NA	NA	NA	NA
CHOYP_BRAFLDRAFT_120431.1.1.m.49038	0	0	No	NA	NA	NA	NA	NA	NA	NA	NA	NA	NA
CHOYP_BRAFLDRAFT_120433.1.1.m.66614	-0.010931279	-0.000994501	No	NA	NA	NA	NA	NA	NA	NA	NA	NA	NA
CHOYP_BRAFLDRAFT_120586.1.1.m.41856	0.01815575	0.010880007	No	NA	NA	NA	NA	NA	NA	NA	NA	NA	NA
CHOYP_BRAFLDRAFT_120588.1.1.m.22993	-0.013948899	-0.008877045	No	NA	NA	NA	NA	NA	NA	NA	NA	NA	NA
CHOYP_BRAFLDRAFT_120607.1.3.m.8455	-0.008906974	0.001080978	No	NA	NA	NA	NA	NA	NA	NA	NA	NA	NA
CHOYP_BRAFLDRAFT_120767.1.1.m.16005	-0.003276046	0.004447484	No	NA	NA	NA	NA	NA	NA	NA	NA	NA	NA
CHOYP_BRAFLDRAFT_120826.1.1.m.56321	-0.005840381	-0.002265327	No	NA	NA	NA	NA	NA	NA	NA	NA	NA	NA
CHOYP_BRAFLDRAFT_120908.1.1.m.5866	0.001554785	-0.002512176	No	NA	NA	NA	NA	NA	NA	NA	NA	NA	NA
CHOYP_BRAFLDRAFT_120923.3.3.m.58916	0.003030074	-0.000159029	No	NA	NA	NA	NA	NA	NA	NA	NA	NA	NA
CHOYP_BRAFLDRAFT_120970.1.1.m.63798	0.004865004	0.023497803	No	NA	NA	NA	NA	NA	NA	NA	NA	NA	NA
CHOYP_BRAFLDRAFT_120990.1.18.m.2376	-0.009712526	-0.001469023	No	NA	NA	NA	NA	NA	NA	NA	NA	NA	NA
CHOYP_BRAFLDRAFT_120990.10.18.m.51025	0.002715885	-0.00073391	No	NA	NA	NA	NA	NA	NA	NA	NA	NA	NA
CHOYP_BRAFLDRAFT_120993.1.2.m.41307	0.005021927	-0.009038485	No	NA	NA	NA	NA	NA	NA	NA	NA	NA	NA
CHOYP_BRAFLDRAFT_121045.1.1.m.55827	-0.014725661	-0.001040552	No	NA	NA	NA	NA	NA	NA	NA	NA	NA	NA
CHOYP_BRAFLDRAFT_121105.1.1.m.41883	-0.006430226	0.00442071	No	NA	NA	NA	NA	NA	NA	NA	NA	NA	NA
CHOYP_BRAFLDRAFT_121138.1.1.m.787	-0.001134499	0.007150619	No	NA	NA	NA	NA	NA	NA	NA	NA	NA	NA
CHOYP_BRAFLDRAFT_121151.1.1.m.59381	-0.006407135	-0.011536646	No	NA	NA	NA	NA	NA	NA	NA	NA	NA	NA
CHOYP_BRAFLDRAFT_121259.1.1.m.2411	0.002702468	0.007444683	No	NA	NA	NA	NA	NA	NA	NA	NA	NA	NA
CHOYP_BRAFLDRAFT_121459.1.1.m.21810	-0.003904392	0.016592744	No	NA	NA	NA	NA	NA	NA	NA	NA	NA	NA
CHOYP_BRAFLDRAFT_121480.1.1.m.48790	0.009553046	0.004715561	No	NA	NA	NA	NA	NA	NA	NA	NA	NA	NA
CHOYP_BRAFLDRAFT_121507.1.2.m.30603	-0.007950462	0.005884973	No	NA	NA	NA	NA	NA	NA	NA	NA	NA	NA
CHOYP_BRAFLDRAFT_121562.1.1.m.37267	0.000729117	-0.002696275	No	NA	NA	NA	NA	NA	NA	NA	NA	NA	NA
CHOYP_BRAFLDRAFT_121562.1.1.m.37268	0.003749472	-0.001837899	No	NA	NA	NA	NA	NA	NA	NA	NA	NA	NA
CHOYP_BRAFLDRAFT_121667.1.2.m.12193	-0.033182161	-0.011974354	No	NA	NA	NA	NA	NA	NA	NA	NA	NA	NA
CHOYP_BRAFLDRAFT_121824.1.1.m.37419	-0.011041524	-0.004900321	No	NA	NA	NA	NA	NA	NA	NA	NA	NA	NA
CHOYP_BRAFLDRAFT_121887.1.1.m.59668	-0.01038183	0.013701973	No	NA	NA	NA	NA	NA	NA	NA	NA	NA	NA
CHOYP_BRAFLDRAFT_121902.1.1.m.64757	0.009435484	0.003318802	No	NA	NA	NA	NA	NA	NA	NA	NA	NA	NA
CHOYP_BRAFLDRAFT_121927.1.1.m.47211	-0.020912973	0.009316017	No	NA	NA	NA	NA	NA	NA	NA	NA	NA	NA
CHOYP_BRAFLDRAFT_122018.1.1.m.21774	-0.010861786	0.018762316	No	NA	NA	NA	NA	NA	NA	NA	NA	NA	NA
CHOYP_BRAFLDRAFT_122339.1.1.m.58748	-0.013147814	-0.020493629	No	NA	NA	NA	NA	NA	NA	NA	NA	NA	NA
CHOYP_BRAFLDRAFT_122376.1.1.m.49446	-0.008993964	-0.005723736	No	NA	NA	NA	NA	NA	NA	NA	NA	NA	NA
CHOYP_BRAFLDRAFT_122381.3.4.m.23140	0	0	No	NA	NA	NA	NA	NA	NA	NA	NA	NA	NA
CHOYP_BRAFLDRAFT_122389.1.1.m.15498	-0.000668435	0.006699086	No	NA	NA	NA	NA	NA	NA	NA	NA	NA	NA
CHOYP_BRAFLDRAFT_122422.1.2.m.52874	-0.001102825	-0.001238635	No	NA	NA	NA	NA	NA	NA	NA	NA	NA	NA
CHOYP_BRAFLDRAFT_122572.1.1.m.29320	-0.028229327	-0.006482429	No	NA	NA	NA	NA	NA	NA	NA	NA	NA	NA
CHOYP_BRAFLDRAFT_122634.2.2.m.43678	0.017362237	-0.009801995	No	NA	NA	NA	NA	NA	NA	NA	NA	NA	NA
CHOYP_BRAFLDRAFT_122687.1.1.m.47713	0.003538455	-0.012720135	No	NA	NA	NA	NA	NA	NA	NA	NA	NA	NA
CHOYP_BRAFLDRAFT_122791.1.6.m.8640	0.000188441	0.01819828	No	NA	NA	NA	NA	NA	NA	NA	NA	NA	NA
CHOYP_BRAFLDRAFT_122807.1.1.m.3729	0.001174749	-5.65E-06	No	NA	NA	NA	NA	NA	NA	NA	NA	NA	NA
CHOYP_BRAFLDRAFT_122887.1.1.m.62170	0.00409561	-0.001133465	No	NA	NA	NA	NA	NA	NA	NA	NA	NA	NA
CHOYP_BRAFLDRAFT_122922.1.1.m.17746	0.003467909	0.004095511	No	NA	NA	NA	NA	NA	NA	NA	NA	NA	NA
CHOYP_BRAFLDRAFT_122927.1.1.m.51870	-0.033761982	0.007914169	No	NA	NA	NA	NA	NA	NA	NA	NA	NA	NA
CHOYP_BRAFLDRAFT_122970.1.1.m.52022	-0.015420667	-0.002655827	No	NA	NA	NA	NA	NA	NA	NA	NA	NA	NA
CHOYP_BRAFLDRAFT_123087.1.2.m.6329	-0.00502648	-0.002334727	No	NA	NA	NA	NA	NA	NA	NA	NA	NA	NA
CHOYP_BRAFLDRAFT_123087.2.2.m.27308	0.001010471	0.006565479	No	NA	NA	NA	NA	NA	NA	NA	NA	NA	NA
CHOYP_BRAFLDRAFT_123202.1.1.m.17267	-0.010804482	0.018944817	No	NA	NA	NA	NA	NA	NA	NA	NA	NA	NA
CHOYP_BRAFLDRAFT_123291.1.1.m.11923	-0.018716648	-0.034849154	No	NA	NA	NA	NA	NA	NA	NA	NA	NA	NA
CHOYP_BRAFLDRAFT_123298.1.1.m.483	-0.012096251	0.020278609	No	NA	NA	NA	NA	NA	NA	NA	NA	NA	NA
CHOYP_BRAFLDRAFT_123304.1.1.m.29231	0.006671357	-0.006621415	No	NA	NA	NA	NA	NA	NA	NA	NA	NA	NA
CHOYP_BRAFLDRAFT_123389.1.1.m.57156	0.000498271	0.005250538	No	NA	NA	NA	NA	NA	NA	NA	NA	NA	NA
CHOYP_BRAFLDRAFT_123397.1.1.m.42218	-0.013660907	0.000658083	No	NA	NA	NA	NA	NA	NA	NA	NA	NA	NA
CHOYP_BRAFLDRAFT_123537.1.2.m.28822	-0.002418514	0.013791345	No	NA	NA	NA	NA	NA	NA	NA	NA	NA	NA
CHOYP_BRAFLDRAFT_123537.2.2.m.50531	-0.029502407	0.013185608	No	NA	NA	NA	NA	NA	NA	NA	NA	NA	NA
CHOYP_BRAFLDRAFT_123540.1.1.m.10582	-0.011932979	0.005209875	No	NA	NA	NA	NA	NA	NA	NA	NA	NA	NA
CHOYP_BRAFLDRAFT_123636.1.1.m.16162	0.003446853	-0.007013553	No	NA	NA	NA	NA	NA	NA	NA	NA	NA	NA
CHOYP_BRAFLDRAFT_123642.2.2.m.55471	0.000867336	-0.005614275	No	NA	NA	NA	NA	NA	NA	NA	NA	NA	NA
CHOYP_BRAFLDRAFT_123736.1.1.m.48671	-0.000220802	0.005231508	No	NA	NA	NA	NA	NA	NA	NA	NA	NA	NA
CHOYP_BRAFLDRAFT_123741.1.1.m.31088	0.003254996	0.002612966	No	NA	NA	NA	NA	NA	NA	NA	NA	NA	NA
CHOYP_BRAFLDRAFT_123768.1.1.m.7223	-0.010292812	-0.01661712	No	NA	NA	NA	NA	NA	NA	NA	NA	NA	NA
CHOYP_BRAFLDRAFT_123909.1.1.m.24337	-0.001999152	-0.00209058	No	NA	NA	NA	NA	NA	NA	NA	NA	NA	NA
CHOYP_BRAFLDRAFT_123969.1.1.m.15145	-0.005882078	0.011139706	No	NA	NA	NA	NA	NA	NA	NA	NA	NA	NA
CHOYP_BRAFLDRAFT_123986.1.1.m.47284	-0.005188924	0.006359525	No	NA	NA	NA	NA	NA	NA	NA	NA	NA	NA
CHOYP_BRAFLDRAFT_124020.1.1.m.22574	0.001545496	-0.000575592	No	NA	NA	NA	NA	NA	NA	NA	NA	NA	NA
CHOYP_BRAFLDRAFT_124027.1.2.m.22812	0.001209879	0.00059433	No	NA	NA	NA	NA	NA	NA	NA	NA	NA	NA
CHOYP_BRAFLDRAFT_124027.2.2.m.50286	-0.016205318	-0.002744698	No	NA	NA	NA	NA	NA	NA	NA	NA	NA	NA
CHOYP_BRAFLDRAFT_124064.1.6.m.5120	-0.001373816	-0.027031858	No	NA	NA	NA	NA	NA	NA	NA	NA	NA	NA
CHOYP_BRAFLDRAFT_124064.3.6.m.38212	0.020850827	-0.000820735	No	NA	NA	NA	NA	NA	NA	NA	NA	NA	NA
CHOYP_BRAFLDRAFT_124064.5.6.m.41252	0.026119625	0.011602754	No	NA	NA	NA	NA	NA	NA	NA	NA	NA	NA
CHOYP_BRAFLDRAFT_124069.1.1.m.14145	-0.001315109	-0.003405559	No	NA	NA	NA	NA	NA	NA	NA	NA	NA	NA
CHOYP_BRAFLDRAFT_124130.2.3.m.30247	0.003164906	-0.000855248	No	NA	NA	NA	NA	NA	NA	NA	NA	NA	NA
CHOYP_BRAFLDRAFT_124233.1.1.m.26105	0.000214663	0.004526645	No	NA	NA	NA	NA	NA	NA	NA	NA	NA	NA
CHOYP_BRAFLDRAFT_124240.1.1.m.8573	-0.005680678	0.003864236	No	NA	NA	NA	NA	NA	NA	NA	NA	NA	NA
CHOYP_BRAFLDRAFT_124260.1.1.m.8355	0	0	No	NA	NA	NA	NA	NA	NA	NA	NA	NA	NA
CHOYP_BRAFLDRAFT_124275.1.1.m.8900	0.002397509	-0.001789111	No	NA	NA	NA	NA	NA	NA	NA	NA	NA	NA
CHOYP_BRAFLDRAFT_124284.1.1.m.33673	-0.004951341	-0.00204824	No	NA	NA	NA	NA	NA	NA	NA	NA	NA	NA
CHOYP_BRAFLDRAFT_124476.1.4.m.1812	0.000981548	-0.001468861	No	NA	NA	NA	NA	NA	NA	NA	NA	NA	NA
CHOYP_BRAFLDRAFT_124476.3.4.m.48503	0.001552735	0.001621781	No	NA	NA	NA	NA	NA	NA	NA	NA	NA	NA
CHOYP_BRAFLDRAFT_124523.1.1.m.18960	-0.002469795	-0.022822592	No	NA	NA	NA	NA	NA	NA	NA	NA	NA	NA
CHOYP_BRAFLDRAFT_124526.1.1.m.25228	0	0	No	NA	NA	NA	NA	NA	NA	NA	NA	NA	NA
CHOYP_BRAFLDRAFT_124536.1.2.m.10835	-0.001878865	0.003521018	No	NA	NA	NA	NA	NA	NA	NA	NA	NA	NA
CHOYP_BRAFLDRAFT_124611.1.1.m.34341	0.000793648	0.01624882	No	NA	NA	NA	NA	NA	NA	NA	NA	NA	NA
CHOYP_BRAFLDRAFT_124637.1.1.m.26435	-0.000880281	-0.004090372	No	NA	NA	NA	NA	NA	NA	NA	NA	NA	NA
CHOYP_BRAFLDRAFT_124675.1.1.m.61945	0.005031031	-0.018614796	No	NA	NA	NA	NA	NA	NA	NA	NA	NA	NA
CHOYP_BRAFLDRAFT_124686.1.1.m.18409	0.002165175	-0.001473919	No	NA	NA	NA	NA	NA	NA	NA	NA	NA	NA
CHOYP_BRAFLDRAFT_124878.1.1.m.55561	0.001076212	-0.003161698	No	NA	NA	NA	NA	NA	NA	NA	NA	NA	NA
CHOYP_BRAFLDRAFT_124950.1.1.m.8139	0.002170878	-0.023185331	No	NA	NA	NA	NA	NA	NA	NA	NA	NA	NA
CHOYP_BRAFLDRAFT_124962.1.1.m.57433	-0.007545392	0.016731092	No	NA	NA	NA	NA	NA	NA	NA	NA	NA	NA
CHOYP_BRAFLDRAFT_124972.1.5.m.3843	0.004283321	0.003780675	No	NA	NA	NA	NA	NA	NA	NA	NA	NA	NA
CHOYP_BRAFLDRAFT_124972.1.5.m.3844	-0.001461912	0.001288516	No	NA	NA	NA	NA	NA	NA	NA	NA	NA	NA
CHOYP_BRAFLDRAFT_124972.2.5.m.4101	-0.004043319	0.000211273	No	NA	NA	NA	NA	NA	NA	NA	NA	NA	NA
CHOYP_BRAFLDRAFT_125037.1.3.m.2939	6.25E-05	0.001005487	No	NA	NA	NA	NA	NA	NA	NA	NA	NA	NA
CHOYP_BRAFLDRAFT_125037.2.3.m.13981	0.001410616	-0.000381189	No	NA	NA	NA	NA	NA	NA	NA	NA	NA	NA
CHOYP_BRAFLDRAFT_125104.1.1.m.31139	-0.015529354	-0.009882843	No	NA	NA	NA	NA	NA	NA	NA	NA	NA	NA
CHOYP_BRAFLDRAFT_125119.1.1.m.57550	-0.001980157	-0.003153249	No	NA	NA	NA	NA	NA	NA	NA	NA	NA	NA
CHOYP_BRAFLDRAFT_125234.2.2.m.19033	-0.000304149	-0.000456608	No	NA	NA	NA	NA	NA	NA	NA	NA	NA	NA
CHOYP_BRAFLDRAFT_125263.1.9.m.7394	-0.009249286	-0.007467551	No	NA	NA	NA	NA	NA	NA	NA	NA	NA	NA
CHOYP_BRAFLDRAFT_125265.2.4.m.18968	-0.003610705	0.004901809	No	NA	NA	NA	NA	NA	NA	NA	NA	NA	NA
CHOYP_BRAFLDRAFT_125270.1.1.m.2429	0.0027893	-0.000753749	No	NA	NA	NA	NA	NA	NA	NA	NA	NA	NA
CHOYP_BRAFLDRAFT_125327.1.1.m.29699	0.001088271	-0.000766941	No	NA	NA	NA	NA	NA	NA	NA	NA	NA	NA
CHOYP_BRAFLDRAFT_125356.3.3.m.35009	4.87E-05	0.01038074	No	NA	NA	NA	NA	NA	NA	NA	NA	NA	NA
CHOYP_BRAFLDRAFT_125389.1.1.m.62938	-0.001342733	0.008650626	No	NA	NA	NA	NA	NA	NA	NA	NA	NA	NA
CHOYP_BRAFLDRAFT_125403.1.1.m.30476	-0.007328554	0.002455457	No	NA	NA	NA	NA	NA	NA	NA	NA	NA	NA
CHOYP_BRAFLDRAFT_125405.1.1.m.5741	0.013049526	0.007111494	No	NA	NA	NA	NA	NA	NA	NA	NA	NA	NA
CHOYP_BRAFLDRAFT_125481.1.1.m.4369	-0.00345178	-0.002352456	No	NA	NA	NA	NA	NA	NA	NA	NA	NA	NA
CHOYP_BRAFLDRAFT_125501.1.1.m.30916	0.002167601	0.002734695	No	NA	NA	NA	NA	NA	NA	NA	NA	NA	NA
CHOYP_BRAFLDRAFT_125516.1.1.m.13150	-7.35E-05	0.009752261	No	NA	NA	NA	NA	NA	NA	NA	NA	NA	NA
CHOYP_BRAFLDRAFT_125550.1.5.m.9080	-0.014069654	-0.008953893	No	NA	NA	NA	NA	NA	NA	NA	NA	NA	NA
CHOYP_BRAFLDRAFT_125634.1.1.m.14767	0.003677631	0.002467813	No	NA	NA	NA	NA	NA	NA	NA	NA	NA	NA
CHOYP_BRAFLDRAFT_125658.1.1.m.27104	0.019610818	-0.015084043	No	NA	NA	NA	NA	NA	NA	NA	NA	NA	NA
CHOYP_BRAFLDRAFT_125670.1.1.m.9555	-0.01058948	-0.00443481	No	NA	NA	NA	NA	NA	NA	NA	NA	NA	NA
CHOYP_BRAFLDRAFT_125701.1.3.m.18477	0.001426036	-0.002353592	No	NA	NA	NA	NA	NA	NA	NA	NA	NA	NA
CHOYP_BRAFLDRAFT_125724.1.1.m.30781	-0.012111755	-0.000829865	No	NA	NA	NA	NA	NA	NA	NA	NA	NA	NA
CHOYP_BRAFLDRAFT_125729.1.1.m.50316	-0.0056978	-0.009163604	No	NA	NA	NA	NA	NA	NA	NA	NA	NA	NA
CHOYP_BRAFLDRAFT_125731.1.1.m.6261	-0.008145711	0.00970396	No	NA	NA	NA	NA	NA	NA	NA	NA	NA	NA
CHOYP_BRAFLDRAFT_125735.1.3.m.26333	0.00141157	-0.01911359	No	NA	NA	NA	NA	NA	NA	NA	NA	NA	NA
CHOYP_BRAFLDRAFT_125780.1.1.m.60450	0.000635621	0.001553199	No	NA	NA	NA	NA	NA	NA	NA	NA	NA	NA
CHOYP_BRAFLDRAFT_125840.1.1.m.58396	-0.00231641	-0.004306766	No	NA	NA	NA	NA	NA	NA	NA	NA	NA	NA
CHOYP_BRAFLDRAFT_125862.1.1.m.27159	-0.024225217	0.007720332	No	NA	NA	NA	NA	NA	NA	NA	NA	NA	NA
CHOYP_BRAFLDRAFT_125880.1.3.m.7081	-0.002655708	0.000348695	No	NA	NA	NA	NA	NA	NA	NA	NA	NA	NA
CHOYP_BRAFLDRAFT_125880.3.3.m.26918	-0.022783867	0.030761747	No	NA	NA	NA	NA	NA	NA	NA	NA	NA	NA
CHOYP_BRAFLDRAFT_125998.1.1.m.63211	-0.020137774	0.002514314	No	NA	NA	NA	NA	NA	NA	NA	NA	NA	NA
CHOYP_BRAFLDRAFT_125999.1.1.m.24819	0.004673613	0.0176101	No	NA	NA	NA	NA	NA	NA	NA	NA	NA	NA
CHOYP_BRAFLDRAFT_126058.1.1.m.1201	0	0	No	NA	NA	NA	NA	NA	NA	NA	NA	NA	NA
CHOYP_BRAFLDRAFT_126152.2.2.m.42694	0.01075793	0.000537825	No	NA	NA	NA	NA	NA	NA	NA	NA	NA	NA
CHOYP_BRAFLDRAFT_126227.1.1.m.24340	0.004527228	-0.026185954	No	NA	NA	NA	NA	NA	NA	NA	NA	NA	NA
CHOYP_BRAFLDRAFT_126338.1.1.m.59058	-0.004267442	-0.003928257	No	NA	NA	NA	NA	NA	NA	NA	NA	NA	NA
CHOYP_BRAFLDRAFT_126352.2.2.m.64882	-0.002301375	-0.015459052	No	NA	NA	NA	NA	NA	NA	NA	NA	NA	NA
CHOYP_BRAFLDRAFT_126371.3.3.m.66053	-0.002294398	-0.002305088	No	NA	NA	NA	NA	NA	NA	NA	NA	NA	NA
CHOYP_BRAFLDRAFT_126378.2.2.m.11826	-0.030766752	-0.019579885	No	NA	NA	NA	NA	NA	NA	NA	NA	NA	NA
CHOYP_BRAFLDRAFT_126379.1.3.m.5102	0	0	No	NA	NA	NA	NA	NA	NA	NA	NA	NA	NA
CHOYP_BRAFLDRAFT_126411.1.1.m.49664	-0.000490314	0.00127785	No	NA	NA	NA	NA	NA	NA	NA	NA	NA	NA
CHOYP_BRAFLDRAFT_126506.1.1.m.60629	0.004561796	0.009532468	No	NA	NA	NA	NA	NA	NA	NA	NA	NA	NA
CHOYP_BRAFLDRAFT_126555.2.6.m.5075	0.016959801	0.015283863	No	NA	NA	NA	NA	NA	NA	NA	NA	NA	NA
CHOYP_BRAFLDRAFT_126555.6.6.m.54234	-0.009295941	-0.005915914	No	NA	NA	NA	NA	NA	NA	NA	NA	NA	NA
CHOYP_BRAFLDRAFT_126596.1.1.m.64385	-0.009719892	0.007227947	No	NA	NA	NA	NA	NA	NA	NA	NA	NA	NA
CHOYP_BRAFLDRAFT_126603.1.1.m.31078	-0.010516467	0.002320662	No	NA	NA	NA	NA	NA	NA	NA	NA	NA	NA
CHOYP_BRAFLDRAFT_126700.1.2.m.17811	-0.00091962	-0.000980381	No	NA	NA	NA	NA	NA	NA	NA	NA	NA	NA
CHOYP_BRAFLDRAFT_126750.1.1.m.40768	0.006963519	0.034769886	No	NA	NA	NA	NA	NA	NA	NA	NA	NA	NA
CHOYP_BRAFLDRAFT_126756.1.1.m.29611	-0.012859858	0.011937704	No	NA	NA	NA	NA	NA	NA	NA	NA	NA	NA
CHOYP_BRAFLDRAFT_126767.1.3.m.6394	0.005604204	-0.002625078	No	NA	NA	NA	NA	NA	NA	NA	NA	NA	NA
CHOYP_BRAFLDRAFT_126822.1.1.m.14626	-0.009079001	-0.000252164	No	NA	NA	NA	NA	NA	NA	NA	NA	NA	NA
CHOYP_BRAFLDRAFT_126826.1.1.m.14796	0.014098589	-0.006193645	No	NA	NA	NA	NA	NA	NA	NA	NA	NA	NA
CHOYP_BRAFLDRAFT_126856.1.3.m.24519	-0.014160014	-0.001198522	No	NA	NA	NA	NA	NA	NA	NA	NA	NA	NA
CHOYP_BRAFLDRAFT_126856.2.3.m.30577	-0.001719453	0.000257568	No	NA	NA	NA	NA	NA	NA	NA	NA	NA	NA
CHOYP_BRAFLDRAFT_126923.1.1.m.5580	-0.013671935	0.009417918	No	NA	NA	NA	NA	NA	NA	NA	NA	NA	NA
CHOYP_BRAFLDRAFT_126943.1.3.m.6839	0.005672533	0.006717666	No	NA	NA	NA	NA	NA	NA	NA	NA	NA	NA
CHOYP_BRAFLDRAFT_127028.1.1.m.18415	-0.000219821	0.001743408	No	NA	NA	NA	NA	NA	NA	NA	NA	NA	NA
CHOYP_BRAFLDRAFT_127065.1.7.m.4586	-0.00810133	0.00683676	No	NA	NA	NA	NA	NA	NA	NA	NA	NA	NA
CHOYP_BRAFLDRAFT_127065.2.7.m.5835	-0.001950487	-0.010745331	No	NA	NA	NA	NA	NA	NA	NA	NA	NA	NA
CHOYP_BRAFLDRAFT_127065.3.7.m.15669	-0.001039639	-0.002267621	No	NA	NA	NA	NA	NA	NA	NA	NA	NA	NA
CHOYP_BRAFLDRAFT_127065.6.7.m.30727	-0.020783309	-0.005403919	No	NA	NA	NA	NA	NA	NA	NA	NA	NA	NA
CHOYP_BRAFLDRAFT_127065.7.7.m.57708	0.003875143	-0.004507083	No	NA	NA	NA	NA	NA	NA	NA	NA	NA	NA
CHOYP_BRAFLDRAFT_127100.1.2.m.2218	0.000838709	3.34E-05	No	NA	NA	NA	NA	NA	NA	NA	NA	NA	NA
CHOYP_BRAFLDRAFT_127100.2.2.m.42594	0.003558885	0.003239928	No	NA	NA	NA	NA	NA	NA	NA	NA	NA	NA
CHOYP_BRAFLDRAFT_127105.1.1.m.21922	0.001704523	-0.000439862	No	NA	NA	NA	NA	NA	NA	NA	NA	NA	NA
CHOYP_BRAFLDRAFT_127252.1.1.m.16242	0.002264585	0.008371993	No	NA	NA	NA	NA	NA	NA	NA	NA	NA	NA
CHOYP_BRAFLDRAFT_127356.1.2.m.8691	0.000212038	0.005116361	No	NA	NA	NA	NA	NA	NA	NA	NA	NA	NA
CHOYP_BRAFLDRAFT_127466.1.1.m.62415	-0.009479743	0.00847296	No	NA	NA	NA	NA	NA	NA	NA	NA	NA	NA
CHOYP_BRAFLDRAFT_127486.1.1.m.57687	0	0	No	NA	NA	NA	NA	NA	NA	NA	NA	NA	NA
CHOYP_BRAFLDRAFT_127497.1.1.m.35445	-0.006937445	0.008651116	No	NA	NA	NA	NA	NA	NA	NA	NA	NA	NA
CHOYP_BRAFLDRAFT_127510.1.1.m.48935	-0.015994321	-0.010178747	No	NA	NA	NA	NA	NA	NA	NA	NA	NA	NA
CHOYP_BRAFLDRAFT_127851.1.1.m.10499	-0.00268326	0.004545938	No	NA	NA	NA	NA	NA	NA	NA	NA	NA	NA
CHOYP_BRAFLDRAFT_128029.1.1.m.63515	-0.0183539	-0.00662199	No	NA	NA	NA	NA	NA	NA	NA	NA	NA	NA
CHOYP_BRAFLDRAFT_128033.2.2.m.54293	0.012341198	0.00518553	No	NA	NA	NA	NA	NA	NA	NA	NA	NA	NA
CHOYP_BRAFLDRAFT_128100.1.1.m.10153	-0.003733287	0.018975448	No	NA	NA	NA	NA	NA	NA	NA	NA	NA	NA
CHOYP_BRAFLDRAFT_128129.1.1.m.63237	-0.018816741	-0.017485922	No	NA	NA	NA	NA	NA	NA	NA	NA	NA	NA
CHOYP_BRAFLDRAFT_128345.1.1.m.9897	-0.008087294	-0.005146734	No	NA	NA	NA	NA	NA	NA	NA	NA	NA	NA
CHOYP_BRAFLDRAFT_128432.1.1.m.8945	0.008367587	0.018597167	No	NA	NA	NA	NA	NA	NA	NA	NA	NA	NA
CHOYP_BRAFLDRAFT_128459.1.3.m.21899	-0.019424069	-0.021166657	No	NA	NA	NA	NA	NA	NA	NA	NA	NA	NA
CHOYP_BRAFLDRAFT_128460.1.2.m.7232	-0.007381047	-0.008752859	No	NA	NA	NA	NA	NA	NA	NA	NA	NA	NA
CHOYP_BRAFLDRAFT_128562.2.4.m.33663	-0.008908817	0.000761132	No	NA	NA	NA	NA	NA	NA	NA	NA	NA	NA
CHOYP_BRAFLDRAFT_128749.1.1.m.56605	-0.000965404	0.001485792	No	NA	NA	NA	NA	NA	NA	NA	NA	NA	NA
CHOYP_BRAFLDRAFT_128799.1.1.m.29183	-0.007704553	-0.022413934	No	NA	NA	NA	NA	NA	NA	NA	NA	NA	NA
CHOYP_BRAFLDRAFT_128825.1.1.m.10785	-0.00622024	-0.010769514	No	NA	NA	NA	NA	NA	NA	NA	NA	NA	NA
CHOYP_BRAFLDRAFT_128828.1.2.m.7356	-0.014197552	0.019936475	No	NA	NA	NA	NA	NA	NA	NA	NA	NA	NA
CHOYP_BRAFLDRAFT_128878.1.1.m.42339	-0.000901839	0.001181218	No	NA	NA	NA	NA	NA	NA	NA	NA	NA	NA
CHOYP_BRAFLDRAFT_128887.2.2.m.46965	-0.0037851	-0.018188653	No	NA	NA	NA	NA	NA	NA	NA	NA	NA	NA
CHOYP_BRAFLDRAFT_128944.1.2.m.19981	-0.011163692	0.014401944	No	NA	NA	NA	NA	NA	NA	NA	NA	NA	NA
CHOYP_BRAFLDRAFT_129004.15.15.m.60150	-0.006249458	0.011747927	No	NA	NA	NA	NA	NA	NA	NA	NA	NA	NA
CHOYP_BRAFLDRAFT_129034.1.1.m.17626	-0.004837232	0.006566913	No	NA	NA	NA	NA	NA	NA	NA	NA	NA	NA
CHOYP_BRAFLDRAFT_129048.1.1.m.1769	0.009510639	-0.004636585	No	NA	NA	NA	NA	NA	NA	NA	NA	NA	NA
CHOYP_BRAFLDRAFT_129063.1.1.m.15419	0.006664872	-0.001350161	No	NA	NA	NA	NA	NA	NA	NA	NA	NA	NA
CHOYP_BRAFLDRAFT_129074.1.1.m.25032	-0.002535982	0.014314115	No	NA	NA	NA	NA	NA	NA	NA	NA	NA	NA
CHOYP_BRAFLDRAFT_129108.1.2.m.2456	0.010469439	0.006589668	No	NA	NA	NA	NA	NA	NA	NA	NA	NA	NA
CHOYP_BRAFLDRAFT_129234.1.1.m.10468	-0.000416298	0.002491707	No	NA	NA	NA	NA	NA	NA	NA	NA	NA	NA
CHOYP_BRAFLDRAFT_129259.1.1.m.9267	0.003275202	0.001715313	No	NA	NA	NA	NA	NA	NA	NA	NA	NA	NA
CHOYP_BRAFLDRAFT_129513.1.1.m.51276	0.001924761	0.001271552	No	NA	NA	NA	NA	NA	NA	NA	NA	NA	NA
CHOYP_BRAFLDRAFT_129885.1.2.m.24564	-0.00124674	0.000709734	No	NA	NA	NA	NA	NA	NA	NA	NA	NA	NA
CHOYP_BRAFLDRAFT_129885.2.2.m.34895	-0.000305332	-0.010761872	No	NA	NA	NA	NA	NA	NA	NA	NA	NA	NA
CHOYP_BRAFLDRAFT_129914.1.3.m.8213	0.003851221	0.004548193	No	NA	NA	NA	NA	NA	NA	NA	NA	NA	NA
CHOYP_BRAFLDRAFT_129932.1.1.m.30332	-0.016396837	0.000549736	No	NA	NA	NA	NA	NA	NA	NA	NA	NA	NA
CHOYP_BRAFLDRAFT_129967.1.4.m.4020	-0.004103094	-0.002611199	No	NA	NA	NA	NA	NA	NA	NA	NA	NA	NA
CHOYP_BRAFLDRAFT_129967.3.4.m.41916	-0.002336883	-0.000609419	No	NA	NA	NA	NA	NA	NA	NA	NA	NA	NA
CHOYP_BRAFLDRAFT_129967.4.4.m.64315	0.011477144	-0.005989211	No	NA	NA	NA	NA	NA	NA	NA	NA	NA	NA
CHOYP_BRAFLDRAFT_130097.1.1.m.12458	-0.005734897	0.003012635	No	NA	NA	NA	NA	NA	NA	NA	NA	NA	NA
CHOYP_BRAFLDRAFT_130131.1.1.m.11020	0.017948677	0.02376021	No	NA	NA	NA	NA	NA	NA	NA	NA	NA	NA
CHOYP_BRAFLDRAFT_130395.1.1.m.38394	-6.48E-05	0.008603671	No	NA	NA	NA	NA	NA	NA	NA	NA	NA	NA
CHOYP_BRAFLDRAFT_130685.1.1.m.63499	-0.013600456	-0.008655297	No	NA	NA	NA	NA	NA	NA	NA	NA	NA	NA
CHOYP_BRAFLDRAFT_130809.1.1.m.5127	0.003459109	-0.00356957	No	NA	NA	NA	NA	NA	NA	NA	NA	NA	NA
CHOYP_BRAFLDRAFT_130974.1.1.m.28374	0.000168934	0.001989957	No	NA	NA	NA	NA	NA	NA	NA	NA	NA	NA
CHOYP_BRAFLDRAFT_131134.3.3.m.16643	-0.00568346	0.012066779	No	NA	NA	NA	NA	NA	NA	NA	NA	NA	NA
CHOYP_BRAFLDRAFT_131151.3.4.m.57848	-0.003813349	-0.015432568	No	NA	NA	NA	NA	NA	NA	NA	NA	NA	NA
CHOYP_BRAFLDRAFT_131151.4.4.m.58019	-0.002182345	0.003209054	No	NA	NA	NA	NA	NA	NA	NA	NA	NA	NA
CHOYP_BRAFLDRAFT_131216.1.1.m.8822	0.002086047	-0.00056371	No	NA	NA	NA	NA	NA	NA	NA	NA	NA	NA
CHOYP_BRAFLDRAFT_131227.1.1.m.24973	0.008948419	-0.004774583	No	NA	NA	NA	NA	NA	NA	NA	NA	NA	NA
CHOYP_BRAFLDRAFT_131414.1.1.m.9300	-0.0078588	-0.003743707	No	NA	NA	NA	NA	NA	NA	NA	NA	NA	NA
CHOYP_BRAFLDRAFT_131608.1.1.m.44249	-0.003371175	-0.012841983	No	NA	NA	NA	NA	NA	NA	NA	NA	NA	NA
CHOYP_BRAFLDRAFT_131621.1.1.m.56341	0.003883696	0.003279903	No	NA	NA	NA	NA	NA	NA	NA	NA	NA	NA
CHOYP_BRAFLDRAFT_131834.1.1.m.29489	8.23E-05	0.001425168	No	NA	NA	NA	NA	NA	NA	NA	NA	NA	NA
CHOYP_BRAFLDRAFT_132233.1.4.m.13687	0.004449372	0.003617889	No	NA	NA	NA	NA	NA	NA	NA	NA	NA	NA
CHOYP_BRAFLDRAFT_132336.1.1.m.26677	-0.008337967	0.012634637	No	NA	NA	NA	NA	NA	NA	NA	NA	NA	NA
CHOYP_BRAFLDRAFT_132957.1.1.m.51287	-0.016227149	-0.002577546	No	NA	NA	NA	NA	NA	NA	NA	NA	NA	NA
CHOYP_BRAFLDRAFT_133135.1.1.m.18788	-0.009909851	-0.006306605	No	NA	NA	NA	NA	NA	NA	NA	NA	NA	NA
CHOYP_BRAFLDRAFT_136434.1.1.m.33244	-0.004969616	-0.007073005	No	NA	NA	NA	NA	NA	NA	NA	NA	NA	NA
CHOYP_BRAFLDRAFT_140951.1.1.m.40225	0.015643961	0.013950578	No	NA	NA	NA	NA	NA	NA	NA	NA	NA	NA
CHOYP_BRAFLDRAFT_150340.1.4.m.7435	0.020711096	-0.010832167	No	NA	NA	NA	NA	NA	NA	NA	NA	NA	NA
CHOYP_BRAFLDRAFT_153908.1.2.m.1377	-0.004110989	0.000858818	No	NA	NA	NA	NA	NA	NA	NA	NA	NA	NA
CHOYP_BRAFLDRAFT_154839.1.1.m.13878	0.001105747	0.01056996	No	NA	NA	NA	NA	NA	NA	NA	NA	NA	NA
CHOYP_BRAFLDRAFT_161161.1.1.m.39447	-0.003999685	0.005429879	No	NA	NA	NA	NA	NA	NA	NA	NA	NA	NA
CHOYP_BRAFLDRAFT_165799.1.1.m.33332	-0.026374268	-0.016784519	No	NA	NA	NA	NA	NA	NA	NA	NA	NA	NA
CHOYP_BRAFLDRAFT_194931.1.1.m.46966	-0.009732815	0.009930659	No	NA	NA	NA	NA	NA	NA	NA	NA	NA	NA
CHOYP_BRAFLDRAFT_199108.1.2.m.24078	0.012329411	-0.006197074	No	NA	NA	NA	NA	NA	NA	NA	NA	NA	NA
CHOYP_BRAFLDRAFT_199346.1.3.m.11369	0.005685726	-0.010322337	No	NA	NA	NA	NA	NA	NA	NA	NA	NA	NA
CHOYP_BRAFLDRAFT_200206.1.1.m.35419	-0.000287924	-0.007837749	No	NA	NA	NA	NA	NA	NA	NA	NA	NA	NA
CHOYP_BRAFLDRAFT_200527.1.1.m.601	0.003270433	-0.000736084	No	NA	NA	NA	NA	NA	NA	NA	NA	NA	NA
CHOYP_BRAFLDRAFT_202318.1.1.m.4330	-0.006733078	0.005792637	No	NA	NA	NA	NA	NA	NA	NA	NA	NA	NA
CHOYP_BRAFLDRAFT_202721.1.2.m.18687	-0.005872241	-0.005325128	No	NA	NA	NA	NA	NA	NA	NA	NA	NA	NA
CHOYP_BRAFLDRAFT_202783.1.2.m.21505	0.002472376	0.011361646	No	NA	NA	NA	NA	NA	NA	NA	NA	NA	NA
CHOYP_BRAFLDRAFT_203026.1.1.m.61263	0.000938203	-0.000957443	No	NA	NA	NA	NA	NA	NA	NA	NA	NA	NA
CHOYP_BRAFLDRAFT_203057.1.1.m.47437	-0.007983927	0.001222088	No	NA	NA	NA	NA	NA	NA	NA	NA	NA	NA
CHOYP_BRAFLDRAFT_203393.1.2.m.16760	-0.00292731	0.019376394	No	NA	NA	NA	NA	NA	NA	NA	NA	NA	NA
CHOYP_BRAFLDRAFT_203655.1.2.m.10	-0.016954473	-0.002928309	No	NA	NA	NA	NA	NA	NA	NA	NA	NA	NA
CHOYP_BRAFLDRAFT_203655.2.2.m.20185	-0.007982516	-0.010261277	No	NA	NA	NA	NA	NA	NA	NA	NA	NA	NA
CHOYP_BRAFLDRAFT_204357.1.1.m.62329	-0.01274438	-0.008110492	No	NA	NA	NA	NA	NA	NA	NA	NA	NA	NA
CHOYP_BRAFLDRAFT_204501.1.1.m.910	-0.001790067	-0.001862933	No	NA	NA	NA	NA	NA	NA	NA	NA	NA	NA
CHOYP_BRAFLDRAFT_204736.1.2.m.27864	-0.03189603	0.001757534	No	NA	NA	NA	NA	NA	NA	NA	NA	NA	NA
CHOYP_BRAFLDRAFT_204736.2.2.m.63327	0.00131564	0.004765398	No	NA	NA	NA	NA	NA	NA	NA	NA	NA	NA
CHOYP_BRAFLDRAFT_204871.1.1.m.66069	0.006188393	0.003537801	No	NA	NA	NA	NA	NA	NA	NA	NA	NA	NA
CHOYP_BRAFLDRAFT_204923.1.2.m.1690	-0.000172187	0.001191858	No	NA	NA	NA	NA	NA	NA	NA	NA	NA	NA
CHOYP_BRAFLDRAFT_204923.2.2.m.63877	-0.011334577	0.003752085	No	NA	NA	NA	NA	NA	NA	NA	NA	NA	NA
CHOYP_BRAFLDRAFT_205095.2.2.m.62915	-0.005904872	0.005704255	No	NA	NA	NA	NA	NA	NA	NA	NA	NA	NA
CHOYP_BRAFLDRAFT_205939.3.3.m.64021	0.018168734	-0.009361198	No	NA	NA	NA	NA	NA	NA	NA	NA	NA	NA
CHOYP_BRAFLDRAFT_206799.1.23.m.3242	0.003528202	-0.000953421	No	NA	NA	NA	NA	NA	NA	NA	NA	NA	NA
CHOYP_BRAFLDRAFT_206907.11.11.m.60959	-0.005217835	0.005674198	No	NA	NA	NA	NA	NA	NA	NA	NA	NA	NA
CHOYP_BRAFLDRAFT_206907.11.11.m.60961	0.000761467	0.000736402	No	NA	NA	NA	NA	NA	NA	NA	NA	NA	NA
CHOYP_BRAFLDRAFT_206907.5.11.m.19273	0.001454882	-0.0037676	No	NA	NA	NA	NA	NA	NA	NA	NA	NA	NA
CHOYP_BRAFLDRAFT_206907.6.11.m.30690	0.018485089	-0.005046515	No	NA	NA	NA	NA	NA	NA	NA	NA	NA	NA
CHOYP_BRAFLDRAFT_208090.1.1.m.45354	-0.002777563	-0.002936996	No	NA	NA	NA	NA	NA	NA	NA	NA	NA	NA
CHOYP_BRAFLDRAFT_208117.3.3.m.56788	0.018449528	-0.000951955	No	NA	NA	NA	NA	NA	NA	NA	NA	NA	NA
CHOYP_BRAFLDRAFT_208160.1.2.m.4498	-0.02195271	0.016768031	No	NA	NA	NA	NA	NA	NA	NA	NA	NA	NA
CHOYP_BRAFLDRAFT_208197.18.21.m.59194	0.003842605	0.004538018	No	NA	NA	NA	NA	NA	NA	NA	NA	NA	NA
CHOYP_BRAFLDRAFT_208197.2.21.m.9816	0.000851263	0.000102603	No	NA	NA	NA	NA	NA	NA	NA	NA	NA	NA
CHOYP_BRAFLDRAFT_208197.5.21.m.21756	-0.009920573	-0.002966393	No	NA	NA	NA	NA	NA	NA	NA	NA	NA	NA
CHOYP_BRAFLDRAFT_208293.10.20.m.53518	-0.001296438	-0.014713388	No	NA	NA	NA	NA	NA	NA	NA	NA	NA	NA
CHOYP_BRAFLDRAFT_208293.15.20.m.61604	0.005944577	0.003457846	No	NA	NA	NA	NA	NA	NA	NA	NA	NA	NA
CHOYP_BRAFLDRAFT_208293.6.20.m.36168	0.002342212	-0.000172551	No	NA	NA	NA	NA	NA	NA	NA	NA	NA	NA
CHOYP_BRAFLDRAFT_208436.1.32.m.14239	0.003641228	-0.012946603	No	NA	NA	NA	NA	NA	NA	NA	NA	NA	NA
CHOYP_BRAFLDRAFT_208436.11.32.m.42955	0.00418819	-0.005348551	No	NA	NA	NA	NA	NA	NA	NA	NA	NA	NA
CHOYP_BRAFLDRAFT_208436.18.32.m.58763	-0.004981442	0.004028889	No	NA	NA	NA	NA	NA	NA	NA	NA	NA	NA
CHOYP_BRAFLDRAFT_208436.22.32.m.59131	0.003461583	-0.000600348	No	NA	NA	NA	NA	NA	NA	NA	NA	NA	NA
CHOYP_BRAFLDRAFT_208436.25.32.m.60144	0.008839623	0.00749016	No	NA	NA	NA	NA	NA	NA	NA	NA	NA	NA
CHOYP_BRAFLDRAFT_208436.27.32.m.61232	0.006576263	-0.011939091	No	NA	NA	NA	NA	NA	NA	NA	NA	NA	NA
CHOYP_BRAFLDRAFT_208436.28.32.m.61328	-0.008554693	-0.004701952	No	NA	NA	NA	NA	NA	NA	NA	NA	NA	NA
CHOYP_BRAFLDRAFT_208436.29.32.m.61624	0.000794236	-0.011654145	No	NA	NA	NA	NA	NA	NA	NA	NA	NA	NA
CHOYP_BRAFLDRAFT_208436.30.32.m.61782	0.004576758	-0.010413265	No	NA	NA	NA	NA	NA	NA	NA	NA	NA	NA
CHOYP_BRAFLDRAFT_208436.4.32.m.22687	0.007104246	0.000795159	No	NA	NA	NA	NA	NA	NA	NA	NA	NA	NA
CHOYP_BRAFLDRAFT_208436.8.32.m.36574	-0.000789588	-0.014525289	No	NA	NA	NA	NA	NA	NA	NA	NA	NA	NA
CHOYP_BRAFLDRAFT_208819.1.1.m.61941	-0.00100333	-0.003406708	No	NA	NA	NA	NA	NA	NA	NA	NA	NA	NA
CHOYP_BRAFLDRAFT_208819.1.1.m.61942	-0.002410204	0.003144644	No	NA	NA	NA	NA	NA	NA	NA	NA	NA	NA
CHOYP_BRAFLDRAFT_209304.2.2.m.63768	-0.003264081	0.004431241	No	NA	NA	NA	NA	NA	NA	NA	NA	NA	NA
CHOYP_BRAFLDRAFT_209933.1.1.m.29283	0.008731985	-0.013208402	No	NA	NA	NA	NA	NA	NA	NA	NA	NA	NA
CHOYP_BRAFLDRAFT_210874.1.1.m.28596	-0.007886845	0.009385875	No	NA	NA	NA	NA	NA	NA	NA	NA	NA	NA
CHOYP_BRAFLDRAFT_211853.1.1.m.18681	0.000282842	-0.004450063	No	NA	NA	NA	NA	NA	NA	NA	NA	NA	NA
CHOYP_BRAFLDRAFT_212086.1.11.m.20083	0.009121134	-0.002735897	No	NA	NA	NA	NA	NA	NA	NA	NA	NA	NA
CHOYP_BRAFLDRAFT_212086.4.11.m.42448	0.00558019	0.004047617	No	NA	NA	NA	NA	NA	NA	NA	NA	NA	NA
CHOYP_BRAFLDRAFT_212086.9.11.m.60590	0.00816896	0.012284175	No	NA	NA	NA	NA	NA	NA	NA	NA	NA	NA
CHOYP_BRAFLDRAFT_212438.1.1.m.29117	0.008867193	-0.010718194	No	NA	NA	NA	NA	NA	NA	NA	NA	NA	NA
CHOYP_BRAFLDRAFT_214346.1.1.m.56462	-0.014554004	0.02758591	No	NA	NA	NA	NA	NA	NA	NA	NA	NA	NA
CHOYP_BRAFLDRAFT_214348.1.2.m.42797	-0.001125159	-0.026808681	No	NA	NA	NA	NA	NA	NA	NA	NA	NA	NA
CHOYP_BRAFLDRAFT_214348.2.2.m.59996	-0.000882365	-0.006000106	No	NA	NA	NA	NA	NA	NA	NA	NA	NA	NA
CHOYP_BRAFLDRAFT_214790.1.1.m.15955	0.002841597	-0.000767881	No	NA	NA	NA	NA	NA	NA	NA	NA	NA	NA
CHOYP_BRAFLDRAFT_215087.1.1.m.66618	0.005606453	-0.011893075	No	NA	NA	NA	NA	NA	NA	NA	NA	NA	NA
CHOYP_BRAFLDRAFT_215208.1.1.m.40012	-8.20E-05	0.010879322	No	NA	NA	NA	NA	NA	NA	NA	NA	NA	NA
CHOYP_BRAFLDRAFT_215283.1.1.m.1467	0.003128086	-0.009532394	No	NA	NA	NA	NA	NA	NA	NA	NA	NA	NA
CHOYP_BRAFLDRAFT_215361.1.1.m.55455	0.000178805	-0.001487057	No	NA	NA	NA	NA	NA	NA	NA	NA	NA	NA
CHOYP_BRAFLDRAFT_215413.1.1.m.2004	0.008804471	-0.010343493	No	NA	NA	NA	NA	NA	NA	NA	NA	NA	NA
CHOYP_BRAFLDRAFT_215789.1.1.m.60401	-0.005953693	0.001813399	No	NA	NA	NA	NA	NA	NA	NA	NA	NA	NA
CHOYP_BRAFLDRAFT_215789.1.1.m.60405	0.000565122	0.002571476	No	NA	NA	NA	NA	NA	NA	NA	NA	NA	NA
CHOYP_BRAFLDRAFT_216204.1.1.m.30654	-0.000269839	0.003708213	No	NA	NA	NA	NA	NA	NA	NA	NA	NA	NA
CHOYP_BRAFLDRAFT_216893.1.1.m.18940	-0.007512519	0.005686623	No	NA	NA	NA	NA	NA	NA	NA	NA	NA	NA
CHOYP_BRAFLDRAFT_217332.2.2.m.51240	-0.010875518	-0.01726632	No	NA	NA	NA	NA	NA	NA	NA	NA	NA	NA
CHOYP_BRAFLDRAFT_217424.2.2.m.44576	-0.003107494	0.017467931	No	NA	NA	NA	NA	NA	NA	NA	NA	NA	NA
CHOYP_BRAFLDRAFT_217516.1.1.m.18628	-0.000301009	0.000678199	No	NA	NA	NA	NA	NA	NA	NA	NA	NA	NA
CHOYP_BRAFLDRAFT_218889.2.2.m.58058	-0.001285582	0.00295909	No	NA	NA	NA	NA	NA	NA	NA	NA	NA	NA
CHOYP_BRAFLDRAFT_219059.1.1.m.40577	-0.004692438	0.003389922	No	NA	NA	NA	NA	NA	NA	NA	NA	NA	NA
CHOYP_BRAFLDRAFT_219059.1.1.m.40578	-0.001871247	-0.003265331	No	NA	NA	NA	NA	NA	NA	NA	NA	NA	NA
CHOYP_BRAFLDRAFT_219160.1.1.m.58567	-0.006635593	0.002754461	No	NA	NA	NA	NA	NA	NA	NA	NA	NA	NA
CHOYP_BRAFLDRAFT_220284.1.1.m.29545	-0.003433531	-0.003511411	No	NA	NA	NA	NA	NA	NA	NA	NA	NA	NA
CHOYP_BRAFLDRAFT_220356.5.6.m.38505	0.007499487	-0.012935593	No	NA	NA	NA	NA	NA	NA	NA	NA	NA	NA
CHOYP_BRAFLDRAFT_221105.1.2.m.172	0.026734006	-0.019996487	No	NA	NA	NA	NA	NA	NA	NA	NA	NA	NA
CHOYP_BRAFLDRAFT_221105.2.2.m.18318	-0.007533866	0.015780308	No	NA	NA	NA	NA	NA	NA	NA	NA	NA	NA
CHOYP_BRAFLDRAFT_221115.1.1.m.28512	-0.001352792	0.000481756	No	NA	NA	NA	NA	NA	NA	NA	NA	NA	NA
CHOYP_BRAFLDRAFT_221294.2.2.m.52722	0	0	No	NA	NA	NA	NA	NA	NA	NA	NA	NA	NA
CHOYP_BRAFLDRAFT_221898.1.2.m.28353	-0.009715892	-0.014828894	No	NA	NA	NA	NA	NA	NA	NA	NA	NA	NA
CHOYP_BRAFLDRAFT_223290.2.2.m.30918	-0.010963424	0.018024599	No	NA	NA	NA	NA	NA	NA	NA	NA	NA	NA
CHOYP_BRAFLDRAFT_223429.1.2.m.30136	0.003279393	-0.005294698	No	NA	NA	NA	NA	NA	NA	NA	NA	NA	NA
CHOYP_BRAFLDRAFT_223429.2.2.m.38659	0.001428486	-0.002044968	No	NA	NA	NA	NA	NA	NA	NA	NA	NA	NA
CHOYP_BRAFLDRAFT_223476.1.1.m.30983	-0.002559612	0.007787415	No	NA	NA	NA	NA	NA	NA	NA	NA	NA	NA
CHOYP_BRAFLDRAFT_223573.1.1.m.4526	0.004309106	-0.001164443	No	NA	NA	NA	NA	NA	NA	NA	NA	NA	NA
CHOYP_BRAFLDRAFT_223623.1.1.m.11202	-0.017296048	0.025404919	No	NA	NA	NA	NA	NA	NA	NA	NA	NA	NA
CHOYP_BRAFLDRAFT_223894.1.1.m.7024	-0.000208556	0.015162402	No	NA	NA	NA	NA	NA	NA	NA	NA	NA	NA
CHOYP_BRAFLDRAFT_224325.1.3.m.26136	-0.004803013	0.006520459	No	NA	NA	NA	NA	NA	NA	NA	NA	NA	NA
CHOYP_BRAFLDRAFT_224325.3.3.m.52906	0.015653526	0.015320608	No	NA	NA	NA	NA	NA	NA	NA	NA	NA	NA
CHOYP_BRAFLDRAFT_224574.18.18.m.65591	0.012099844	-0.007788222	No	NA	NA	NA	NA	NA	NA	NA	NA	NA	NA
CHOYP_BRAFLDRAFT_224574.3.18.m.20799	-0.004327034	0.005874281	No	NA	NA	NA	NA	NA	NA	NA	NA	NA	NA
CHOYP_BRAFLDRAFT_224716.1.2.m.41344	-0.001222552	0.008692873	No	NA	NA	NA	NA	NA	NA	NA	NA	NA	NA
CHOYP_BRAFLDRAFT_225253.1.1.m.9264	-0.00205901	0.005688086	No	NA	NA	NA	NA	NA	NA	NA	NA	NA	NA
CHOYP_BRAFLDRAFT_225290.1.1.m.5737	-0.005736918	-0.001614965	No	NA	NA	NA	NA	NA	NA	NA	NA	NA	NA
CHOYP_BRAFLDRAFT_226345.1.1.m.55555	0.004928495	0.00624154	No	NA	NA	NA	NA	NA	NA	NA	NA	NA	NA
CHOYP_BRAFLDRAFT_226416.1.1.m.56984	-0.005511152	-0.030374897	No	NA	NA	NA	NA	NA	NA	NA	NA	NA	NA
CHOYP_BRAFLDRAFT_226506.1.3.m.1062	-0.014881354	0.029452726	No	NA	NA	NA	NA	NA	NA	NA	NA	NA	NA
CHOYP_BRAFLDRAFT_226506.3.3.m.53203	0.000902917	-0.005478736	No	NA	NA	NA	NA	NA	NA	NA	NA	NA	NA
CHOYP_BRAFLDRAFT_226942.1.1.m.49751	0.005996421	-0.007765382	No	NA	NA	NA	NA	NA	NA	NA	NA	NA	NA
CHOYP_BRAFLDRAFT_227287.1.1.m.14669	-0.01233448	-0.007849632	No	NA	NA	NA	NA	NA	NA	NA	NA	NA	NA
CHOYP_BRAFLDRAFT_227771.1.2.m.60606	0.030605421	0.009438141	No	NA	NA	NA	NA	NA	NA	NA	NA	NA	NA
CHOYP_BRAFLDRAFT_228853.1.1.m.9833	-0.000735588	-0.00061685	No	NA	NA	NA	NA	NA	NA	NA	NA	NA	NA
CHOYP_BRAFLDRAFT_230143.1.1.m.15015	-0.00875936	-0.008252864	No	NA	NA	NA	NA	NA	NA	NA	NA	NA	NA
CHOYP_BRAFLDRAFT_230181.1.1.m.61583	-0.001401081	0.001874632	No	NA	NA	NA	NA	NA	NA	NA	NA	NA	NA
CHOYP_BRAFLDRAFT_232705.1.2.m.13912	-0.025226916	0.000857709	No	NA	NA	NA	NA	NA	NA	NA	NA	NA	NA
CHOYP_BRAFLDRAFT_233674.1.1.m.66738	0.001415404	0.004819998	No	NA	NA	NA	NA	NA	NA	NA	NA	NA	NA
CHOYP_BRAFLDRAFT_234513.1.1.m.9581	0.004162555	-0.001124841	No	NA	NA	NA	NA	NA	NA	NA	NA	NA	NA
CHOYP_BRAFLDRAFT_234854.2.2.m.58013	0.004655188	0.005497658	No	NA	NA	NA	NA	NA	NA	NA	NA	NA	NA
CHOYP_BRAFLDRAFT_235412.2.2.m.58139	-7.37E-05	0.009777941	No	NA	NA	NA	NA	NA	NA	NA	NA	NA	NA
CHOYP_BRAFLDRAFT_236936.2.6.m.17168	-0.004214122	-0.019715507	No	NA	NA	NA	NA	NA	NA	NA	NA	NA	NA
CHOYP_BRAFLDRAFT_236936.3.6.m.29228	-0.009424913	0.018891219	No	NA	NA	NA	NA	NA	NA	NA	NA	NA	NA
CHOYP_BRAFLDRAFT_237339.1.1.m.15256	-8.41E-05	0.011157964	No	NA	NA	NA	NA	NA	NA	NA	NA	NA	NA
CHOYP_BRAFLDRAFT_238139.1.1.m.12224	0	0	No	NA	NA	NA	NA	NA	NA	NA	NA	NA	NA
CHOYP_BRAFLDRAFT_239751.2.3.m.36889	-0.010060382	-0.023076852	No	NA	NA	NA	NA	NA	NA	NA	NA	NA	NA
CHOYP_BRAFLDRAFT_240825.1.1.m.43452	-0.000725534	0.016966325	No	NA	NA	NA	NA	NA	NA	NA	NA	NA	NA
CHOYP_BRAFLDRAFT_240864.1.1.m.24434	0.003562264	-0.016263514	No	NA	NA	NA	NA	NA	NA	NA	NA	NA	NA
CHOYP_BRAFLDRAFT_240914.2.3.m.29586	0.016716614	0.010138899	No	NA	NA	NA	NA	NA	NA	NA	NA	NA	NA
CHOYP_BRAFLDRAFT_241287.1.1.m.5544	0.000305453	-0.00128578	No	NA	NA	NA	NA	NA	NA	NA	NA	NA	NA
CHOYP_BRAFLDRAFT_241400.1.1.m.44544	0.004328813	-0.005583199	No	NA	NA	NA	NA	NA	NA	NA	NA	NA	NA
CHOYP_BRAFLDRAFT_241420.1.1.m.61408	0.000234471	0.005338207	No	NA	NA	NA	NA	NA	NA	NA	NA	NA	NA
CHOYP_BRAFLDRAFT_241726.22.22.m.52736	-0.013428853	-0.008546089	No	NA	NA	NA	NA	NA	NA	NA	NA	NA	NA
CHOYP_BRAFLDRAFT_241726.4.22.m.3766	0.008967711	-0.016280724	No	NA	NA	NA	NA	NA	NA	NA	NA	NA	NA
CHOYP_BRAFLDRAFT_244533.1.2.m.40480	0.008197479	0.031615309	No	NA	NA	NA	NA	NA	NA	NA	NA	NA	NA
CHOYP_BRAFLDRAFT_244533.2.2.m.53951	-0.003930202	0.001601197	No	NA	NA	NA	NA	NA	NA	NA	NA	NA	NA
CHOYP_BRAFLDRAFT_245349.1.1.m.45479	-0.021181768	0.022525138	No	NA	NA	NA	NA	NA	NA	NA	NA	NA	NA
CHOYP_BRAFLDRAFT_246447.1.1.m.30255	-0.016563423	-0.025669276	No	NA	NA	NA	NA	NA	NA	NA	NA	NA	NA
CHOYP_BRAFLDRAFT_246510.1.1.m.27433	-0.021089334	-0.0134212	No	NA	NA	NA	NA	NA	NA	NA	NA	NA	NA
CHOYP_BRAFLDRAFT_246978.1.1.m.6916	-0.010110775	0.000256233	No	NA	NA	NA	NA	NA	NA	NA	NA	NA	NA
CHOYP_BRAFLDRAFT_247007.1.1.m.15096	-0.014482796	-0.009216816	No	NA	NA	NA	NA	NA	NA	NA	NA	NA	NA
CHOYP_BRAFLDRAFT_247063.1.1.m.17671	0.002352287	-0.000635655	No	NA	NA	NA	NA	NA	NA	NA	NA	NA	NA
CHOYP_BRAFLDRAFT_249141.1.1.m.6974	-0.02003943	-0.00108052	No	NA	NA	NA	NA	NA	NA	NA	NA	NA	NA
CHOYP_BRAFLDRAFT_249506.2.2.m.60314	7.19E-05	0.001254395	No	NA	NA	NA	NA	NA	NA	NA	NA	NA	NA
CHOYP_BRAFLDRAFT_251578.1.1.m.15566	-0.000609855	-0.000641706	No	NA	NA	NA	NA	NA	NA	NA	NA	NA	NA
CHOYP_BRAFLDRAFT_251779.1.2.m.6830	0.005856664	-0.001919484	No	NA	NA	NA	NA	NA	NA	NA	NA	NA	NA
CHOYP_BRAFLDRAFT_251802.1.1.m.66483	0.002442089	0.00061106	No	NA	NA	NA	NA	NA	NA	NA	NA	NA	NA
CHOYP_BRAFLDRAFT_255736.1.1.m.62027	-0.003938991	-0.019980637	No	NA	NA	NA	NA	NA	NA	NA	NA	NA	NA
CHOYP_BRAFLDRAFT_258021.1.1.m.6099	-0.025258611	0.001006336	No	NA	NA	NA	NA	NA	NA	NA	NA	NA	NA
CHOYP_BRAFLDRAFT_259692.1.1.m.44099	0.000326668	0.004034894	No	NA	NA	NA	NA	NA	NA	NA	NA	NA	NA
CHOYP_BRAFLDRAFT_259734.1.1.m.23051	-0.023645449	0.026028399	No	NA	NA	NA	NA	NA	NA	NA	NA	NA	NA
CHOYP_BRAFLDRAFT_259980.1.1.m.17608	-0.014739848	-0.011890872	No	NA	NA	NA	NA	NA	NA	NA	NA	NA	NA
CHOYP_BRAFLDRAFT_260828.1.1.m.16250	0.000937948	0.006670062	No	NA	NA	NA	NA	NA	NA	NA	NA	NA	NA
CHOYP_BRAFLDRAFT_260946.1.2.m.54464	-0.011801297	-0.007510316	No	NA	NA	NA	NA	NA	NA	NA	NA	NA	NA
CHOYP_BRAFLDRAFT_261406.1.1.m.46291	-0.024792688	-0.006142193	No	NA	NA	NA	NA	NA	NA	NA	NA	NA	NA
CHOYP_BRAFLDRAFT_261932.1.1.m.23690	-0.003467591	-0.00827542	No	NA	NA	NA	NA	NA	NA	NA	NA	NA	NA
CHOYP_BRAFLDRAFT_261940.2.2.m.53422	-0.00251697	0.00341698	No	NA	NA	NA	NA	NA	NA	NA	NA	NA	NA
CHOYP_BRAFLDRAFT_262219.2.2.m.65564	-0.006154257	0.014811399	No	NA	NA	NA	NA	NA	NA	NA	NA	NA	NA
CHOYP_BRAFLDRAFT_262219.2.2.m.65565	-0.017078016	-0.013705366	No	NA	NA	NA	NA	NA	NA	NA	NA	NA	NA
CHOYP_BRAFLDRAFT_263599.1.1.m.59010	-0.014677182	-0.007844859	No	NA	NA	NA	NA	NA	NA	NA	NA	NA	NA
CHOYP_BRAFLDRAFT_263599.1.1.m.59011	0.011310891	-0.010306998	No	NA	NA	NA	NA	NA	NA	NA	NA	NA	NA
CHOYP_BRAFLDRAFT_263840.1.1.m.51673	-0.011863853	-0.002447047	No	NA	NA	NA	NA	NA	NA	NA	NA	NA	NA
CHOYP_BRAFLDRAFT_264234.1.2.m.5174	0.001871206	0.003385926	No	NA	NA	NA	NA	NA	NA	NA	NA	NA	NA
CHOYP_BRAFLDRAFT_264234.2.2.m.7063	0.000253476	-0.002953601	No	NA	NA	NA	NA	NA	NA	NA	NA	NA	NA
CHOYP_BRAFLDRAFT_264304.1.1.m.35625	0.00365339	-0.00098725	No	NA	NA	NA	NA	NA	NA	NA	NA	NA	NA
CHOYP_BRAFLDRAFT_264316.1.1.m.29655	-0.018608657	0.030656714	No	NA	NA	NA	NA	NA	NA	NA	NA	NA	NA
CHOYP_BRAFLDRAFT_264461.1.1.m.51481	-0.017804546	-0.007716222	No	NA	NA	NA	NA	NA	NA	NA	NA	NA	NA
CHOYP_BRAFLDRAFT_265162.1.3.m.58969	-0.018468878	0.006146089	No	NA	NA	NA	NA	NA	NA	NA	NA	NA	NA
CHOYP_BRAFLDRAFT_265162.3.3.m.64003	-0.003167461	0.021896918	No	NA	NA	NA	NA	NA	NA	NA	NA	NA	NA
CHOYP_BRAFLDRAFT_265208.3.7.m.10791	0.010709507	0.006607297	No	NA	NA	NA	NA	NA	NA	NA	NA	NA	NA
CHOYP_BRAFLDRAFT_265208.6.7.m.52336	0.004621572	0.003506951	No	NA	NA	NA	NA	NA	NA	NA	NA	NA	NA
CHOYP_BRAFLDRAFT_265208.7.7.m.62510	0	0	No	NA	NA	NA	NA	NA	NA	NA	NA	NA	NA
CHOYP_BRAFLDRAFT_265613.1.2.m.14785	0.001719091	-0.00094769	No	NA	NA	NA	NA	NA	NA	NA	NA	NA	NA
CHOYP_BRAFLDRAFT_265991.1.1.m.58765	-0.001014833	0.006041604	No	NA	NA	NA	NA	NA	NA	NA	NA	NA	NA
CHOYP_BRAFLDRAFT_266349.1.1.m.9217	-0.000608036	0.002687483	No	NA	NA	NA	NA	NA	NA	NA	NA	NA	NA
CHOYP_BRAFLDRAFT_266781.1.2.m.24880	0.000229203	-0.000382382	No	NA	NA	NA	NA	NA	NA	NA	NA	NA	NA
CHOYP_BRAFLDRAFT_266781.1.2.m.24881	0.003208731	-0.000811318	No	NA	NA	NA	NA	NA	NA	NA	NA	NA	NA
CHOYP_BRAFLDRAFT_268308.1.1.m.17043	0.004897098	0.005783347	No	NA	NA	NA	NA	NA	NA	NA	NA	NA	NA
CHOYP_BRAFLDRAFT_268354.1.1.m.57510	-0.018136419	0.023959188	No	NA	NA	NA	NA	NA	NA	NA	NA	NA	NA
CHOYP_BRAFLDRAFT_268591.1.1.m.59744	-0.007482931	-0.00154495	No	NA	NA	NA	NA	NA	NA	NA	NA	NA	NA
CHOYP_BRAFLDRAFT_268929.1.1.m.35239	0.001473061	-0.00045572	No	NA	NA	NA	NA	NA	NA	NA	NA	NA	NA
CHOYP_BRAFLDRAFT_268929.1.1.m.35240	-0.001280446	-0.001123619	No	NA	NA	NA	NA	NA	NA	NA	NA	NA	NA
CHOYP_BRAFLDRAFT_269194.1.1.m.53515	0.000375425	0.011492919	No	NA	NA	NA	NA	NA	NA	NA	NA	NA	NA
CHOYP_BRAFLDRAFT_269209.1.1.m.4681	0.0050191	-0.001815229	No	NA	NA	NA	NA	NA	NA	NA	NA	NA	NA
CHOYP_BRAFLDRAFT_270293.1.3.m.8709	-0.017516221	0.026734899	No	NA	NA	NA	NA	NA	NA	NA	NA	NA	NA
CHOYP_BRAFLDRAFT_270300.1.1.m.59680	0.000339453	0.000340802	No	NA	NA	NA	NA	NA	NA	NA	NA	NA	NA
CHOYP_BRAFLDRAFT_270517.1.1.m.27028	-0.01908471	-0.009094396	No	NA	NA	NA	NA	NA	NA	NA	NA	NA	NA
CHOYP_BRAFLDRAFT_270672.1.1.m.25768	0.001529492	0.0115898	No	NA	NA	NA	NA	NA	NA	NA	NA	NA	NA
CHOYP_BRAFLDRAFT_271463.1.1.m.62869	-0.0050504	0.002422427	No	NA	NA	NA	NA	NA	NA	NA	NA	NA	NA
CHOYP_BRAFLDRAFT_272416.1.1.m.56641	0.000928306	-9.41E-05	No	NA	NA	NA	NA	NA	NA	NA	NA	NA	NA
CHOYP_BRAFLDRAFT_273508.1.4.m.5528	0.002057652	-0.001376693	No	NA	NA	NA	NA	NA	NA	NA	NA	NA	NA
CHOYP_BRAFLDRAFT_273832.1.1.m.56325	-0.00089443	0.002883465	No	NA	NA	NA	NA	NA	NA	NA	NA	NA	NA
CHOYP_BRAFLDRAFT_274539.3.3.m.49552	-0.029238832	-0.01460661	No	NA	NA	NA	NA	NA	NA	NA	NA	NA	NA
CHOYP_BRAFLDRAFT_274974.1.1.m.56783	0.00343237	0.00178738	No	NA	NA	NA	NA	NA	NA	NA	NA	NA	NA
CHOYP_BRAFLDRAFT_275083.2.2.m.66604	-0.003021915	2.08E-05	No	NA	NA	NA	NA	NA	NA	NA	NA	NA	NA
CHOYP_BRAFLDRAFT_275293.1.1.m.16192	-0.00114006	0.00083589	No	NA	NA	NA	NA	NA	NA	NA	NA	NA	NA
CHOYP_BRAFLDRAFT_275517.1.1.m.9720	0.003305807	-0.015348527	No	NA	NA	NA	NA	NA	NA	NA	NA	NA	NA
CHOYP_BRAFLDRAFT_275527.1.1.m.12579	0.0008974	0.000571115	No	NA	NA	NA	NA	NA	NA	NA	NA	NA	NA
CHOYP_BRAFLDRAFT_275580.2.2.m.40924	-0.006647659	-0.027336055	No	NA	NA	NA	NA	NA	NA	NA	NA	NA	NA
CHOYP_BRAFLDRAFT_275667.1.1.m.17353	-0.005417482	0.002198686	No	NA	NA	NA	NA	NA	NA	NA	NA	NA	NA
CHOYP_BRAFLDRAFT_275724.1.1.m.54178	0.000124467	0.000591989	No	NA	NA	NA	NA	NA	NA	NA	NA	NA	NA
CHOYP_BRAFLDRAFT_275787.1.2.m.15360	-0.001612323	0.005984632	No	NA	NA	NA	NA	NA	NA	NA	NA	NA	NA
CHOYP_BRAFLDRAFT_275793.1.1.m.9519	-8.75E-05	0.011612567	No	NA	NA	NA	NA	NA	NA	NA	NA	NA	NA
CHOYP_BRAFLDRAFT_275870.1.1.m.12895	-0.001172886	0.001965208	No	NA	NA	NA	NA	NA	NA	NA	NA	NA	NA
CHOYP_BRAFLDRAFT_276131.1.1.m.46672	0.004650524	-0.003373204	No	NA	NA	NA	NA	NA	NA	NA	NA	NA	NA
CHOYP_BRAFLDRAFT_276226.1.2.m.21725	0.009339705	-0.005406318	No	NA	NA	NA	NA	NA	NA	NA	NA	NA	NA
CHOYP_BRAFLDRAFT_276226.2.2.m.64449	0.000127634	-0.000459153	No	NA	NA	NA	NA	NA	NA	NA	NA	NA	NA
CHOYP_BRAFLDRAFT_276229.1.1.m.37508	-0.009038443	-0.010980909	No	NA	NA	NA	NA	NA	NA	NA	NA	NA	NA
CHOYP_BRAFLDRAFT_276474.1.1.m.6793	-0.004321556	0.013740284	No	NA	NA	NA	NA	NA	NA	NA	NA	NA	NA
CHOYP_BRAFLDRAFT_276592.1.1.m.8046	-0.004504629	-0.023725403	No	NA	NA	NA	NA	NA	NA	NA	NA	NA	NA
CHOYP_BRAFLDRAFT_276662.1.1.m.52846	-0.003256263	0.001367803	No	NA	NA	NA	NA	NA	NA	NA	NA	NA	NA
CHOYP_BRAFLDRAFT_276868.1.1.m.27780	-0.00086087	0.002110285	No	NA	NA	NA	NA	NA	NA	NA	NA	NA	NA
CHOYP_BRAFLDRAFT_276908.1.1.m.28793	-0.001165369	0.002382973	No	NA	NA	NA	NA	NA	NA	NA	NA	NA	NA
CHOYP_BRAFLDRAFT_277055.1.2.m.3095	-0.002971074	0.012964779	No	NA	NA	NA	NA	NA	NA	NA	NA	NA	NA
CHOYP_BRAFLDRAFT_277055.2.2.m.18714	-0.018749285	-0.00333358	No	NA	NA	NA	NA	NA	NA	NA	NA	NA	NA
CHOYP_BRAFLDRAFT_277091.1.3.m.1103	0.00048276	-0.020643997	No	NA	NA	NA	NA	NA	NA	NA	NA	NA	NA
CHOYP_BRAFLDRAFT_277269.1.1.m.51636	0.003468607	0.009612291	No	NA	NA	NA	NA	NA	NA	NA	NA	NA	NA
CHOYP_BRAFLDRAFT_277494.2.3.m.57496	0.001971918	-0.01853655	No	NA	NA	NA	NA	NA	NA	NA	NA	NA	NA
CHOYP_BRAFLDRAFT_277494.3.3.m.62602	0.001125262	0.000252191	No	NA	NA	NA	NA	NA	NA	NA	NA	NA	NA
CHOYP_BRAFLDRAFT_277528.1.1.m.10120	-0.002697875	-0.000570144	No	NA	NA	NA	NA	NA	NA	NA	NA	NA	NA
CHOYP_BRAFLDRAFT_277744.1.2.m.5416	-0.007814397	-0.001627057	No	NA	NA	NA	NA	NA	NA	NA	NA	NA	NA
CHOYP_BRAFLDRAFT_277775.1.1.m.12736	-0.00010392	0.001477837	No	NA	NA	NA	NA	NA	NA	NA	NA	NA	NA
CHOYP_BRAFLDRAFT_277775.1.1.m.12737	0.004533227	-0.015795087	No	NA	NA	NA	NA	NA	NA	NA	NA	NA	NA
CHOYP_BRAFLDRAFT_277797.1.1.m.26394	0.012474083	-0.003713882	No	NA	NA	NA	NA	NA	NA	NA	NA	NA	NA
CHOYP_BRAFLDRAFT_277920.1.1.m.28845	-0.000983133	-0.017491006	No	NA	NA	NA	NA	NA	NA	NA	NA	NA	NA
CHOYP_BRAFLDRAFT_278091.1.1.m.7340	-0.015808318	-0.00410786	No	NA	NA	NA	NA	NA	NA	NA	NA	NA	NA
CHOYP_BRAFLDRAFT_278625.1.2.m.53120	0.002563796	0.006698474	No	NA	NA	NA	NA	NA	NA	NA	NA	NA	NA
CHOYP_BRAFLDRAFT_278777.1.1.m.1970	0.007048537	-0.012796497	No	NA	NA	NA	NA	NA	NA	NA	NA	NA	NA
CHOYP_BRAFLDRAFT_278832.1.1.m.13624	0.005311826	-0.023149198	No	NA	NA	NA	NA	NA	NA	NA	NA	NA	NA
CHOYP_BRAFLDRAFT_278918.1.5.m.13792	0.004012858	0.00774985	No	NA	NA	NA	NA	NA	NA	NA	NA	NA	NA
CHOYP_BRAFLDRAFT_278918.2.5.m.16457	-0.010225461	0.023079325	No	NA	NA	NA	NA	NA	NA	NA	NA	NA	NA
CHOYP_BRAFLDRAFT_278918.3.5.m.38481	-0.019178975	0.001356076	No	NA	NA	NA	NA	NA	NA	NA	NA	NA	NA
CHOYP_BRAFLDRAFT_278918.4.5.m.39356	0.024737469	-0.000452998	No	NA	NA	NA	NA	NA	NA	NA	NA	NA	NA
CHOYP_BRAFLDRAFT_278918.5.5.m.48881	-0.033288642	-0.015343994	No	NA	NA	NA	NA	NA	NA	NA	NA	NA	NA
CHOYP_BRAFLDRAFT_278938.1.1.m.38684	-0.00793245	-0.012259098	No	NA	NA	NA	NA	NA	NA	NA	NA	NA	NA
CHOYP_BRAFLDRAFT_279143.1.1.m.50630	-0.00016587	0.022007016	No	NA	NA	NA	NA	NA	NA	NA	NA	NA	NA
CHOYP_BRAFLDRAFT_279226.1.1.m.24471	-0.002377899	-9.73E-05	No	NA	NA	NA	NA	NA	NA	NA	NA	NA	NA
CHOYP_BRAFLDRAFT_279360.1.1.m.11115	-0.000217074	0.006116272	No	NA	NA	NA	NA	NA	NA	NA	NA	NA	NA
CHOYP_BRAFLDRAFT_279625.1.1.m.51890	0.00497725	0.003135932	No	NA	NA	NA	NA	NA	NA	NA	NA	NA	NA
CHOYP_BRAFLDRAFT_279668.1.1.m.21404	0.010015303	0.005397814	No	NA	NA	NA	NA	NA	NA	NA	NA	NA	NA
CHOYP_BRAFLDRAFT_279789.3.3.m.48128	0.000393071	0.000456528	No	NA	NA	NA	NA	NA	NA	NA	NA	NA	NA
CHOYP_BRAFLDRAFT_279923.1.1.m.65663	-0.000209685	0.0013201	No	NA	NA	NA	NA	NA	NA	NA	NA	NA	NA
CHOYP_BRAFLDRAFT_279937.1.1.m.49979	0.008389167	0.003547641	No	NA	NA	NA	NA	NA	NA	NA	NA	NA	NA
CHOYP_BRAFLDRAFT_279949.1.1.m.54415	-0.008754341	-0.005571241	No	NA	NA	NA	NA	NA	NA	NA	NA	NA	NA
CHOYP_BRAFLDRAFT_279978.1.1.m.30960	-0.012141731	0.00522107	No	NA	NA	NA	NA	NA	NA	NA	NA	NA	NA
CHOYP_BRAFLDRAFT_280249.1.1.m.26508	0.001254943	-0.002517734	No	NA	NA	NA	NA	NA	NA	NA	NA	NA	NA
CHOYP_BRAFLDRAFT_280343.1.1.m.41317	-0.013809705	0.000574096	No	NA	NA	NA	NA	NA	NA	NA	NA	NA	NA
CHOYP_BRAFLDRAFT_280861.1.2.m.5389	-0.002559119	0.001286381	No	NA	NA	NA	NA	NA	NA	NA	NA	NA	NA
CHOYP_BRAFLDRAFT_281070.1.1.m.1319	0.001909643	-0.006904449	No	NA	NA	NA	NA	NA	NA	NA	NA	NA	NA
CHOYP_BRAFLDRAFT_281217.1.1.m.15677	-0.00023078	0.004560788	No	NA	NA	NA	NA	NA	NA	NA	NA	NA	NA
CHOYP_BRAFLDRAFT_281480.1.1.m.22697	-0.00815452	0.002874255	No	NA	NA	NA	NA	NA	NA	NA	NA	NA	NA
CHOYP_BRAFLDRAFT_281490.1.1.m.53995	0.00331094	-0.000442688	No	NA	NA	NA	NA	NA	NA	NA	NA	NA	NA
CHOYP_BRAFLDRAFT_281651.2.8.m.5909	-0.008205975	0.004678586	No	NA	NA	NA	NA	NA	NA	NA	NA	NA	NA
CHOYP_BRAFLDRAFT_281658.1.1.m.6266	-0.002005395	0.003783266	No	NA	NA	NA	NA	NA	NA	NA	NA	NA	NA
CHOYP_BRAFLDRAFT_281754.1.1.m.27604	-0.001894869	-0.000355585	No	NA	NA	NA	NA	NA	NA	NA	NA	NA	NA
CHOYP_BRAFLDRAFT_282065.1.2.m.590	0.008019216	0.004311676	No	NA	NA	NA	NA	NA	NA	NA	NA	NA	NA
CHOYP_BRAFLDRAFT_282105.1.2.m.43460	0.008339351	0.001886266	No	NA	NA	NA	NA	NA	NA	NA	NA	NA	NA
CHOYP_BRAFLDRAFT_282135.1.1.m.55919	-0.005845285	-0.00142406	No	NA	NA	NA	NA	NA	NA	NA	NA	NA	NA
CHOYP_BRAFLDRAFT_282200.1.1.m.18115	-0.001089837	-0.026009115	No	NA	NA	NA	NA	NA	NA	NA	NA	NA	NA
CHOYP_BRAFLDRAFT_282752.2.2.m.17526	0.004925973	0.005817447	No	NA	NA	NA	NA	NA	NA	NA	NA	NA	NA
CHOYP_BRAFLDRAFT_283093.1.1.m.15039	-0.022565445	0.020793308	No	NA	NA	NA	NA	NA	NA	NA	NA	NA	NA
CHOYP_BRAFLDRAFT_283789.1.1.m.40987	-0.00267034	-0.001881413	No	NA	NA	NA	NA	NA	NA	NA	NA	NA	NA
CHOYP_BRAFLDRAFT_283981.1.1.m.7732	-0.012940362	0.020692645	No	NA	NA	NA	NA	NA	NA	NA	NA	NA	NA
CHOYP_BRAFLDRAFT_284130.1.1.m.27065	-0.007234715	0.002782747	No	NA	NA	NA	NA	NA	NA	NA	NA	NA	NA
CHOYP_BRAFLDRAFT_284242.1.1.m.13711	0.000160058	0.004317585	No	NA	NA	NA	NA	NA	NA	NA	NA	NA	NA
CHOYP_BRAFLDRAFT_284412.1.1.m.37396	0	0	No	NA	NA	NA	NA	NA	NA	NA	NA	NA	NA
CHOYP_BRAFLDRAFT_284587.1.3.m.284	0.000494958	4.90E-05	No	NA	NA	NA	NA	NA	NA	NA	NA	NA	NA
CHOYP_BRAFLDRAFT_284587.2.3.m.15867	-0.00133396	0.006131896	No	NA	NA	NA	NA	NA	NA	NA	NA	NA	NA
CHOYP_BRAFLDRAFT_284587.3.3.m.26954	0.005691073	-0.000190322	No	NA	NA	NA	NA	NA	NA	NA	NA	NA	NA
CHOYP_BRAFLDRAFT_284774.2.3.m.15260	-0.004912481	-0.0083647	No	NA	NA	NA	NA	NA	NA	NA	NA	NA	NA
CHOYP_BRAFLDRAFT_284784.1.1.m.12397	-0.004116504	0.00558847	No	NA	NA	NA	NA	NA	NA	NA	NA	NA	NA
CHOYP_BRAFLDRAFT_284846.2.2.m.60100	-0.004188713	-0.000750057	No	NA	NA	NA	NA	NA	NA	NA	NA	NA	NA
CHOYP_BRAFLDRAFT_284971.1.1.m.8607	-0.006464814	-0.013126469	No	NA	NA	NA	NA	NA	NA	NA	NA	NA	NA
CHOYP_BRAFLDRAFT_284971.1.1.m.8608	-0.006538538	0.002401742	No	NA	NA	NA	NA	NA	NA	NA	NA	NA	NA
CHOYP_BRAFLDRAFT_285193.1.1.m.63396	-0.003030755	-0.007015872	No	NA	NA	NA	NA	NA	NA	NA	NA	NA	NA
CHOYP_BRAFLDRAFT_285264.1.1.m.52913	-0.002034524	0.00466746	No	NA	NA	NA	NA	NA	NA	NA	NA	NA	NA
CHOYP_BRAFLDRAFT_285738.1.1.m.21025	0.002678439	-0.001740103	No	NA	NA	NA	NA	NA	NA	NA	NA	NA	NA
CHOYP_BRAFLDRAFT_285971.1.1.m.18286	-0.00062656	0.005581835	No	NA	NA	NA	NA	NA	NA	NA	NA	NA	NA
CHOYP_BRAFLDRAFT_286243.1.1.m.11085	0.007411859	-0.000614225	No	NA	NA	NA	NA	NA	NA	NA	NA	NA	NA
CHOYP_BRAFLDRAFT_287019.1.1.m.36911	-0.003112889	0.002295568	No	NA	NA	NA	NA	NA	NA	NA	NA	NA	NA
CHOYP_BRAFLDRAFT_287353.1.1.m.46293	0.002087777	-0.000581696	No	NA	NA	NA	NA	NA	NA	NA	NA	NA	NA
CHOYP_BRAFLDRAFT_287356.1.1.m.25008	-0.022319084	-0.010884634	No	NA	NA	NA	NA	NA	NA	NA	NA	NA	NA
CHOYP_BRAFLDRAFT_287444.3.5.m.17688	-0.000218272	-0.0089704	No	NA	NA	NA	NA	NA	NA	NA	NA	NA	NA
CHOYP_BRAFLDRAFT_287716.1.1.m.51443	-0.009331452	-0.009476964	No	NA	NA	NA	NA	NA	NA	NA	NA	NA	NA
CHOYP_BRAFLDRAFT_287844.1.1.m.63253	-0.021425451	-0.019138607	No	NA	NA	NA	NA	NA	NA	NA	NA	NA	NA
CHOYP_BRAFLDRAFT_290492.1.1.m.21887	0.003485807	-0.000941965	No	NA	NA	NA	NA	NA	NA	NA	NA	NA	NA
CHOYP_BRAFLDRAFT_291364.1.1.m.47990	-0.013286517	-0.008455507	No	NA	NA	NA	NA	NA	NA	NA	NA	NA	NA
CHOYP_BRAFLDRAFT_57028.1.1.m.55583	-0.00298129	0.001442718	No	NA	NA	NA	NA	NA	NA	NA	NA	NA	NA
CHOYP_BRAFLDRAFT_57175.1.1.m.7616	0.007819461	0.008601686	No	NA	NA	NA	NA	NA	NA	NA	NA	NA	NA
CHOYP_BRAFLDRAFT_57176.3.5.m.23440	-0.001941214	0.003059881	No	NA	NA	NA	NA	NA	NA	NA	NA	NA	NA
CHOYP_BRAFLDRAFT_57176.5.5.m.54727	-0.000811787	-0.00010372	No	NA	NA	NA	NA	NA	NA	NA	NA	NA	NA
CHOYP_BRAFLDRAFT_57258.1.3.m.43523	0.002639337	-0.001508146	No	NA	NA	NA	NA	NA	NA	NA	NA	NA	NA
CHOYP_BRAFLDRAFT_57258.2.3.m.48328	0.002598261	0.006284005	No	NA	NA	NA	NA	NA	NA	NA	NA	NA	NA
CHOYP_BRAFLDRAFT_57395.1.1.m.9938	-0.000234029	-0.002055263	No	NA	NA	NA	NA	NA	NA	NA	NA	NA	NA
CHOYP_BRAFLDRAFT_57407.1.1.m.28838	-0.020867881	0.020778432	No	NA	NA	NA	NA	NA	NA	NA	NA	NA	NA
CHOYP_BRAFLDRAFT_57459.1.1.m.61613	-0.016991673	0.000395336	No	NA	NA	NA	NA	NA	NA	NA	NA	NA	NA
CHOYP_BRAFLDRAFT_57552.1.1.m.8199	-0.003284711	0.019784674	No	NA	NA	NA	NA	NA	NA	NA	NA	NA	NA
CHOYP_BRAFLDRAFT_57788.3.10.m.31620	-0.008083573	-0.024365742	No	NA	NA	NA	NA	NA	NA	NA	NA	NA	NA
CHOYP_BRAFLDRAFT_57788.6.10.m.45495	0.004970057	0.00586951	No	NA	NA	NA	NA	NA	NA	NA	NA	NA	NA
CHOYP_BRAFLDRAFT_57788.8.10.m.49717	0.008944579	-0.016238728	No	NA	NA	NA	NA	NA	NA	NA	NA	NA	NA
CHOYP_BRAFLDRAFT_58035.2.2.m.65814	0.01471609	0.006049674	No	NA	NA	NA	NA	NA	NA	NA	NA	NA	NA
CHOYP_BRAFLDRAFT_58194.1.1.m.27050	0.003548388	0.000795399	No	NA	NA	NA	NA	NA	NA	NA	NA	NA	NA
CHOYP_BRAFLDRAFT_58684.1.1.m.13006	-0.001312918	0.004905733	No	NA	NA	NA	NA	NA	NA	NA	NA	NA	NA
CHOYP_BRAFLDRAFT_59014.1.1.m.59709	-0.005302939	0.001599245	No	NA	NA	NA	NA	NA	NA	NA	NA	NA	NA
CHOYP_BRAFLDRAFT_59154.3.3.m.53255	-0.00630266	-0.015488216	No	NA	NA	NA	NA	NA	NA	NA	NA	NA	NA
CHOYP_BRAFLDRAFT_59647.1.1.m.25700	0.003339613	-0.011267095	No	NA	NA	NA	NA	NA	NA	NA	NA	NA	NA
CHOYP_BRAFLDRAFT_59863.1.1.m.24545	-0.004076508	-0.001921076	No	NA	NA	NA	NA	NA	NA	NA	NA	NA	NA
CHOYP_BRAFLDRAFT_60200.1.3.m.22201	0.004408846	-0.001191396	No	NA	NA	NA	NA	NA	NA	NA	NA	NA	NA
CHOYP_BRAFLDRAFT_60200.1.3.m.22202	1.79E-05	0.004266715	No	NA	NA	NA	NA	NA	NA	NA	NA	NA	NA
CHOYP_BRAFLDRAFT_60200.2.3.m.33251	0.006680366	0.008362507	No	NA	NA	NA	NA	NA	NA	NA	NA	NA	NA
CHOYP_BRAFLDRAFT_60329.1.1.m.18239	0.001179043	0.000484073	No	NA	NA	NA	NA	NA	NA	NA	NA	NA	NA
CHOYP_BRAFLDRAFT_60331.1.1.m.34512	-0.021118421	0.01911888	No	NA	NA	NA	NA	NA	NA	NA	NA	NA	NA
CHOYP_BRAFLDRAFT_61250.5.14.m.37733	-0.003432864	-0.016343959	No	NA	NA	NA	NA	NA	NA	NA	NA	NA	NA
CHOYP_BRAFLDRAFT_61250.8.14.m.44214	-0.006498027	-0.006834867	No	NA	NA	NA	NA	NA	NA	NA	NA	NA	NA
CHOYP_BRAFLDRAFT_61507.1.1.m.52347	-0.003764825	-0.026783832	No	NA	NA	NA	NA	NA	NA	NA	NA	NA	NA
CHOYP_BRAFLDRAFT_61845.1.1.m.37831	-0.003075359	-0.001432001	No	NA	NA	NA	NA	NA	NA	NA	NA	NA	NA
CHOYP_BRAFLDRAFT_62156.1.1.m.47958	0.002983684	0.008395783	No	NA	NA	NA	NA	NA	NA	NA	NA	NA	NA
CHOYP_BRAFLDRAFT_63199.1.5.m.9045	0.000197727	-0.000691794	No	NA	NA	NA	NA	NA	NA	NA	NA	NA	NA
CHOYP_BRAFLDRAFT_63199.2.5.m.21288	0.003343571	-0.008677335	No	NA	NA	NA	NA	NA	NA	NA	NA	NA	NA
CHOYP_BRAFLDRAFT_63281.1.2.m.28725	0.002503378	-0.008335707	No	NA	NA	NA	NA	NA	NA	NA	NA	NA	NA
CHOYP_BRAFLDRAFT_63281.2.2.m.46528	-0.003611101	0.004886038	No	NA	NA	NA	NA	NA	NA	NA	NA	NA	NA
CHOYP_BRAFLDRAFT_63397.6.8.m.48804	0.004291531	-0.001354258	No	NA	NA	NA	NA	NA	NA	NA	NA	NA	NA
CHOYP_BRAFLDRAFT_63459.2.3.m.27933	-0.027100333	-0.006320761	No	NA	NA	NA	NA	NA	NA	NA	NA	NA	NA
CHOYP_BRAFLDRAFT_63652.1.1.m.8021	0.003527355	0.011882628	No	NA	NA	NA	NA	NA	NA	NA	NA	NA	NA
CHOYP_BRAFLDRAFT_63676.1.1.m.37146	0.004207087	0.004968462	No	NA	NA	NA	NA	NA	NA	NA	NA	NA	NA
CHOYP_BRAFLDRAFT_63907.1.1.m.14584	-4.57E-05	0.002195044	No	NA	NA	NA	NA	NA	NA	NA	NA	NA	NA
CHOYP_BRAFLDRAFT_64071.9.35.m.13313	-4.37E-05	0.0057965	No	NA	NA	NA	NA	NA	NA	NA	NA	NA	NA
CHOYP_BRAFLDRAFT_64737.1.1.m.40499	-0.001915806	0.017615836	No	NA	NA	NA	NA	NA	NA	NA	NA	NA	NA
CHOYP_BRAFLDRAFT_64948.1.1.m.17321	-0.007737497	0.019567341	No	NA	NA	NA	NA	NA	NA	NA	NA	NA	NA
CHOYP_BRAFLDRAFT_64962.1.1.m.59737	0.002138213	0.002968056	No	NA	NA	NA	NA	NA	NA	NA	NA	NA	NA
CHOYP_BRAFLDRAFT_65137.1.1.m.64534	-0.003917957	0.005318928	No	NA	NA	NA	NA	NA	NA	NA	NA	NA	NA
CHOYP_BRAFLDRAFT_65518.1.1.m.29803	0.004171743	0.012265346	No	NA	NA	NA	NA	NA	NA	NA	NA	NA	NA
CHOYP_BRAFLDRAFT_65562.1.1.m.14267	0.000759041	0.011548893	No	NA	NA	NA	NA	NA	NA	NA	NA	NA	NA
CHOYP_BRAFLDRAFT_65681.1.1.m.445	-0.002515402	0.003414851	No	NA	NA	NA	NA	NA	NA	NA	NA	NA	NA
CHOYP_BRAFLDRAFT_65711.1.1.m.18159	0.013838517	-0.010524875	No	NA	NA	NA	NA	NA	NA	NA	NA	NA	NA
CHOYP_BRAFLDRAFT_65861.1.1.m.24624	-0.01779567	0.023396304	No	NA	NA	NA	NA	NA	NA	NA	NA	NA	NA
CHOYP_BRAFLDRAFT_65994.1.1.m.40535	0.004522044	0.005340418	No	NA	NA	NA	NA	NA	NA	NA	NA	NA	NA
CHOYP_BRAFLDRAFT_66204.1.3.m.2589	0.006766565	0.020161478	No	NA	NA	NA	NA	NA	NA	NA	NA	NA	NA
CHOYP_BRAFLDRAFT_66627.1.1.m.40620	0.00172869	0.001599795	No	NA	NA	NA	NA	NA	NA	NA	NA	NA	NA
CHOYP_BRAFLDRAFT_66688.1.2.m.2447	0.001810657	0.006540676	No	NA	NA	NA	NA	NA	NA	NA	NA	NA	NA
CHOYP_BRAFLDRAFT_66688.2.2.m.10883	-0.01592715	-0.003403194	No	NA	NA	NA	NA	NA	NA	NA	NA	NA	NA
CHOYP_BRAFLDRAFT_66705.1.1.m.47148	-0.009893619	-0.006296275	No	NA	NA	NA	NA	NA	NA	NA	NA	NA	NA
CHOYP_BRAFLDRAFT_67258.9.18.m.34120	-0.020271177	-0.010849946	No	NA	NA	NA	NA	NA	NA	NA	NA	NA	NA
CHOYP_BRAFLDRAFT_67264.4.6.m.42082	-0.005275226	-0.001514876	No	NA	NA	NA	NA	NA	NA	NA	NA	NA	NA
CHOYP_BRAFLDRAFT_67459.2.2.m.56116	-0.001117957	-0.003879751	No	NA	NA	NA	NA	NA	NA	NA	NA	NA	NA
CHOYP_BRAFLDRAFT_67483.1.1.m.55096	0.004908313	0.002038274	No	NA	NA	NA	NA	NA	NA	NA	NA	NA	NA
CHOYP_BRAFLDRAFT_67520.1.2.m.16093	0.007016975	-0.001046439	No	NA	NA	NA	NA	NA	NA	NA	NA	NA	NA
CHOYP_BRAFLDRAFT_67520.2.2.m.34594	-0.015641617	0.009305701	No	NA	NA	NA	NA	NA	NA	NA	NA	NA	NA
CHOYP_BRAFLDRAFT_67662.1.1.m.3006	-0.020342914	-0.003291407	No	NA	NA	NA	NA	NA	NA	NA	NA	NA	NA
CHOYP_BRAFLDRAFT_67696.3.3.m.54584	-0.011172566	-0.007110193	No	NA	NA	NA	NA	NA	NA	NA	NA	NA	NA
CHOYP_BRAFLDRAFT_67741.2.2.m.37743	0.003846181	0.004542241	No	NA	NA	NA	NA	NA	NA	NA	NA	NA	NA
CHOYP_BRAFLDRAFT_67911.1.1.m.4174	-0.003563801	0.004838133	No	NA	NA	NA	NA	NA	NA	NA	NA	NA	NA
CHOYP_BRAFLDRAFT_67999.1.1.m.44535	0.009625276	-0.011681596	No	NA	NA	NA	NA	NA	NA	NA	NA	NA	NA
CHOYP_BRAFLDRAFT_68004.1.1.m.24323	0.001873636	0.000919401	No	NA	NA	NA	NA	NA	NA	NA	NA	NA	NA
CHOYP_BRAFLDRAFT_68242.2.3.m.26345	0.005112139	0.015441431	No	NA	NA	NA	NA	NA	NA	NA	NA	NA	NA
CHOYP_BRAFLDRAFT_68488.1.1.m.58466	-0.007796762	-0.013315953	No	NA	NA	NA	NA	NA	NA	NA	NA	NA	NA
CHOYP_BRAFLDRAFT_68592.1.1.m.53611	0.014568443	-0.000306041	No	NA	NA	NA	NA	NA	NA	NA	NA	NA	NA
CHOYP_BRAFLDRAFT_68766.4.4.m.38248	0.006412356	0.007572828	No	NA	NA	NA	NA	NA	NA	NA	NA	NA	NA
CHOYP_BRAFLDRAFT_68867.1.1.m.4095	0.005275736	-0.00166168	No	NA	NA	NA	NA	NA	NA	NA	NA	NA	NA
CHOYP_BRAFLDRAFT_68915.2.7.m.3908	0.011345516	-0.01539498	No	NA	NA	NA	NA	NA	NA	NA	NA	NA	NA
CHOYP_BRAFLDRAFT_68917.1.3.m.16606	0.005083686	0.002993054	No	NA	NA	NA	NA	NA	NA	NA	NA	NA	NA
CHOYP_BRAFLDRAFT_68917.2.3.m.28554	0	0	No	NA	NA	NA	NA	NA	NA	NA	NA	NA	NA
CHOYP_BRAFLDRAFT_68934.1.2.m.57609	-0.007484285	-0.00164916	No	NA	NA	NA	NA	NA	NA	NA	NA	NA	NA
CHOYP_BRAFLDRAFT_68997.1.1.m.56357	-0.015221977	0.009615192	No	NA	NA	NA	NA	NA	NA	NA	NA	NA	NA
CHOYP_BRAFLDRAFT_69005.1.1.m.26462	0.001519194	-0.000173678	No	NA	NA	NA	NA	NA	NA	NA	NA	NA	NA
CHOYP_BRAFLDRAFT_69120.3.3.m.40386	0.020531638	-0.017152511	No	NA	NA	NA	NA	NA	NA	NA	NA	NA	NA
CHOYP_BRAFLDRAFT_69134.2.13.m.10914	0.008208044	-0.01583539	No	NA	NA	NA	NA	NA	NA	NA	NA	NA	NA
CHOYP_BRAFLDRAFT_69505.3.4.m.52485	-0.008341454	0.007869862	No	NA	NA	NA	NA	NA	NA	NA	NA	NA	NA
CHOYP_BRAFLDRAFT_69729.1.1.m.683	-0.005595935	-0.011209645	No	NA	NA	NA	NA	NA	NA	NA	NA	NA	NA
CHOYP_BRAFLDRAFT_69798.11.22.m.42042	-0.012328402	-0.001865284	No	NA	NA	NA	NA	NA	NA	NA	NA	NA	NA
CHOYP_BRAFLDRAFT_70742.1.1.m.8525	0	0	No	NA	NA	NA	NA	NA	NA	NA	NA	NA	NA
CHOYP_BRAFLDRAFT_70868.1.1.m.55081	-0.00117322	-0.001087899	No	NA	NA	NA	NA	NA	NA	NA	NA	NA	NA
CHOYP_BRAFLDRAFT_70886.1.1.m.53762	0.001527364	0.001021434	No	NA	NA	NA	NA	NA	NA	NA	NA	NA	NA
CHOYP_BRAFLDRAFT_70987.2.2.m.58284	-5.34E-05	0.007091189	No	NA	NA	NA	NA	NA	NA	NA	NA	NA	NA
CHOYP_BRAFLDRAFT_71030.1.1.m.31477	-0.02137154	0.000536398	No	NA	NA	NA	NA	NA	NA	NA	NA	NA	NA
CHOYP_BRAFLDRAFT_71616.2.3.m.27171	-0.030894263	-0.017187092	No	NA	NA	NA	NA	NA	NA	NA	NA	NA	NA
CHOYP_BRAFLDRAFT_71629.1.1.m.65970	0.004909333	0.005797797	No	NA	NA	NA	NA	NA	NA	NA	NA	NA	NA
CHOYP_BRAFLDRAFT_72035.1.1.m.48832	-0.003458863	-0.005764872	No	NA	NA	NA	NA	NA	NA	NA	NA	NA	NA
CHOYP_BRAFLDRAFT_72273.1.2.m.34499	0.014214957	0.004256335	No	NA	NA	NA	NA	NA	NA	NA	NA	NA	NA
CHOYP_BRAFLDRAFT_72357.1.1.m.59063	0.003823525	-0.007845575	No	NA	NA	NA	NA	NA	NA	NA	NA	NA	NA
CHOYP_BRAFLDRAFT_72541.1.2.m.13652	-0.009594548	-0.006105947	No	NA	NA	NA	NA	NA	NA	NA	NA	NA	NA
CHOYP_BRAFLDRAFT_72611.1.1.m.61108	-0.001771312	0.008417547	No	NA	NA	NA	NA	NA	NA	NA	NA	NA	NA
CHOYP_BRAFLDRAFT_72748.1.1.m.27724	0.002868049	-0.00241146	No	NA	NA	NA	NA	NA	NA	NA	NA	NA	NA
CHOYP_BRAFLDRAFT_73177.1.1.m.61488	0.022446807	-0.001097401	No	NA	NA	NA	NA	NA	NA	NA	NA	NA	NA
CHOYP_BRAFLDRAFT_73486.1.1.m.16417	0.002340076	-0.007683449	No	NA	NA	NA	NA	NA	NA	NA	NA	NA	NA
CHOYP_BRAFLDRAFT_73991.2.2.m.60726	0.034592405	0.014628064	No	NA	NA	NA	NA	NA	NA	NA	NA	NA	NA
CHOYP_BRAFLDRAFT_74063.1.5.m.2740	0.00591453	-0.00081684	No	NA	NA	NA	NA	NA	NA	NA	NA	NA	NA
CHOYP_BRAFLDRAFT_74063.2.5.m.9454	-0.001648528	0.002238003	No	NA	NA	NA	NA	NA	NA	NA	NA	NA	NA
CHOYP_BRAFLDRAFT_74063.4.5.m.43367	0.004393449	0.028082591	No	NA	NA	NA	NA	NA	NA	NA	NA	NA	NA
CHOYP_BRAFLDRAFT_74469.3.3.m.53818	-0.006980598	-0.002179187	No	NA	NA	NA	NA	NA	NA	NA	NA	NA	NA
CHOYP_BRAFLDRAFT_74594.1.3.m.1187	0.003847488	0.002641807	No	NA	NA	NA	NA	NA	NA	NA	NA	NA	NA
CHOYP_BRAFLDRAFT_74594.2.3.m.1285	0.002627507	0.002541254	No	NA	NA	NA	NA	NA	NA	NA	NA	NA	NA
CHOYP_BRAFLDRAFT_74594.3.3.m.1992	-0.004951766	0.006722402	No	NA	NA	NA	NA	NA	NA	NA	NA	NA	NA
CHOYP_BRAFLDRAFT_74861.1.1.m.16599	-0.010105363	-0.006431028	No	NA	NA	NA	NA	NA	NA	NA	NA	NA	NA
CHOYP_BRAFLDRAFT_74874.1.9.m.3545	-0.002484711	-0.009181621	No	NA	NA	NA	NA	NA	NA	NA	NA	NA	NA
CHOYP_BRAFLDRAFT_74874.3.9.m.37096	-0.026008664	0.021525356	No	NA	NA	NA	NA	NA	NA	NA	NA	NA	NA
CHOYP_BRAFLDRAFT_74874.5.9.m.47033	0.009229595	-0.01832679	No	NA	NA	NA	NA	NA	NA	NA	NA	NA	NA
CHOYP_BRAFLDRAFT_74879.1.6.m.21111	0.000756861	0.004906674	No	NA	NA	NA	NA	NA	NA	NA	NA	NA	NA
CHOYP_BRAFLDRAFT_74879.3.6.m.24658	0.004527436	-0.01038436	No	NA	NA	NA	NA	NA	NA	NA	NA	NA	NA
CHOYP_BRAFLDRAFT_75094.1.2.m.24898	-0.001643939	0.002231773	No	NA	NA	NA	NA	NA	NA	NA	NA	NA	NA
CHOYP_BRAFLDRAFT_75616.1.2.m.9949	0	0	No	NA	NA	NA	NA	NA	NA	NA	NA	NA	NA
CHOYP_BRAFLDRAFT_75632.1.1.m.60676	0.004474801	-0.017834823	No	NA	NA	NA	NA	NA	NA	NA	NA	NA	NA
CHOYP_BRAFLDRAFT_75707.1.1.m.8533	-0.005502784	-0.003501958	No	NA	NA	NA	NA	NA	NA	NA	NA	NA	NA
CHOYP_BRAFLDRAFT_75823.1.2.m.2870	-0.014750618	0.012606129	No	NA	NA	NA	NA	NA	NA	NA	NA	NA	NA
CHOYP_BRAFLDRAFT_76126.1.1.m.8736	-0.001940572	-0.008186332	No	NA	NA	NA	NA	NA	NA	NA	NA	NA	NA
CHOYP_BRAFLDRAFT_76176.1.1.m.55550	-0.011782225	0.002514745	No	NA	NA	NA	NA	NA	NA	NA	NA	NA	NA
CHOYP_BRAFLDRAFT_76402.1.5.m.22765	0.002647803	0.004129114	No	NA	NA	NA	NA	NA	NA	NA	NA	NA	NA
CHOYP_BRAFLDRAFT_76662.3.3.m.61577	-0.012068342	-0.014554031	No	NA	NA	NA	NA	NA	NA	NA	NA	NA	NA
CHOYP_BRAFLDRAFT_76728.1.1.m.17486	0.002063524	-0.001765373	No	NA	NA	NA	NA	NA	NA	NA	NA	NA	NA
CHOYP_BRAFLDRAFT_76825.1.1.m.2818	-0.032357725	-0.020592376	No	NA	NA	NA	NA	NA	NA	NA	NA	NA	NA
CHOYP_BRAFLDRAFT_76885.1.1.m.20259	-0.001225205	-0.001003478	No	NA	NA	NA	NA	NA	NA	NA	NA	NA	NA
CHOYP_BRAFLDRAFT_76943.1.1.m.58001	-7.76E-05	0.010290672	No	NA	NA	NA	NA	NA	NA	NA	NA	NA	NA
CHOYP_BRAFLDRAFT_77063.1.1.m.8252	-0.006455671	0.001722601	No	NA	NA	NA	NA	NA	NA	NA	NA	NA	NA
CHOYP_BRAFLDRAFT_77132.1.2.m.5217	-0.000721489	0.001576903	No	NA	NA	NA	NA	NA	NA	NA	NA	NA	NA
CHOYP_BRAFLDRAFT_77225.1.2.m.29845	-0.001341659	0.025229641	No	NA	NA	NA	NA	NA	NA	NA	NA	NA	NA
CHOYP_BRAFLDRAFT_77483.1.1.m.56627	-0.009546109	0.015277655	No	NA	NA	NA	NA	NA	NA	NA	NA	NA	NA
CHOYP_BRAFLDRAFT_78229.1.1.m.52210	0.011995586	-0.009855971	No	NA	NA	NA	NA	NA	NA	NA	NA	NA	NA
CHOYP_BRAFLDRAFT_79044.2.2.m.62650	0.000591024	-0.001901491	No	NA	NA	NA	NA	NA	NA	NA	NA	NA	NA
CHOYP_BRAFLDRAFT_79377.5.30.m.21330	-0.01458229	-0.002248602	No	NA	NA	NA	NA	NA	NA	NA	NA	NA	NA
CHOYP_BRAFLDRAFT_79602.1.1.m.42298	0.000446133	-0.015323605	No	NA	NA	NA	NA	NA	NA	NA	NA	NA	NA
CHOYP_BRAFLDRAFT_79734.1.1.m.15409	-0.018056344	0.008409197	No	NA	NA	NA	NA	NA	NA	NA	NA	NA	NA
CHOYP_BRAFLDRAFT_80039.1.1.m.2568	0.004036651	-0.000226356	No	NA	NA	NA	NA	NA	NA	NA	NA	NA	NA
CHOYP_BRAFLDRAFT_80064.1.1.m.40175	-0.01589916	-0.021480245	No	NA	NA	NA	NA	NA	NA	NA	NA	NA	NA
CHOYP_BRAFLDRAFT_80311.1.3.m.18963	0.002358315	-0.005901378	No	NA	NA	NA	NA	NA	NA	NA	NA	NA	NA
CHOYP_BRAFLDRAFT_80311.3.3.m.30251	-0.001417065	0.001596904	No	NA	NA	NA	NA	NA	NA	NA	NA	NA	NA
CHOYP_BRAFLDRAFT_80394.4.9.m.33604	0.005063617	0.00662508	No	NA	NA	NA	NA	NA	NA	NA	NA	NA	NA
CHOYP_BRAFLDRAFT_80432.2.2.m.18322	-0.023544684	-0.005029209	No	NA	NA	NA	NA	NA	NA	NA	NA	NA	NA
CHOYP_BRAFLDRAFT_80496.1.10.m.12618	0.001751557	0.009916959	No	NA	NA	NA	NA	NA	NA	NA	NA	NA	NA
CHOYP_BRAFLDRAFT_80496.3.10.m.22837	0.00244098	0.00698961	No	NA	NA	NA	NA	NA	NA	NA	NA	NA	NA
CHOYP_BRAFLDRAFT_80496.6.10.m.29014	-3.65E-05	0.007530203	No	NA	NA	NA	NA	NA	NA	NA	NA	NA	NA
CHOYP_BRAFLDRAFT_80496.8.10.m.49028	0.001104082	0.006652658	No	NA	NA	NA	NA	NA	NA	NA	NA	NA	NA
CHOYP_BRAFLDRAFT_80577.2.6.m.24330	0.004804156	0.005673584	No	NA	NA	NA	NA	NA	NA	NA	NA	NA	NA
CHOYP_BRAFLDRAFT_80919.1.1.m.62047	-0.008761137	0.001161324	No	NA	NA	NA	NA	NA	NA	NA	NA	NA	NA
CHOYP_BRAFLDRAFT_80934.1.2.m.23714	-0.003858139	0.002261404	No	NA	NA	NA	NA	NA	NA	NA	NA	NA	NA
CHOYP_BRAFLDRAFT_81321.3.10.m.34305	-0.00696687	-0.002237279	No	NA	NA	NA	NA	NA	NA	NA	NA	NA	NA
CHOYP_BRAFLDRAFT_81321.5.10.m.45062	0.003931318	-0.002021107	No	NA	NA	NA	NA	NA	NA	NA	NA	NA	NA
CHOYP_BRAFLDRAFT_81321.6.10.m.48025	0.010174085	-0.004086426	No	NA	NA	NA	NA	NA	NA	NA	NA	NA	NA
CHOYP_BRAFLDRAFT_81322.1.2.m.17860	0.010565821	-0.000894488	No	NA	NA	NA	NA	NA	NA	NA	NA	NA	NA
CHOYP_BRAFLDRAFT_81364.2.3.m.30348	-0.020404678	-0.007629169	No	NA	NA	NA	NA	NA	NA	NA	NA	NA	NA
CHOYP_BRAFLDRAFT_81364.3.3.m.30607	-0.006195164	-0.00238574	No	NA	NA	NA	NA	NA	NA	NA	NA	NA	NA
CHOYP_BRAFLDRAFT_81509.1.1.m.31565	0.002401017	-0.001398628	No	NA	NA	NA	NA	NA	NA	NA	NA	NA	NA
CHOYP_BRAFLDRAFT_81532.1.1.m.58865	0.018171316	-0.019553361	No	NA	NA	NA	NA	NA	NA	NA	NA	NA	NA
CHOYP_BRAFLDRAFT_81609.1.1.m.94	0.004343329	0.000883681	No	NA	NA	NA	NA	NA	NA	NA	NA	NA	NA
CHOYP_BRAFLDRAFT_81733.1.1.m.213	-0.006453419	0.007133602	No	NA	NA	NA	NA	NA	NA	NA	NA	NA	NA
CHOYP_BRAFLDRAFT_82353.1.1.m.13454	0.000453053	3.86E-05	No	NA	NA	NA	NA	NA	NA	NA	NA	NA	NA
CHOYP_BRAFLDRAFT_82426.1.20.m.8067	-6.39E-05	0.008481	No	NA	NA	NA	NA	NA	NA	NA	NA	NA	NA
CHOYP_BRAFLDRAFT_82868.3.5.m.48837	-0.009748976	0.006852635	No	NA	NA	NA	NA	NA	NA	NA	NA	NA	NA
CHOYP_BRAFLDRAFT_83096.1.1.m.27011	-0.001957763	7.46E-05	No	NA	NA	NA	NA	NA	NA	NA	NA	NA	NA
CHOYP_BRAFLDRAFT_83552.1.1.m.55255	-0.001892099	0.001631891	No	NA	NA	NA	NA	NA	NA	NA	NA	NA	NA
CHOYP_BRAFLDRAFT_84054.1.2.m.8523	-0.01046093	0.010249901	No	NA	NA	NA	NA	NA	NA	NA	NA	NA	NA
CHOYP_BRAFLDRAFT_84207.2.2.m.36438	-6.92E-05	0.009187774	No	NA	NA	NA	NA	NA	NA	NA	NA	NA	NA
CHOYP_BRAFLDRAFT_84237.1.1.m.1879	-0.011019567	0.008288021	No	NA	NA	NA	NA	NA	NA	NA	NA	NA	NA
CHOYP_BRAFLDRAFT_84245.2.2.m.53621	-0.002882991	0.003913881	No	NA	NA	NA	NA	NA	NA	NA	NA	NA	NA
CHOYP_BRAFLDRAFT_84494.3.5.m.41159	0.013399044	-0.017408209	No	NA	NA	NA	NA	NA	NA	NA	NA	NA	NA
CHOYP_BRAFLDRAFT_84664.1.7.m.3969	0.007933247	-0.014402672	No	NA	NA	NA	NA	NA	NA	NA	NA	NA	NA
CHOYP_BRAFLDRAFT_84838.3.6.m.42355	0.000775956	-0.000760259	No	NA	NA	NA	NA	NA	NA	NA	NA	NA	NA
CHOYP_BRAFLDRAFT_84941.1.1.m.53224	0.023638335	0.015111208	No	NA	NA	NA	NA	NA	NA	NA	NA	NA	NA
CHOYP_BRAFLDRAFT_85170.1.1.m.8699	0.005925727	-0.00771112	No	NA	NA	NA	NA	NA	NA	NA	NA	NA	NA
CHOYP_BRAFLDRAFT_85206.1.1.m.49234	-0.005169012	0.002849516	No	NA	NA	NA	NA	NA	NA	NA	NA	NA	NA
CHOYP_BRAFLDRAFT_85506.1.1.m.54726	0.004887149	-0.004256424	No	NA	NA	NA	NA	NA	NA	NA	NA	NA	NA
CHOYP_BRAFLDRAFT_85511.15.23.m.46769	0.007574165	0.008944894	No	NA	NA	NA	NA	NA	NA	NA	NA	NA	NA
CHOYP_BRAFLDRAFT_85511.17.23.m.55470	-0.008928393	0.013036959	No	NA	NA	NA	NA	NA	NA	NA	NA	NA	NA
CHOYP_BRAFLDRAFT_85511.3.23.m.14160	0.03179399	-0.004321616	No	NA	NA	NA	NA	NA	NA	NA	NA	NA	NA
CHOYP_BRAFLDRAFT_85664.10.10.m.45430	0.002012475	-0.000543828	No	NA	NA	NA	NA	NA	NA	NA	NA	NA	NA
CHOYP_BRAFLDRAFT_85664.3.10.m.26597	-5.80E-05	0.007691224	No	NA	NA	NA	NA	NA	NA	NA	NA	NA	NA
CHOYP_BRAFLDRAFT_85664.6.10.m.30553	-0.001968128	0.006623693	No	NA	NA	NA	NA	NA	NA	NA	NA	NA	NA
CHOYP_BRAFLDRAFT_85822.1.1.m.10102	0.002002151	-0.006008518	No	NA	NA	NA	NA	NA	NA	NA	NA	NA	NA
CHOYP_BRAFLDRAFT_85896.1.1.m.38692	-0.010909608	-0.004601584	No	NA	NA	NA	NA	NA	NA	NA	NA	NA	NA
CHOYP_BRAFLDRAFT_85994.3.10.m.7126	0.003684667	0.019819541	No	NA	NA	NA	NA	NA	NA	NA	NA	NA	NA
CHOYP_BRAFLDRAFT_85994.7.10.m.36866	0.013739601	-0.005926199	No	NA	NA	NA	NA	NA	NA	NA	NA	NA	NA
CHOYP_BRAFLDRAFT_86052.1.1.m.25460	-0.007464562	0.013842805	No	NA	NA	NA	NA	NA	NA	NA	NA	NA	NA
CHOYP_BRAFLDRAFT_86765.1.1.m.54066	-0.033067887	0.003772655	No	NA	NA	NA	NA	NA	NA	NA	NA	NA	NA
CHOYP_BRAFLDRAFT_86801.1.1.m.27107	0.001765721	0.002987396	No	NA	NA	NA	NA	NA	NA	NA	NA	NA	NA
CHOYP_BRAFLDRAFT_86801.1.1.m.27108	-0.001883221	0.005010255	No	NA	NA	NA	NA	NA	NA	NA	NA	NA	NA
CHOYP_BRAFLDRAFT_86827.2.4.m.9197	-0.001307958	0.002463667	No	NA	NA	NA	NA	NA	NA	NA	NA	NA	NA
CHOYP_BRAFLDRAFT_86827.3.4.m.27276	-0.016163903	-0.003386896	No	NA	NA	NA	NA	NA	NA	NA	NA	NA	NA
CHOYP_BRAFLDRAFT_86827.4.4.m.61859	-0.020021833	0.022015548	No	NA	NA	NA	NA	NA	NA	NA	NA	NA	NA
CHOYP_BRAFLDRAFT_86846.1.3.m.13594	-0.004725676	-0.004888233	No	NA	NA	NA	NA	NA	NA	NA	NA	NA	NA
CHOYP_BRAFLDRAFT_86846.3.3.m.53453	0.008075981	-0.004635882	No	NA	NA	NA	NA	NA	NA	NA	NA	NA	NA
CHOYP_BRAFLDRAFT_86890.2.4.m.23914	-0.014437084	-0.009187725	No	NA	NA	NA	NA	NA	NA	NA	NA	NA	NA
CHOYP_BRAFLDRAFT_87283.1.1.m.46768	-0.004182915	0.005678628	No	NA	NA	NA	NA	NA	NA	NA	NA	NA	NA
CHOYP_BRAFLDRAFT_87294.6.6.m.64622	-0.005065643	0.006876999	No	NA	NA	NA	NA	NA	NA	NA	NA	NA	NA
CHOYP_BRAFLDRAFT_87336.4.9.m.23926	0	0	No	NA	NA	NA	NA	NA	NA	NA	NA	NA	NA
CHOYP_BRAFLDRAFT_87429.1.1.m.43808	-0.006760618	0.011088106	No	NA	NA	NA	NA	NA	NA	NA	NA	NA	NA
CHOYP_BRAFLDRAFT_87630.1.1.m.30352	0.005676073	0.010692973	No	NA	NA	NA	NA	NA	NA	NA	NA	NA	NA
CHOYP_BRAFLDRAFT_87634.1.1.m.39992	-0.003556167	0.004827769	No	NA	NA	NA	NA	NA	NA	NA	NA	NA	NA
CHOYP_BRAFLDRAFT_87662.1.1.m.5474	0.000586163	0.001186475	No	NA	NA	NA	NA	NA	NA	NA	NA	NA	NA
CHOYP_BRAFLDRAFT_87806.1.1.m.28308	0.010745482	-0.003443224	No	NA	NA	NA	NA	NA	NA	NA	NA	NA	NA
CHOYP_BRAFLDRAFT_88012.1.1.m.12815	-0.018595219	-0.005568645	No	NA	NA	NA	NA	NA	NA	NA	NA	NA	NA
CHOYP_BRAFLDRAFT_88018.1.1.m.50147	-0.017969053	0.023843472	No	NA	NA	NA	NA	NA	NA	NA	NA	NA	NA
CHOYP_BRAFLDRAFT_88218.8.8.m.64733	0.002922523	-0.003098057	No	NA	NA	NA	NA	NA	NA	NA	NA	NA	NA
CHOYP_BRAFLDRAFT_88219.1.5.m.37187	0.010489282	0.018196806	No	NA	NA	NA	NA	NA	NA	NA	NA	NA	NA
CHOYP_BRAFLDRAFT_88223.10.22.m.35410	0.004208124	-0.004006551	No	NA	NA	NA	NA	NA	NA	NA	NA	NA	NA
CHOYP_BRAFLDRAFT_88223.5.22.m.23899	-6.90E-05	0.009154795	No	NA	NA	NA	NA	NA	NA	NA	NA	NA	NA
CHOYP_BRAFLDRAFT_88223.9.22.m.34933	0.008713504	-0.002685892	No	NA	NA	NA	NA	NA	NA	NA	NA	NA	NA
CHOYP_BRAFLDRAFT_88224.2.11.m.3212	-0.001002108	-0.024372711	No	NA	NA	NA	NA	NA	NA	NA	NA	NA	NA
CHOYP_BRAFLDRAFT_88506.1.1.m.64174	-0.011302473	0.005172173	No	NA	NA	NA	NA	NA	NA	NA	NA	NA	NA
CHOYP_BRAFLDRAFT_88543.1.2.m.54473	-0.008895617	0.002089299	No	NA	NA	NA	NA	NA	NA	NA	NA	NA	NA
CHOYP_BRAFLDRAFT_88566.3.11.m.5108	0.002802639	0.002549474	No	NA	NA	NA	NA	NA	NA	NA	NA	NA	NA
CHOYP_BRAFLDRAFT_88570.1.2.m.55232	-0.001971758	0.002601595	No	NA	NA	NA	NA	NA	NA	NA	NA	NA	NA
CHOYP_BRAFLDRAFT_88583.1.1.m.56300	0.002638417	0.011360599	No	NA	NA	NA	NA	NA	NA	NA	NA	NA	NA
CHOYP_BRAFLDRAFT_88596.1.2.m.24206	0.004797172	0.013352806	No	NA	NA	NA	NA	NA	NA	NA	NA	NA	NA
CHOYP_BRAFLDRAFT_89105.1.1.m.2234	-0.012922608	-0.008223916	No	NA	NA	NA	NA	NA	NA	NA	NA	NA	NA
CHOYP_BRAFLDRAFT_89330.1.1.m.23864	0.00694574	0.022565779	No	NA	NA	NA	NA	NA	NA	NA	NA	NA	NA
CHOYP_BRAFLDRAFT_89362.1.1.m.49683	0.021071847	0.011846683	No	NA	NA	NA	NA	NA	NA	NA	NA	NA	NA
CHOYP_BRAFLDRAFT_89535.1.1.m.6232	-0.006633865	-0.002043068	No	NA	NA	NA	NA	NA	NA	NA	NA	NA	NA
CHOYP_BRAFLDRAFT_89536.1.1.m.26678	-0.003032285	-0.003080602	No	NA	NA	NA	NA	NA	NA	NA	NA	NA	NA
CHOYP_BRAFLDRAFT_89744.1.1.m.29497	-0.003705544	-0.018147771	No	NA	NA	NA	NA	NA	NA	NA	NA	NA	NA
CHOYP_BRAFLDRAFT_89869.1.3.m.28871	-0.002573645	-0.000610809	No	NA	NA	NA	NA	NA	NA	NA	NA	NA	NA
CHOYP_BRAFLDRAFT_89869.3.3.m.37644	0.003459049	0.004085048	No	NA	NA	NA	NA	NA	NA	NA	NA	NA	NA
CHOYP_BRAFLDRAFT_89870.1.1.m.15447	0.005137931	-0.003463454	No	NA	NA	NA	NA	NA	NA	NA	NA	NA	NA
CHOYP_BRAFLDRAFT_89920.1.1.m.13963	-0.003841992	0.021153118	No	NA	NA	NA	NA	NA	NA	NA	NA	NA	NA
CHOYP_BRAFLDRAFT_89952.1.1.m.59629	-0.002760878	0.012382607	No	NA	NA	NA	NA	NA	NA	NA	NA	NA	NA
CHOYP_BRAFLDRAFT_89952.1.1.m.59630	0.001899496	-0.004377317	No	NA	NA	NA	NA	NA	NA	NA	NA	NA	NA
CHOYP_BRAFLDRAFT_89961.1.3.m.5717	0.005450955	0.004223875	No	NA	NA	NA	NA	NA	NA	NA	NA	NA	NA
CHOYP_BRAFLDRAFT_89961.3.3.m.49198	0.016019941	0.01753822	No	NA	NA	NA	NA	NA	NA	NA	NA	NA	NA
CHOYP_BRAFLDRAFT_90098.1.4.m.3841	-0.00484391	0.006438284	No	NA	NA	NA	NA	NA	NA	NA	NA	NA	NA
CHOYP_BRAFLDRAFT_90098.4.4.m.28113	0.003860891	-0.001108123	No	NA	NA	NA	NA	NA	NA	NA	NA	NA	NA
CHOYP_BRAFLDRAFT_90187.1.1.m.30393	-0.007349135	-0.000224613	No	NA	NA	NA	NA	NA	NA	NA	NA	NA	NA
CHOYP_BRAFLDRAFT_90196.2.2.m.42787	-0.004328893	-0.008906441	No	NA	NA	NA	NA	NA	NA	NA	NA	NA	NA
CHOYP_BRAFLDRAFT_90332.3.4.m.18933	0.00842432	0.007739259	No	NA	NA	NA	NA	NA	NA	NA	NA	NA	NA
CHOYP_BRAFLDRAFT_90405.1.1.m.44167	-1.71E-05	0.003451642	No	NA	NA	NA	NA	NA	NA	NA	NA	NA	NA
CHOYP_BRAFLDRAFT_90471.1.2.m.30257	-0.002294456	0.000300767	No	NA	NA	NA	NA	NA	NA	NA	NA	NA	NA
CHOYP_BRAFLDRAFT_90679.1.1.m.33411	-0.002053568	0.002787876	No	NA	NA	NA	NA	NA	NA	NA	NA	NA	NA
CHOYP_BRAFLDRAFT_90706.2.2.m.29119	-0.01438262	-0.009153064	No	NA	NA	NA	NA	NA	NA	NA	NA	NA	NA
CHOYP_BRAFLDRAFT_90929.1.1.m.54454	-0.004206763	-0.009216346	No	NA	NA	NA	NA	NA	NA	NA	NA	NA	NA
CHOYP_BRAFLDRAFT_90953.1.1.m.48786	-0.000592413	-0.003203992	No	NA	NA	NA	NA	NA	NA	NA	NA	NA	NA
CHOYP_BRAFLDRAFT_91062.1.1.m.77	-0.004934215	-0.003140122	No	NA	NA	NA	NA	NA	NA	NA	NA	NA	NA
CHOYP_BRAFLDRAFT_91068.1.1.m.9955	-0.001019426	-0.010919836	No	NA	NA	NA	NA	NA	NA	NA	NA	NA	NA
CHOYP_BRAFLDRAFT_91316.1.1.m.46558	0.011317391	-0.013472629	No	NA	NA	NA	NA	NA	NA	NA	NA	NA	NA
CHOYP_BRAFLDRAFT_91321.1.10.m.20278	0.004325606	0.005108429	No	NA	NA	NA	NA	NA	NA	NA	NA	NA	NA
CHOYP_BRAFLDRAFT_91321.10.10.m.59301	-0.001516458	-0.003256764	No	NA	NA	NA	NA	NA	NA	NA	NA	NA	NA
CHOYP_BRAFLDRAFT_91321.5.10.m.37054	0.005005875	0.002693638	No	NA	NA	NA	NA	NA	NA	NA	NA	NA	NA
CHOYP_BRAFLDRAFT_91321.7.10.m.56158	-0.006908234	0.014252357	No	NA	NA	NA	NA	NA	NA	NA	NA	NA	NA
CHOYP_BRAFLDRAFT_91394.1.1.m.16068	-0.009090806	0.004723283	No	NA	NA	NA	NA	NA	NA	NA	NA	NA	NA
CHOYP_BRAFLDRAFT_91441.1.1.m.47971	0.001956497	0.0022186	No	NA	NA	NA	NA	NA	NA	NA	NA	NA	NA
CHOYP_BRAFLDRAFT_91636.1.11.m.28449	-0.005473292	-0.003404705	No	NA	NA	NA	NA	NA	NA	NA	NA	NA	NA
CHOYP_BRAFLDRAFT_91636.4.11.m.45350	-0.010365724	-0.013079859	No	NA	NA	NA	NA	NA	NA	NA	NA	NA	NA
CHOYP_BRAFLDRAFT_91636.6.11.m.49144	0.021594692	-0.018325675	No	NA	NA	NA	NA	NA	NA	NA	NA	NA	NA
CHOYP_BRAFLDRAFT_91636.8.11.m.58992	0.001183653	0.008781831	No	NA	NA	NA	NA	NA	NA	NA	NA	NA	NA
CHOYP_BRAFLDRAFT_91695.1.1.m.31423	-0.014334714	0.010192471	No	NA	NA	NA	NA	NA	NA	NA	NA	NA	NA
CHOYP_BRAFLDRAFT_91870.3.3.m.62762	0.005065515	0.005982242	No	NA	NA	NA	NA	NA	NA	NA	NA	NA	NA
CHOYP_BRAFLDRAFT_92024.1.1.m.49813	-0.000764995	-0.000538097	No	NA	NA	NA	NA	NA	NA	NA	NA	NA	NA
CHOYP_BRAFLDRAFT_92063.1.2.m.677	-0.003469402	-0.003961221	No	NA	NA	NA	NA	NA	NA	NA	NA	NA	NA
CHOYP_BRAFLDRAFT_92084.1.1.m.10643	-6.27E-05	0.008312431	No	NA	NA	NA	NA	NA	NA	NA	NA	NA	NA
CHOYP_BRAFLDRAFT_92365.3.3.m.51160	-4.39E-05	0.005829048	No	NA	NA	NA	NA	NA	NA	NA	NA	NA	NA
CHOYP_BRAFLDRAFT_92367.1.4.m.29492	0.015767765	-0.009105885	No	NA	NA	NA	NA	NA	NA	NA	NA	NA	NA
CHOYP_BRAFLDRAFT_92398.1.2.m.15178	0.004812411	-0.000401637	No	NA	NA	NA	NA	NA	NA	NA	NA	NA	NA
CHOYP_BRAFLDRAFT_92410.1.1.m.36946	0.006684075	0.00789372	No	NA	NA	NA	NA	NA	NA	NA	NA	NA	NA
CHOYP_BRAFLDRAFT_92601.1.1.m.56157	0.001572345	0.002265548	No	NA	NA	NA	NA	NA	NA	NA	NA	NA	NA
CHOYP_BRAFLDRAFT_92908.1.1.m.36182	-0.00133342	0.006333112	No	NA	NA	NA	NA	NA	NA	NA	NA	NA	NA
CHOYP_BRAFLDRAFT_93030.1.1.m.29276	0.008402912	-0.002915653	No	NA	NA	NA	NA	NA	NA	NA	NA	NA	NA
CHOYP_BRAFLDRAFT_93247.1.1.m.7558	-0.009713816	-0.006181848	No	NA	NA	NA	NA	NA	NA	NA	NA	NA	NA
CHOYP_BRAFLDRAFT_93411.1.3.m.13317	0.012830678	0.008887891	No	NA	NA	NA	NA	NA	NA	NA	NA	NA	NA
CHOYP_BRAFLDRAFT_93411.3.3.m.54402	0.002124345	-0.00264028	No	NA	NA	NA	NA	NA	NA	NA	NA	NA	NA
CHOYP_BRAFLDRAFT_93856.2.6.m.20593	-0.000936748	0.028391437	No	NA	NA	NA	NA	NA	NA	NA	NA	NA	NA
CHOYP_BRAFLDRAFT_93876.1.1.m.8885	0.014762129	-0.018308034	No	NA	NA	NA	NA	NA	NA	NA	NA	NA	NA
CHOYP_BRAFLDRAFT_94906.1.1.m.59345	0.001890099	-0.00178277	No	NA	NA	NA	NA	NA	NA	NA	NA	NA	NA
CHOYP_BRAFLDRAFT_95073.3.9.m.27326	-5.13E-05	0.006809331	No	NA	NA	NA	NA	NA	NA	NA	NA	NA	NA
CHOYP_BRAFLDRAFT_95739.1.2.m.53575	-0.001998732	0.002713432	No	NA	NA	NA	NA	NA	NA	NA	NA	NA	NA
CHOYP_BRAFLDRAFT_95739.2.2.m.57592	-0.003434376	0.004662429	No	NA	NA	NA	NA	NA	NA	NA	NA	NA	NA
CHOYP_BRAFLDRAFT_95868.1.2.m.56034	-0.003723735	0.031451018	No	NA	NA	NA	NA	NA	NA	NA	NA	NA	NA
CHOYP_BRAFLDRAFT_96254.1.1.m.47860	-0.003140554	-0.000769613	No	NA	NA	NA	NA	NA	NA	NA	NA	NA	NA
CHOYP_BRAFLDRAFT_96598.1.1.m.54770	0.004429841	0.005231528	No	NA	NA	NA	NA	NA	NA	NA	NA	NA	NA
CHOYP_BRAFLDRAFT_97410.1.3.m.34739	0.000329455	-0.01789002	No	NA	NA	NA	NA	NA	NA	NA	NA	NA	NA
CHOYP_BRAFLDRAFT_97676.1.1.m.62102	-0.01869437	0.004369109	No	NA	NA	NA	NA	NA	NA	NA	NA	NA	NA
CHOYP_BRAFLDRAFT_97881.1.1.m.46581	-0.003096091	-0.003436441	No	NA	NA	NA	NA	NA	NA	NA	NA	NA	NA
CHOYP_BRAFLDRAFT_98499.1.1.m.5718	-0.00418714	-0.007136314	No	NA	NA	NA	NA	NA	NA	NA	NA	NA	NA
CHOYP_BRAFLDRAFT_98740.3.7.m.46571	-0.008971123	0.00326112	No	NA	NA	NA	NA	NA	NA	NA	NA	NA	NA
CHOYP_BRAFLDRAFT_98740.4.7.m.53694	0.034749365	0.002658467	No	NA	NA	NA	NA	NA	NA	NA	NA	NA	NA
CHOYP_BRAFLDRAFT_98740.5.7.m.58200	0.004712105	0.000154573	No	NA	NA	NA	NA	NA	NA	NA	NA	NA	NA
CHOYP_BRAFLDRAFT_98740.6.7.m.59350	-0.004416674	-0.013463514	No	NA	NA	NA	NA	NA	NA	NA	NA	NA	NA
CHOYP_BRAFLDRAFT_98740.6.7.m.59351	0.014256187	-0.005810895	No	NA	NA	NA	NA	NA	NA	NA	NA	NA	NA
CHOYP_BRAFLDRAFT_98740.7.7.m.65348	0.026353964	0.02499443	No	NA	NA	NA	NA	NA	NA	NA	NA	NA	NA
CHOYP_BRAFLDRAFT_98895.2.2.m.39575	-0.01514921	0.015210326	No	NA	NA	NA	NA	NA	NA	NA	NA	NA	NA
CHOYP_BRAFLDRAFT_98992.1.1.m.62815	8.83E-05	0.00039261	No	NA	NA	NA	NA	NA	NA	NA	NA	NA	NA
CHOYP_BRAFLDRAFT_99018.1.1.m.14650	-0.01198537	0.023755655	No	NA	NA	NA	NA	NA	NA	NA	NA	NA	NA
CHOYP_BRAFLDRAFT_99073.1.1.m.18282	0.008619035	-0.016342069	No	NA	NA	NA	NA	NA	NA	NA	NA	NA	NA
CHOYP_BRAFLDRAFT_99083.1.1.m.11705	0.000155694	-0.001461292	No	NA	NA	NA	NA	NA	NA	NA	NA	NA	NA
CHOYP_BRAFLDRAFT_99539.1.1.m.55866	0.004147506	0.004898098	No	NA	NA	NA	NA	NA	NA	NA	NA	NA	NA
CHOYP_BRAFLDRAFT_99630.3.9.m.20020	0.019145648	-0.006248032	No	NA	NA	NA	NA	NA	NA	NA	NA	NA	NA
CHOYP_BRAFLDRAFT_99630.5.9.m.36500	0.00259334	-0.000700795	No	NA	NA	NA	NA	NA	NA	NA	NA	NA	NA
CHOYP_BRAFLDRAFT_99630.9.9.m.62562	-0.00753815	-0.00479726	No	NA	NA	NA	NA	NA	NA	NA	NA	NA	NA
CHOYP_BRAFLDRAFT_99641.1.1.m.63666	-0.01709389	-0.007428391	No	NA	NA	NA	NA	NA	NA	NA	NA	NA	NA
CHOYP_BRAFLDRAFT_99974.1.1.m.25083	0.019915043	0.011758455	No	NA	NA	NA	NA	NA	NA	NA	NA	NA	NA
CHOYP_BRAP.1.1.m.47862	-0.008864826	-0.015380634	No	NA	NA	NA	NA	NA	NA	NA	NA	NA	NA
CHOYP_BRCA2.1.2.m.17660	-0.016518683	0.009945045	No	NA	NA	NA	NA	NA	NA	NA	NA	NA	NA
CHOYP_BRCC3.1.1.m.66615	0.000146096	0.012648259	No	NA	NA	NA	NA	NA	NA	NA	NA	NA	NA
CHOYP_BRD4.1.1.m.55245	0.00721487	-0.010485206	No	NA	NA	NA	NA	NA	NA	NA	NA	NA	NA
CHOYP_BRD8.1.1.m.244	-0.000777288	0.000219614	No	NA	NA	NA	NA	NA	NA	NA	NA	NA	NA
CHOYP_BRX1.1.1.m.30421	-0.004145951	-0.003177589	No	NA	NA	NA	NA	NA	NA	NA	NA	NA	NA
CHOYP_BT3L4.1.1.m.2144	-0.000388003	-0.001918235	No	NA	NA	NA	NA	NA	NA	NA	NA	NA	NA
CHOYP_BTAF1.2.2.m.55086	-0.003984477	0.005002863	No	NA	NA	NA	NA	NA	NA	NA	NA	NA	NA
CHOYP_BTKL.1.1.m.55270	0.001710074	0.004824831	No	NA	NA	NA	NA	NA	NA	NA	NA	NA	NA
CHOYP_BTKL.1.1.m.55271	0.005859711	0.001741838	No	NA	NA	NA	NA	NA	NA	NA	NA	NA	NA
CHOYP_BTRC.1.1.m.816	-0.007220558	-0.003090749	No	NA	NA	NA	NA	NA	NA	NA	NA	NA	NA
CHOYP_BTZ.1.1.m.45914	0.002872615	0.001787489	No	NA	NA	NA	NA	NA	NA	NA	NA	NA	NA
CHOYP_BUCC.1.2.m.10972	-0.011215676	-0.003327022	No	NA	NA	NA	NA	NA	NA	NA	NA	NA	NA
CHOYP_BUD31.3.3.m.64519	0.005280792	-0.00025945	No	NA	NA	NA	NA	NA	NA	NA	NA	NA	NA
CHOYP_BUP1.1.1.m.13641	-0.002641901	-0.001694622	No	NA	NA	NA	NA	NA	NA	NA	NA	NA	NA
CHOYP_BZW1.1.1.m.44089	0.000138793	0.000478156	No	NA	NA	NA	NA	NA	NA	NA	NA	NA	NA
CHOYP_C10.1.2.m.23678	-0.015219747	-0.033736696	No	NA	NA	NA	NA	NA	NA	NA	NA	NA	NA
CHOYP_C102A.1.1.m.23591	-0.00536665	-0.033506983	No	NA	NA	NA	NA	NA	NA	NA	NA	NA	NA
CHOYP_C124A.1.1.m.61913	-0.031539028	-0.01253115	No	NA	NA	NA	NA	NA	NA	NA	NA	NA	NA
CHOYP_C19L1.1.1.m.13954	0.002198461	-0.002305438	No	NA	NA	NA	NA	NA	NA	NA	NA	NA	NA
CHOYP_C1QL2.19.32.m.29743	-0.010980576	0.014732763	No	NA	NA	NA	NA	NA	NA	NA	NA	NA	NA
CHOYP_C1QL2.32.32.m.64434	0.025799686	-0.03266491	No	NA	NA	NA	NA	NA	NA	NA	NA	NA	NA
CHOYP_C1QL4.7.10.m.49245	0.010874324	0.019268837	No	NA	NA	NA	NA	NA	NA	NA	NA	NA	NA
CHOYP_C1QL4L.3.7.m.5967	-0.010854142	0.022176907	No	NA	NA	NA	NA	NA	NA	NA	NA	NA	NA
CHOYP_C1QL4L.3.7.m.5968	-0.009061332	-0.012614251	No	NA	NA	NA	NA	NA	NA	NA	NA	NA	NA
CHOYP_C1QL4L.6.7.m.26358	0.008298543	0.005857254	No	NA	NA	NA	NA	NA	NA	NA	NA	NA	NA
CHOYP_C1QT3.4.8.m.22821	0.004726098	0.0055814	No	NA	NA	NA	NA	NA	NA	NA	NA	NA	NA
CHOYP_C1QT4.2.5.m.28767	0.020084506	0.003669008	No	NA	NA	NA	NA	NA	NA	NA	NA	NA	NA
CHOYP_C1QT4.3.5.m.46406	0.012621518	0.011723447	No	NA	NA	NA	NA	NA	NA	NA	NA	NA	NA
CHOYP_C1TC.1.1.m.28294	0.003995716	0.000353965	No	NA	NA	NA	NA	NA	NA	NA	NA	NA	NA
CHOYP_C2CD5.1.1.m.9675	0.002574799	0.016704666	No	NA	NA	NA	NA	NA	NA	NA	NA	NA	NA
CHOYP_C2D1.1.1.m.8807	0.01983628	0.016227596	No	NA	NA	NA	NA	NA	NA	NA	NA	NA	NA
CHOYP_C3ORF38.1.1.m.59043	-0.012958521	0.002690951	No	NA	NA	NA	NA	NA	NA	NA	NA	NA	NA
CHOYP_C43BP.1.1.m.62099	-0.007269355	-0.002883994	No	NA	NA	NA	NA	NA	NA	NA	NA	NA	NA
CHOYP_CA050.1.2.m.10226	-0.005971829	0.003807291	No	NA	NA	NA	NA	NA	NA	NA	NA	NA	NA
CHOYP_CA14.1.1.m.30677	-0.006504689	0.023478321	No	NA	NA	NA	NA	NA	NA	NA	NA	NA	NA
CHOYP_CA2.1.1.m.27846	-0.004803355	0.003056299	No	NA	NA	NA	NA	NA	NA	NA	NA	NA	NA
CHOYP_CAB32.1.1.m.52444	0.000971549	0.006991701	No	NA	NA	NA	NA	NA	NA	NA	NA	NA	NA
CHOYP_CAD1.2.2.m.61448	0	0	No	NA	NA	NA	NA	NA	NA	NA	NA	NA	NA
CHOYP_CAD89.1.1.m.14552	0.007411438	-0.020112865	No	NA	NA	NA	NA	NA	NA	NA	NA	NA	NA
CHOYP_CADM3.4.4.m.45272	-0.004970998	-0.000960649	No	NA	NA	NA	NA	NA	NA	NA	NA	NA	NA
CHOYP_CADM4.1.1.m.60661	0.00654328	0.001142143	No	NA	NA	NA	NA	NA	NA	NA	NA	NA	NA
CHOYP_CADM4.1.1.m.60662	0.001442792	-0.007106229	No	NA	NA	NA	NA	NA	NA	NA	NA	NA	NA
CHOYP_CADN.2.3.m.19237	0.001555944	-0.00026768	No	NA	NA	NA	NA	NA	NA	NA	NA	NA	NA
CHOYP_CAH1.1.2.m.24247	0.014649389	0.011071261	No	NA	NA	NA	NA	NA	NA	NA	NA	NA	NA
CHOYP_CAH2.1.1.m.42306	0.006100844	0.000946862	No	NA	NA	NA	NA	NA	NA	NA	NA	NA	NA
CHOYP_CAHD1.5.6.m.53893	-5.58E-05	0.007403065	No	NA	NA	NA	NA	NA	NA	NA	NA	NA	NA
CHOYP_CAL6303_3579.1.1.m.59031	-0.003166202	0.006818469	No	NA	NA	NA	NA	NA	NA	NA	NA	NA	NA
CHOYP_CAL7507_4591.1.1.m.49532	-0.00163818	-0.025603603	No	NA	NA	NA	NA	NA	NA	NA	NA	NA	NA
CHOYP_CALCR.1.6.m.856	0	0	No	NA	NA	NA	NA	NA	NA	NA	NA	NA	NA
CHOYP_CALM.11.50.m.28106	0.026328096	-0.007001758	No	NA	NA	NA	NA	NA	NA	NA	NA	NA	NA
CHOYP_CALM.15.50.m.30007	0.001777437	0.000980317	No	NA	NA	NA	NA	NA	NA	NA	NA	NA	NA
CHOYP_CALM.22.50.m.31010	0.027897917	-0.0137284	No	NA	NA	NA	NA	NA	NA	NA	NA	NA	NA
CHOYP_CALM.31.50.m.48469	-0.013964048	-0.008886685	No	NA	NA	NA	NA	NA	NA	NA	NA	NA	NA
CHOYP_CALM.32.50.m.48894	0	0	No	NA	NA	NA	NA	NA	NA	NA	NA	NA	NA
CHOYP_CALM.35.50.m.49987	-0.00043307	-0.00087699	No	NA	NA	NA	NA	NA	NA	NA	NA	NA	NA
CHOYP_CALM.37.50.m.52385	0.001483779	0.004122549	No	NA	NA	NA	NA	NA	NA	NA	NA	NA	NA
CHOYP_CALM.44.50.m.56751	0.001236858	0.002901808	No	NA	NA	NA	NA	NA	NA	NA	NA	NA	NA
CHOYP_CALM.45.50.m.57163	-0.00011691	0.00052675	No	NA	NA	NA	NA	NA	NA	NA	NA	NA	NA
CHOYP_CALM.50.50.m.67046	0.000715199	0.003223107	No	NA	NA	NA	NA	NA	NA	NA	NA	NA	NA
CHOYP_CALM.7.50.m.12029	0.005249733	0.016381885	No	NA	NA	NA	NA	NA	NA	NA	NA	NA	NA
CHOYP_CALMB.1.1.m.41570	0.004603216	-0.008357059	No	NA	NA	NA	NA	NA	NA	NA	NA	NA	NA
CHOYP_CALRL.2.3.m.42463	-0.001314118	-0.00148662	No	NA	NA	NA	NA	NA	NA	NA	NA	NA	NA
CHOYP_CALUB.1.2.m.57842	-0.000461053	-0.002465811	No	NA	NA	NA	NA	NA	NA	NA	NA	NA	NA
CHOYP_CALUB.2.2.m.58007	0.002304705	-0.003786632	No	NA	NA	NA	NA	NA	NA	NA	NA	NA	NA
CHOYP_CALX.1.1.m.12010	-0.000787203	0.001662732	No	NA	NA	NA	NA	NA	NA	NA	NA	NA	NA
CHOYP_CAMK4.1.1.m.30431	-0.005040798	-0.001010946	No	NA	NA	NA	NA	NA	NA	NA	NA	NA	NA
CHOYP_CAN5.1.1.m.42242	-0.008366179	-0.005324215	No	NA	NA	NA	NA	NA	NA	NA	NA	NA	NA
CHOYP_CAN5.1.1.m.42243	-0.008262723	-0.005055757	No	NA	NA	NA	NA	NA	NA	NA	NA	NA	NA
CHOYP_CAN8.1.2.m.21091	0.00234043	-0.000632451	No	NA	NA	NA	NA	NA	NA	NA	NA	NA	NA
CHOYP_CAOG_00801.1.2.m.1579	-0.002003622	-4.08E-05	No	NA	NA	NA	NA	NA	NA	NA	NA	NA	NA
CHOYP_CAOG_01182.1.1.m.8019	-0.010654667	-0.006780604	No	NA	NA	NA	NA	NA	NA	NA	NA	NA	NA
CHOYP_CAOG_01521.1.1.m.28103	0.002389091	-0.000477886	No	NA	NA	NA	NA	NA	NA	NA	NA	NA	NA
CHOYP_CAOG_02976.1.2.m.41292	-9.98E-05	0.00319496	No	NA	NA	NA	NA	NA	NA	NA	NA	NA	NA
CHOYP_CAOG_02976.2.2.m.56777	-0.008505878	-0.026817259	No	NA	NA	NA	NA	NA	NA	NA	NA	NA	NA
CHOYP_CAOG_03463.1.1.m.16746	0.00799943	0.003810151	No	NA	NA	NA	NA	NA	NA	NA	NA	NA	NA
CHOYP_CAOG_04006.1.1.m.5403	-0.001082922	-0.004416614	No	NA	NA	NA	NA	NA	NA	NA	NA	NA	NA
CHOYP_CAOG_04643.2.2.m.50992	-0.009495441	0.01374866	No	NA	NA	NA	NA	NA	NA	NA	NA	NA	NA
CHOYP_CAOG_04686.2.2.m.28117	0.015423321	0.028626347	No	NA	NA	NA	NA	NA	NA	NA	NA	NA	NA
CHOYP_CAOG_05733.1.2.m.29878	-0.00398981	0.005416473	No	NA	NA	NA	NA	NA	NA	NA	NA	NA	NA
CHOYP_CAP.1.2.m.22123	0.014424396	0.016438392	No	NA	NA	NA	NA	NA	NA	NA	NA	NA	NA
CHOYP_CAPLA.1.2.m.51979	2.03E-05	-0.000279483	No	NA	NA	NA	NA	NA	NA	NA	NA	NA	NA
CHOYP_CAPSLB.1.1.m.58887	-0.000259103	0.001493258	No	NA	NA	NA	NA	NA	NA	NA	NA	NA	NA
CHOYP_CAPZB.1.1.m.5762	-0.000859266	-0.000829215	No	NA	NA	NA	NA	NA	NA	NA	NA	NA	NA
CHOYP_CARNS1.1.6.m.2227	0.008833536	0.006267448	No	NA	NA	NA	NA	NA	NA	NA	NA	NA	NA
CHOYP_CARNS1.2.6.m.3531	-0.007102624	0.012925262	No	NA	NA	NA	NA	NA	NA	NA	NA	NA	NA
CHOYP_CARNS1.4.6.m.40244	-0.029354459	-0.010841039	No	NA	NA	NA	NA	NA	NA	NA	NA	NA	NA
CHOYP_CARNS1.5.6.m.63614	-0.002306813	-0.009610967	No	NA	NA	NA	NA	NA	NA	NA	NA	NA	NA
CHOYP_CASP10.4.7.m.45631	-0.004304021	0.002251488	No	NA	NA	NA	NA	NA	NA	NA	NA	NA	NA
CHOYP_CASP10.5.7.m.49889	-0.000339967	-0.002564528	No	NA	NA	NA	NA	NA	NA	NA	NA	NA	NA
CHOYP_CASP2.5.5.m.35953	0.008096629	0.000766455	No	NA	NA	NA	NA	NA	NA	NA	NA	NA	NA
CHOYP_CASP3.1.3.m.23354	-0.019567865	-0.011025671	No	NA	NA	NA	NA	NA	NA	NA	NA	NA	NA
CHOYP_CASP3.2.3.m.24896	0.004439307	0.005242707	No	NA	NA	NA	NA	NA	NA	NA	NA	NA	NA
CHOYP_CASP7.11.23.m.26574	-0.005540649	-0.008620824	No	NA	NA	NA	NA	NA	NA	NA	NA	NA	NA
CHOYP_CASP7.16.23.m.50828	-0.003236898	-0.010910432	No	NA	NA	NA	NA	NA	NA	NA	NA	NA	NA
CHOYP_CASP7.17.23.m.52767	-0.003642772	0.007247883	No	NA	NA	NA	NA	NA	NA	NA	NA	NA	NA
CHOYP_CASP7.18.23.m.52787	-0.000277946	0.006072023	No	NA	NA	NA	NA	NA	NA	NA	NA	NA	NA
CHOYP_CASP7.2.23.m.5415	-0.00383324	0.005203918	No	NA	NA	NA	NA	NA	NA	NA	NA	NA	NA
CHOYP_CASP7.21.23.m.63852	-0.014324051	-0.009115791	No	NA	NA	NA	NA	NA	NA	NA	NA	NA	NA
CHOYP_CASP7.22.23.m.66704	0.00098044	0.001031821	No	NA	NA	NA	NA	NA	NA	NA	NA	NA	NA
CHOYP_CASP7.5.23.m.12847	0.01244451	0.012940815	No	NA	NA	NA	NA	NA	NA	NA	NA	NA	NA
CHOYP_CASP7.8.23.m.23670	0.010437976	0.012326982	No	NA	NA	NA	NA	NA	NA	NA	NA	NA	NA
CHOYP_CAT.1.1.m.57038	0.00130752	0.003531037	No	NA	NA	NA	NA	NA	NA	NA	NA	NA	NA
CHOYP_CATA.1.3.m.11120	-0.004815593	-0.013724231	No	NA	NA	NA	NA	NA	NA	NA	NA	NA	NA
CHOYP_CATA.2.3.m.18454	0.001820806	0.006047654	No	NA	NA	NA	NA	NA	NA	NA	NA	NA	NA
CHOYP_CATA.3.3.m.21642	0.022338828	0.022293304	No	NA	NA	NA	NA	NA	NA	NA	NA	NA	NA
CHOYP_CATB.1.2.m.5440	-0.002568251	-0.003665587	No	NA	NA	NA	NA	NA	NA	NA	NA	NA	NA
CHOYP_CATL1.1.1.m.56906	-0.013116523	-0.006127834	No	NA	NA	NA	NA	NA	NA	NA	NA	NA	NA
CHOYP_CATS.1.1.m.45218	-0.001132604	-0.005627093	No	NA	NA	NA	NA	NA	NA	NA	NA	NA	NA
CHOYP_CB044.1.1.m.53539	-0.001534359	-0.004986602	No	NA	NA	NA	NA	NA	NA	NA	NA	NA	NA
CHOYP_CBG09799.1.1.m.44038	-0.009490859	3.73E-06	No	NA	NA	NA	NA	NA	NA	NA	NA	NA	NA
CHOYP_CBG11292.1.1.m.12957	-0.014264481	0.020058374	No	NA	NA	NA	NA	NA	NA	NA	NA	NA	NA
CHOYP_CBG18730.1.1.m.2611	0.004410886	-0.012747989	No	NA	NA	NA	NA	NA	NA	NA	NA	NA	NA
CHOYP_CBG20816.1.1.m.49333	0.00297308	-0.000803411	No	NA	NA	NA	NA	NA	NA	NA	NA	NA	NA
CHOYP_CBG22657.2.2.m.28802	-0.010200252	0.007457129	No	NA	NA	NA	NA	NA	NA	NA	NA	NA	NA
CHOYP_CBLN3.1.2.m.29253	-0.012990492	0.018295259	No	NA	NA	NA	NA	NA	NA	NA	NA	NA	NA
CHOYP_CBP.2.4.m.11401	0.001736539	-0.000193479	No	NA	NA	NA	NA	NA	NA	NA	NA	NA	NA
CHOYP_CBPC1.1.1.m.30713	-0.001297716	-0.007617779	No	NA	NA	NA	NA	NA	NA	NA	NA	NA	NA
CHOYP_CBPQ.1.1.m.58629	-0.005540728	0.001520592	No	NA	NA	NA	NA	NA	NA	NA	NA	NA	NA
CHOYP_CBR.GLY.5.1.1.m.26441	0.026418274	0.004566919	No	NA	NA	NA	NA	NA	NA	NA	NA	NA	NA
CHOYP_CBR.LET.2.2.2.m.44681	-0.019872265	0.015895294	No	NA	NA	NA	NA	NA	NA	NA	NA	NA	NA
CHOYP_CBR.LET.2.2.2.m.44682	0.008508027	-0.008467556	No	NA	NA	NA	NA	NA	NA	NA	NA	NA	NA
CHOYP_CBR.LIN.24.1.1.m.5076	-0.016231417	-0.003861125	No	NA	NA	NA	NA	NA	NA	NA	NA	NA	NA
CHOYP_CBS.2.2.m.65898	-0.001389333	0.002303712	No	NA	NA	NA	NA	NA	NA	NA	NA	NA	NA
CHOYP_CBWD1.1.1.m.6825	-0.011365217	-0.002318073	No	NA	NA	NA	NA	NA	NA	NA	NA	NA	NA
CHOYP_CBX1.1.4.m.5390	0.001476748	0.004055299	No	NA	NA	NA	NA	NA	NA	NA	NA	NA	NA
CHOYP_CBX1.3.4.m.27106	0.027779939	-0.028823672	No	NA	NA	NA	NA	NA	NA	NA	NA	NA	NA
CHOYP_CC136.1.1.m.64302	-0.005634663	0.03094408	No	NA	NA	NA	NA	NA	NA	NA	NA	NA	NA
CHOYP_CC171.1.1.m.55237	-0.004528321	0.000834965	No	NA	NA	NA	NA	NA	NA	NA	NA	NA	NA
CHOYP_CC1G_13336.1.3.m.23079	-0.003756877	0.004952814	No	NA	NA	NA	NA	NA	NA	NA	NA	NA	NA
CHOYP_CCAR1.1.1.m.25430	-0.006216421	-0.008377067	No	NA	NA	NA	NA	NA	NA	NA	NA	NA	NA
CHOYP_CCBL1.1.1.m.30637	-0.017629633	-0.018131806	No	NA	NA	NA	NA	NA	NA	NA	NA	NA	NA
CHOYP_CCD22.1.1.m.6639	0.001687409	-0.001590782	No	NA	NA	NA	NA	NA	NA	NA	NA	NA	NA
CHOYP_CCD43.1.1.m.63636	-0.010861014	-0.001978578	No	NA	NA	NA	NA	NA	NA	NA	NA	NA	NA
CHOYP_CCD53.1.1.m.6684	0.012537475	-0.009571488	No	NA	NA	NA	NA	NA	NA	NA	NA	NA	NA
CHOYP_CCD73.1.2.m.21485	-0.004124426	0.01475627	No	NA	NA	NA	NA	NA	NA	NA	NA	NA	NA
CHOYP_CCDC146.1.1.m.11347	0	0	No	NA	NA	NA	NA	NA	NA	NA	NA	NA	NA
CHOYP_CCDC150.1.1.m.58800	-0.008856615	-0.001413678	No	NA	NA	NA	NA	NA	NA	NA	NA	NA	NA
CHOYP_CCDC6.1.1.m.13918	0.011209272	-0.004271058	No	NA	NA	NA	NA	NA	NA	NA	NA	NA	NA
CHOYP_CCHCR1.1.1.m.59142	-0.005082902	-0.023142284	No	NA	NA	NA	NA	NA	NA	NA	NA	NA	NA
CHOYP_CCHL.2.2.m.66608	-8.16E-05	0.01082941	No	NA	NA	NA	NA	NA	NA	NA	NA	NA	NA
CHOYP_CCKAR.4.6.m.43964	0.004460909	0.005268219	No	NA	NA	NA	NA	NA	NA	NA	NA	NA	NA
CHOYP_CCNB.2.2.m.16936	-0.009385043	-0.005972618	No	NA	NA	NA	NA	NA	NA	NA	NA	NA	NA
CHOYP_CCNL1.1.2.m.9018	-0.009893733	0.012673631	No	NA	NA	NA	NA	NA	NA	NA	NA	NA	NA
CHOYP_CD033.1.1.m.25350	0.004152274	-0.009332644	No	NA	NA	NA	NA	NA	NA	NA	NA	NA	NA
CHOYP_CD109.1.2.m.7033	-0.000961908	0.00063633	No	NA	NA	NA	NA	NA	NA	NA	NA	NA	NA
CHOYP_CD11B.1.1.m.51509	-0.006245641	0.012814479	No	NA	NA	NA	NA	NA	NA	NA	NA	NA	NA
CHOYP_CD36_40650.1.1.m.47015	0.002048837	0.000390934	No	NA	NA	NA	NA	NA	NA	NA	NA	NA	NA
CHOYP_CDC14A.1.1.m.18068	0.019109461	0.011051259	No	NA	NA	NA	NA	NA	NA	NA	NA	NA	NA
CHOYP_CDC23.1.1.m.6463	-0.005923523	-0.006295796	No	NA	NA	NA	NA	NA	NA	NA	NA	NA	NA
CHOYP_CDC42.1.11.m.324	0.000986616	-0.000173716	No	NA	NA	NA	NA	NA	NA	NA	NA	NA	NA
CHOYP_CDC42.11.11.m.60002	0	0	No	NA	NA	NA	NA	NA	NA	NA	NA	NA	NA
CHOYP_CDC42.11.11.m.60004	-0.002080094	0.000716541	No	NA	NA	NA	NA	NA	NA	NA	NA	NA	NA
CHOYP_CDC5L.1.1.m.25107	-0.003703819	-0.000819927	No	NA	NA	NA	NA	NA	NA	NA	NA	NA	NA
CHOYP_CDC73.1.1.m.36157	-0.013836156	0.001410698	No	NA	NA	NA	NA	NA	NA	NA	NA	NA	NA
CHOYP_CDK13.1.1.m.59965	-0.004602068	-0.003282816	No	NA	NA	NA	NA	NA	NA	NA	NA	NA	NA
CHOYP_CDK5.1.1.m.25495	-0.015738308	-0.004741449	No	NA	NA	NA	NA	NA	NA	NA	NA	NA	NA
CHOYP_CDO1.1.4.m.26663	0.026932659	-0.014885601	No	NA	NA	NA	NA	NA	NA	NA	NA	NA	NA
CHOYP_CDPK5.1.1.m.6214	0.0031111	-0.000511522	No	NA	NA	NA	NA	NA	NA	NA	NA	NA	NA
CHOYP_CDPKM.1.1.m.58179	0.00443612	0.007520129	No	NA	NA	NA	NA	NA	NA	NA	NA	NA	NA
CHOYP_CE112.1.2.m.11508	-0.000281566	-0.020460007	No	NA	NA	NA	NA	NA	NA	NA	NA	NA	NA
CHOYP_CE120.1.2.m.19214	-0.01532527	0.000436127	No	NA	NA	NA	NA	NA	NA	NA	NA	NA	NA
CHOYP_CEBPZ.1.1.m.12869	-0.003719213	0.001853568	No	NA	NA	NA	NA	NA	NA	NA	NA	NA	NA
CHOYP_CECR2.2.3.m.13613	-0.001945312	-0.001169977	No	NA	NA	NA	NA	NA	NA	NA	NA	NA	NA
CHOYP_CECR2.3.3.m.59311	-0.004052494	-0.000704014	No	NA	NA	NA	NA	NA	NA	NA	NA	NA	NA
CHOYP_CED1.20.29.m.45054	-0.010274993	-0.00653898	No	NA	NA	NA	NA	NA	NA	NA	NA	NA	NA
CHOYP_CED1.22.29.m.48193	-0.003186515	0.007981045	No	NA	NA	NA	NA	NA	NA	NA	NA	NA	NA
CHOYP_CED1.26.29.m.53629	0	0	No	NA	NA	NA	NA	NA	NA	NA	NA	NA	NA
CHOYP_CED1.9.29.m.29470	-0.012463758	-0.007931905	No	NA	NA	NA	NA	NA	NA	NA	NA	NA	NA
CHOYP_CEG1A.1.6.m.815	0.012978033	0.01363688	No	NA	NA	NA	NA	NA	NA	NA	NA	NA	NA
CHOYP_CEL.2.3.m.27351	-0.01331489	0.00154182	No	NA	NA	NA	NA	NA	NA	NA	NA	NA	NA
CHOYP_CELA1.1.3.m.14531	0.003572159	0.01006347	No	NA	NA	NA	NA	NA	NA	NA	NA	NA	NA
CHOYP_CELA1.2.3.m.27287	-0.006919365	-0.0103599	No	NA	NA	NA	NA	NA	NA	NA	NA	NA	NA
CHOYP_CELE_Y64G10A.7.3.4.m.53262	-7.74E-05	0.010273349	No	NA	NA	NA	NA	NA	NA	NA	NA	NA	NA
CHOYP_CELF2.2.4.m.22506	0.001601846	-0.002534399	No	NA	NA	NA	NA	NA	NA	NA	NA	NA	NA
CHOYP_CELF4.1.1.m.22429	-0.005730338	0.012129027	No	NA	NA	NA	NA	NA	NA	NA	NA	NA	NA
CHOYP_CELR2.3.8.m.29505	-0.026715164	-0.017001465	No	NA	NA	NA	NA	NA	NA	NA	NA	NA	NA
CHOYP_CENPJ.1.1.m.49318	0.001817422	-0.000491119	No	NA	NA	NA	NA	NA	NA	NA	NA	NA	NA
CHOYP_CENTRIN.1.1.m.59526	0.030954558	-0.014748851	No	NA	NA	NA	NA	NA	NA	NA	NA	NA	NA
CHOYP_CEP164.1.1.m.40330	-0.000690756	-0.013232966	No	NA	NA	NA	NA	NA	NA	NA	NA	NA	NA
CHOYP_CEP192.1.2.m.7869	0.005011566	-0.00298742	No	NA	NA	NA	NA	NA	NA	NA	NA	NA	NA
CHOYP_CEP290.1.1.m.58767	-0.002577269	0.003543045	No	NA	NA	NA	NA	NA	NA	NA	NA	NA	NA
CHOYP_CEP350.1.1.m.4119	0.001211916	0.001701266	No	NA	NA	NA	NA	NA	NA	NA	NA	NA	NA
CHOYP_CEP63.2.2.m.35716	0.001808626	0.001542486	No	NA	NA	NA	NA	NA	NA	NA	NA	NA	NA
CHOYP_CEP76.1.1.m.6264	-0.000310399	-0.007395564	No	NA	NA	NA	NA	NA	NA	NA	NA	NA	NA
CHOYP_CEP89.1.2.m.14339	-0.010639813	0.006684782	No	NA	NA	NA	NA	NA	NA	NA	NA	NA	NA
CHOYP_CERS6.1.1.m.5214	0.013182622	0.015944278	No	NA	NA	NA	NA	NA	NA	NA	NA	NA	NA
CHOYP_CETN1.1.3.m.15199	-0.000893675	0.001098933	No	NA	NA	NA	NA	NA	NA	NA	NA	NA	NA
CHOYP_CF106.1.1.m.14354	-7.91E-05	0.010498453	No	NA	NA	NA	NA	NA	NA	NA	NA	NA	NA
CHOYP_CG057.1.1.m.45912	-0.003453489	-0.01671601	No	NA	NA	NA	NA	NA	NA	NA	NA	NA	NA
CHOYP_CG14207.1.1.m.41523	0.002747648	-0.004683789	No	NA	NA	NA	NA	NA	NA	NA	NA	NA	NA
CHOYP_CG17147.1.1.m.28107	-0.00407201	-0.003949396	No	NA	NA	NA	NA	NA	NA	NA	NA	NA	NA
CHOYP_CG34417.1.2.m.18203	-0.000179893	-0.007830903	No	NA	NA	NA	NA	NA	NA	NA	NA	NA	NA
CHOYP_CG42749.1.1.m.30138	0.003076214	0.004596903	No	NA	NA	NA	NA	NA	NA	NA	NA	NA	NA
CHOYP_CGD4_750.1.1.m.29180	0.004762827	-0.00270772	No	NA	NA	NA	NA	NA	NA	NA	NA	NA	NA
CHOYP_CGL.1.2.m.31960	0.001684803	-0.003315677	No	NA	NA	NA	NA	NA	NA	NA	NA	NA	NA
CHOYP_CH60.1.1.m.26967	-0.000318365	-0.000435793	No	NA	NA	NA	NA	NA	NA	NA	NA	NA	NA
CHOYP_CHCHD1.1.1.m.25210	0.014205737	-0.017587879	No	NA	NA	NA	NA	NA	NA	NA	NA	NA	NA
CHOYP_CHD2.1.1.m.36132	-0.002477771	0.006429636	No	NA	NA	NA	NA	NA	NA	NA	NA	NA	NA
CHOYP_CHD5.2.2.m.28708	-0.001336642	0.000180637	No	NA	NA	NA	NA	NA	NA	NA	NA	NA	NA
CHOYP_CHD7.2.2.m.14418	-0.00877081	-0.001433667	No	NA	NA	NA	NA	NA	NA	NA	NA	NA	NA
CHOYP_CHER.1.1.m.63350	-0.00010452	-0.001148071	No	NA	NA	NA	NA	NA	NA	NA	NA	NA	NA
CHOYP_CHERP.1.1.m.22401	-0.006883664	0.000799596	No	NA	NA	NA	NA	NA	NA	NA	NA	NA	NA
CHOYP_CHGG_10233.1.1.m.39238	0.002323598	-0.000569813	No	NA	NA	NA	NA	NA	NA	NA	NA	NA	NA
CHOYP_CHI1.1.1.m.40259	0.003802144	0.004490235	No	NA	NA	NA	NA	NA	NA	NA	NA	NA	NA
CHOYP_CHKA.1.1.m.25454	-0.008201482	0.003533006	No	NA	NA	NA	NA	NA	NA	NA	NA	NA	NA
CHOYP_CHL1.2.2.m.65829	0.006778824	0.004529913	No	NA	NA	NA	NA	NA	NA	NA	NA	NA	NA
CHOYP_CHM2A.1.1.m.59752	-0.000433021	-0.004949414	No	NA	NA	NA	NA	NA	NA	NA	NA	NA	NA
CHOYP_CHM4B.1.1.m.19057	-0.000279104	-0.000794029	No	NA	NA	NA	NA	NA	NA	NA	NA	NA	NA
CHOYP_CHMP3.1.1.m.65684	-0.011934459	0.008186487	No	NA	NA	NA	NA	NA	NA	NA	NA	NA	NA
CHOYP_CHMP5.1.1.m.66827	-0.005558008	-0.003450927	No	NA	NA	NA	NA	NA	NA	NA	NA	NA	NA
CHOYP_CHMP7.1.1.m.15221	0.017844452	-0.008163193	No	NA	NA	NA	NA	NA	NA	NA	NA	NA	NA
CHOYP_CHRD1.1.1.m.42143	6.68E-05	2.00E-06	No	NA	NA	NA	NA	NA	NA	NA	NA	NA	NA
CHOYP_CHRO_0413.1.2.m.16023	-0.022364219	-0.010777323	No	NA	NA	NA	NA	NA	NA	NA	NA	NA	NA
CHOYP_CHS.2.1.1.m.37794	0.004199479	0.010196304	No	NA	NA	NA	NA	NA	NA	NA	NA	NA	NA
CHOYP_CHS1.1.4.m.4755	-0.006086126	-0.004037631	No	NA	NA	NA	NA	NA	NA	NA	NA	NA	NA
CHOYP_CHS2.1.1.m.63783	0.002505894	-0.000677164	No	NA	NA	NA	NA	NA	NA	NA	NA	NA	NA
CHOYP_CHSS2.1.1.m.19314	0.004054986	0.004788834	No	NA	NA	NA	NA	NA	NA	NA	NA	NA	NA
CHOYP_CHTOP.1.1.m.35404	-0.000895029	0.000399622	No	NA	NA	NA	NA	NA	NA	NA	NA	NA	NA
CHOYP_CI064.1.1.m.9517	-0.024838131	0.001814099	No	NA	NA	NA	NA	NA	NA	NA	NA	NA	NA
CHOYP_CIAO1.1.1.m.48324	-0.000127748	-0.003062148	No	NA	NA	NA	NA	NA	NA	NA	NA	NA	NA
CHOYP_CIC.1.2.m.57436	-0.003717872	0.004736896	No	NA	NA	NA	NA	NA	NA	NA	NA	NA	NA
CHOYP_CIR1.1.2.m.16126	-0.005437879	-0.002391304	No	NA	NA	NA	NA	NA	NA	NA	NA	NA	NA
CHOYP_CIR1A.1.1.m.11568	0.006375725	-0.007125948	No	NA	NA	NA	NA	NA	NA	NA	NA	NA	NA
CHOYP_CISD2.1.1.m.26823	-0.0163276	0.025758035	No	NA	NA	NA	NA	NA	NA	NA	NA	NA	NA
CHOYP_CISY.1.1.m.36666	-0.001380197	0.000643999	No	NA	NA	NA	NA	NA	NA	NA	NA	NA	NA
CHOYP_CKAP5.1.1.m.10679	-0.003540266	-0.002599598	No	NA	NA	NA	NA	NA	NA	NA	NA	NA	NA
CHOYP_CKLF4.1.1.m.55295	0.007008636	0.012374901	No	NA	NA	NA	NA	NA	NA	NA	NA	NA	NA
CHOYP_CLAP1.4.6.m.39950	-0.003718464	-0.014728031	No	NA	NA	NA	NA	NA	NA	NA	NA	NA	NA
CHOYP_CLAP1.6.6.m.57823	0.000497443	-0.007758052	No	NA	NA	NA	NA	NA	NA	NA	NA	NA	NA
CHOYP_CLASR.1.2.m.27688	0	0	No	NA	NA	NA	NA	NA	NA	NA	NA	NA	NA
CHOYP_CLC10.2.5.m.4673	-0.019436488	0.025450061	No	NA	NA	NA	NA	NA	NA	NA	NA	NA	NA
CHOYP_CLCN3.1.1.m.21245	-0.007476575	0.002483606	No	NA	NA	NA	NA	NA	NA	NA	NA	NA	NA
CHOYP_CLCN7.2.3.m.47039	0.003978282	0.004698248	No	NA	NA	NA	NA	NA	NA	NA	NA	NA	NA
CHOYP_CLCN7.3.3.m.51894	0.004926756	-0.00894444	No	NA	NA	NA	NA	NA	NA	NA	NA	NA	NA
CHOYP_CLEC17A.1.1.m.28486	0.005504536	-0.002283729	No	NA	NA	NA	NA	NA	NA	NA	NA	NA	NA
CHOYP_CLH1.2.2.m.22327	0.001540561	0.001372058	No	NA	NA	NA	NA	NA	NA	NA	NA	NA	NA
CHOYP_CLK2.1.1.m.3081	-0.001795031	0.012102779	No	NA	NA	NA	NA	NA	NA	NA	NA	NA	NA
CHOYP_CLK2.1.1.m.3082	-0.00076511	0.001945032	No	NA	NA	NA	NA	NA	NA	NA	NA	NA	NA
CHOYP_CLP1.1.1.m.11641	0.001347989	0.015576418	No	NA	NA	NA	NA	NA	NA	NA	NA	NA	NA
CHOYP_CLPB.1.3.m.14233	-0.002277791	-0.006462579	No	NA	NA	NA	NA	NA	NA	NA	NA	NA	NA
CHOYP_CLPT1.1.1.m.50172	0	0	No	NA	NA	NA	NA	NA	NA	NA	NA	NA	NA
CHOYP_CLPX.1.2.m.12748	-0.008746928	0.015443618	No	NA	NA	NA	NA	NA	NA	NA	NA	NA	NA
CHOYP_CLPX.2.2.m.49273	-0.005643188	-0.000554683	No	NA	NA	NA	NA	NA	NA	NA	NA	NA	NA
CHOYP_CLSTN1.1.1.m.55323	0.012057906	-0.012361649	No	NA	NA	NA	NA	NA	NA	NA	NA	NA	NA
CHOYP_CLU.1.1.m.8566	-0.000277324	0.002492933	No	NA	NA	NA	NA	NA	NA	NA	NA	NA	NA
CHOYP_CML1.1.1.m.30763	-0.013606728	-0.008659288	No	NA	NA	NA	NA	NA	NA	NA	NA	NA	NA
CHOYP_CML8.1.1.m.37436	-0.031148905	0.005005078	No	NA	NA	NA	NA	NA	NA	NA	NA	NA	NA
CHOYP_CN166.1.1.m.14529	-0.000980412	0.003354907	No	NA	NA	NA	NA	NA	NA	NA	NA	NA	NA
CHOYP_CNA1.1.1.m.65403	-0.003941521	0.009143319	No	NA	NA	NA	NA	NA	NA	NA	NA	NA	NA
CHOYP_CNDP2.1.4.m.11722	0.011680186	-0.001099952	No	NA	NA	NA	NA	NA	NA	NA	NA	NA	NA
CHOYP_CNDP2.3.4.m.30467	0.003517393	-0.00173072	No	NA	NA	NA	NA	NA	NA	NA	NA	NA	NA
CHOYP_CNE_1C34780.3.3.m.30615	-0.001051697	0.010396967	No	NA	NA	NA	NA	NA	NA	NA	NA	NA	NA
CHOYP_CNOT1.1.1.m.12104	-0.006866302	0.003004104	No	NA	NA	NA	NA	NA	NA	NA	NA	NA	NA
CHOYP_CNOT2.1.2.m.47530	-0.004180246	0.001564796	No	NA	NA	NA	NA	NA	NA	NA	NA	NA	NA
CHOYP_CNOT3.1.1.m.62322	0.007227776	0.001682213	No	NA	NA	NA	NA	NA	NA	NA	NA	NA	NA
CHOYP_CNOT7.1.2.m.7497	-0.001796528	0.003362096	No	NA	NA	NA	NA	NA	NA	NA	NA	NA	NA
CHOYP_CNOT7.2.2.m.35718	-0.007367892	0.017356984	No	NA	NA	NA	NA	NA	NA	NA	NA	NA	NA
CHOYP_CNTN5.4.5.m.44639	-0.005080174	-0.000415368	No	NA	NA	NA	NA	NA	NA	NA	NA	NA	NA
CHOYP_CNTN6.1.2.m.781	-0.005588223	-0.00196701	No	NA	NA	NA	NA	NA	NA	NA	NA	NA	NA
CHOYP_CNTRL.1.1.m.8381	-0.011083464	0.006984582	No	NA	NA	NA	NA	NA	NA	NA	NA	NA	NA
CHOYP_CNTROB.1.1.m.11584	-0.001581064	0.002146415	No	NA	NA	NA	NA	NA	NA	NA	NA	NA	NA
CHOYP_CO1A1.1.1.m.32133	0.015207799	0.00748703	No	NA	NA	NA	NA	NA	NA	NA	NA	NA	NA
CHOYP_CO2A1.1.1.m.62996	0.01172968	0.004209914	No	NA	NA	NA	NA	NA	NA	NA	NA	NA	NA
CHOYP_CO4A1.1.2.m.36472	0.001196064	-0.020257996	No	NA	NA	NA	NA	NA	NA	NA	NA	NA	NA
CHOYP_CO4A2.1.2.m.14631	-0.012309558	-0.001696161	No	NA	NA	NA	NA	NA	NA	NA	NA	NA	NA
CHOYP_CO6A3.3.5.m.39796	0.008067577	-0.014646545	No	NA	NA	NA	NA	NA	NA	NA	NA	NA	NA
CHOYP_CO6A5.1.6.m.5838	0.00251835	0.00020459	No	NA	NA	NA	NA	NA	NA	NA	NA	NA	NA
CHOYP_CO6A5.1.6.m.5840	3.13E-05	0.002850591	No	NA	NA	NA	NA	NA	NA	NA	NA	NA	NA
CHOYP_CO9A1.1.1.m.62338	-0.004264901	-0.00123183	No	NA	NA	NA	NA	NA	NA	NA	NA	NA	NA
CHOYP_COG2.1.2.m.12604	0.018661424	0.009515683	No	NA	NA	NA	NA	NA	NA	NA	NA	NA	NA
CHOYP_COG3.1.1.m.35921	0.004738506	-0.00712943	No	NA	NA	NA	NA	NA	NA	NA	NA	NA	NA
CHOYP_COG5.1.1.m.13833	-0.003120637	0.001205088	No	NA	NA	NA	NA	NA	NA	NA	NA	NA	NA
CHOYP_COG6.1.1.m.57008	0.007396782	-0.012266153	No	NA	NA	NA	NA	NA	NA	NA	NA	NA	NA
CHOYP_COG8.1.1.m.10907	-0.002286777	0.003153525	No	NA	NA	NA	NA	NA	NA	NA	NA	NA	NA
CHOYP_COIL.1.1.m.18070	-0.007906158	-0.008676328	No	NA	NA	NA	NA	NA	NA	NA	NA	NA	NA
CHOYP_COL4A4.1.1.m.30919	-0.021055585	-0.004332581	No	NA	NA	NA	NA	NA	NA	NA	NA	NA	NA
CHOYP_COL6A6.1.2.m.39071	0.002483452	0.015452993	No	NA	NA	NA	NA	NA	NA	NA	NA	NA	NA
CHOYP_contig_000003.m.1	0.007610017	-0.013815854	No	NA	NA	NA	NA	NA	NA	NA	NA	NA	NA
CHOYP_contig_000121.m.127	-0.003660918	0.004969977	No	NA	NA	NA	NA	NA	NA	NA	NA	NA	NA
CHOYP_contig_000189.m.198	-0.017116816	0.010004573	No	NA	NA	NA	NA	NA	NA	NA	NA	NA	NA
CHOYP_contig_000227.m.218	-0.015084922	0.007991332	No	NA	NA	NA	NA	NA	NA	NA	NA	NA	NA
CHOYP_contig_000437.m.416	0.006350914	-0.034467212	No	NA	NA	NA	NA	NA	NA	NA	NA	NA	NA
CHOYP_contig_001114.m.1165	-0.004162878	0.004294905	No	NA	NA	NA	NA	NA	NA	NA	NA	NA	NA
CHOYP_contig_001251.m.1283	0.006334836	0.007481278	No	NA	NA	NA	NA	NA	NA	NA	NA	NA	NA
CHOYP_contig_001305.m.1337	0.002423539	-0.007821631	No	NA	NA	NA	NA	NA	NA	NA	NA	NA	NA
CHOYP_contig_001317.m.1351	-0.028489205	0.011376109	No	NA	NA	NA	NA	NA	NA	NA	NA	NA	NA
CHOYP_contig_001413.m.1466	0.003923091	-0.001060131	No	NA	NA	NA	NA	NA	NA	NA	NA	NA	NA
CHOYP_contig_001477.m.1562	0.01224626	0.018815219	No	NA	NA	NA	NA	NA	NA	NA	NA	NA	NA
CHOYP_contig_001544.m.1660	0.002128424	-6.48E-05	No	NA	NA	NA	NA	NA	NA	NA	NA	NA	NA
CHOYP_contig_001740.m.1863	0.010898859	-0.007090326	No	NA	NA	NA	NA	NA	NA	NA	NA	NA	NA
CHOYP_contig_001932.m.2147	-0.001758418	-0.007417272	No	NA	NA	NA	NA	NA	NA	NA	NA	NA	NA
CHOYP_contig_002228.m.2410	-0.008136823	-0.002284562	No	NA	NA	NA	NA	NA	NA	NA	NA	NA	NA
CHOYP_contig_002245.m.2431	0.004604204	-0.005171838	No	NA	NA	NA	NA	NA	NA	NA	NA	NA	NA
CHOYP_contig_002279.m.2484	0.004460267	0.008666449	No	NA	NA	NA	NA	NA	NA	NA	NA	NA	NA
CHOYP_contig_002305.m.2519	-0.000127562	0.016924395	No	NA	NA	NA	NA	NA	NA	NA	NA	NA	NA
CHOYP_contig_002327.m.2549	0.002724369	0.003904994	No	NA	NA	NA	NA	NA	NA	NA	NA	NA	NA
CHOYP_contig_002369.m.2605	-8.19E-05	0.000838588	No	NA	NA	NA	NA	NA	NA	NA	NA	NA	NA
CHOYP_contig_002417.m.2661	0.02018931	0.004370692	No	NA	NA	NA	NA	NA	NA	NA	NA	NA	NA
CHOYP_contig_002558.m.2814	-0.022838884	-0.009608865	No	NA	NA	NA	NA	NA	NA	NA	NA	NA	NA
CHOYP_contig_002568.m.2819	-0.012323576	-0.015277898	No	NA	NA	NA	NA	NA	NA	NA	NA	NA	NA
CHOYP_contig_002597.m.2856	0.004534171	-0.001225262	No	NA	NA	NA	NA	NA	NA	NA	NA	NA	NA
CHOYP_contig_002691.m.2966	0.004208567	-0.001137275	No	NA	NA	NA	NA	NA	NA	NA	NA	NA	NA
CHOYP_contig_002715.m.2994	0.01360411	-0.026804862	No	NA	NA	NA	NA	NA	NA	NA	NA	NA	NA
CHOYP_contig_002718.m.2999	0.007630033	0.010900192	No	NA	NA	NA	NA	NA	NA	NA	NA	NA	NA
CHOYP_contig_002734.m.3017	-0.021560955	-0.021178752	No	NA	NA	NA	NA	NA	NA	NA	NA	NA	NA
CHOYP_contig_002762.m.3056	-9.90E-05	0.013141038	No	NA	NA	NA	NA	NA	NA	NA	NA	NA	NA
CHOYP_contig_002806.m.3116	0.004224585	0.004989126	No	NA	NA	NA	NA	NA	NA	NA	NA	NA	NA
CHOYP_contig_002826.m.3144	0.004581825	0.000572706	No	NA	NA	NA	NA	NA	NA	NA	NA	NA	NA
CHOYP_contig_002896.m.3210	-7.20E-05	0.0095513	No	NA	NA	NA	NA	NA	NA	NA	NA	NA	NA
CHOYP_contig_002989.m.3291	0.004442436	0.005246402	No	NA	NA	NA	NA	NA	NA	NA	NA	NA	NA
CHOYP_contig_002999.m.3300	-0.000435895	0.001001723	No	NA	NA	NA	NA	NA	NA	NA	NA	NA	NA
CHOYP_contig_003050.m.3358	-0.001126234	0.00124935	No	NA	NA	NA	NA	NA	NA	NA	NA	NA	NA
CHOYP_contig_003161.m.3509	0.006071465	-0.011022639	No	NA	NA	NA	NA	NA	NA	NA	NA	NA	NA
CHOYP_contig_003213.m.3589	-0.009880881	-0.006288168	No	NA	NA	NA	NA	NA	NA	NA	NA	NA	NA
CHOYP_contig_003275.m.3667	0.01135859	-0.013940919	No	NA	NA	NA	NA	NA	NA	NA	NA	NA	NA
CHOYP_contig_003319.m.3735	0.013914288	-0.018048517	No	NA	NA	NA	NA	NA	NA	NA	NA	NA	NA
CHOYP_contig_003356.m.3782	-6.99E-05	0.009274137	No	NA	NA	NA	NA	NA	NA	NA	NA	NA	NA
CHOYP_contig_003460.m.3916	0.019299469	0.0014354	No	NA	NA	NA	NA	NA	NA	NA	NA	NA	NA
CHOYP_contig_003549.m.4007	-0.000269063	0.005000262	No	NA	NA	NA	NA	NA	NA	NA	NA	NA	NA
CHOYP_contig_003595.m.4058	0.010088582	-0.012289621	No	NA	NA	NA	NA	NA	NA	NA	NA	NA	NA
CHOYP_contig_003695.m.4176	0.003249667	-0.000878153	No	NA	NA	NA	NA	NA	NA	NA	NA	NA	NA
CHOYP_contig_003840.m.4375	0.010580822	0.000554568	No	NA	NA	NA	NA	NA	NA	NA	NA	NA	NA
CHOYP_contig_003882.m.4416	-0.007970736	-0.002093354	No	NA	NA	NA	NA	NA	NA	NA	NA	NA	NA
CHOYP_contig_004011.m.4571	-8.21E-05	0.010895571	No	NA	NA	NA	NA	NA	NA	NA	NA	NA	NA
CHOYP_contig_004045.m.4615	-0.005667564	0.009700635	No	NA	NA	NA	NA	NA	NA	NA	NA	NA	NA
CHOYP_contig_004193.m.4802	0.004675965	0.005522195	No	NA	NA	NA	NA	NA	NA	NA	NA	NA	NA
CHOYP_contig_004202.m.4814	-0.003314917	0.004500255	No	NA	NA	NA	NA	NA	NA	NA	NA	NA	NA
CHOYP_contig_004338.m.4955	-0.004393623	0.019276506	No	NA	NA	NA	NA	NA	NA	NA	NA	NA	NA
CHOYP_contig_004401.m.5025	0.021751132	-0.026342345	No	NA	NA	NA	NA	NA	NA	NA	NA	NA	NA
CHOYP_contig_004461.m.5117	-7.21E-05	0.009567968	No	NA	NA	NA	NA	NA	NA	NA	NA	NA	NA
CHOYP_contig_004474.m.5130	-0.021342191	0.006788777	No	NA	NA	NA	NA	NA	NA	NA	NA	NA	NA
CHOYP_contig_004504.m.5173	-0.000820248	0.008707913	No	NA	NA	NA	NA	NA	NA	NA	NA	NA	NA
CHOYP_contig_004513.m.5183	0.003500181	-0.000945849	No	NA	NA	NA	NA	NA	NA	NA	NA	NA	NA
CHOYP_contig_004572.m.5255	0.033622512	0.007604262	No	NA	NA	NA	NA	NA	NA	NA	NA	NA	NA
CHOYP_contig_004594.m.5279	0.015236379	0.019970319	No	NA	NA	NA	NA	NA	NA	NA	NA	NA	NA
CHOYP_contig_004609.m.5296	0.007113822	-0.002612793	No	NA	NA	NA	NA	NA	NA	NA	NA	NA	NA
CHOYP_contig_004652.m.5338	0.00621185	0.007336035	No	NA	NA	NA	NA	NA	NA	NA	NA	NA	NA
CHOYP_contig_004751.m.5446	-9.57E-05	0.012699738	No	NA	NA	NA	NA	NA	NA	NA	NA	NA	NA
CHOYP_contig_004756.m.5453	-0.007383013	-0.002649065	No	NA	NA	NA	NA	NA	NA	NA	NA	NA	NA
CHOYP_contig_004795.m.5507	0.00332626	-0.000223721	No	NA	NA	NA	NA	NA	NA	NA	NA	NA	NA
CHOYP_contig_004820.m.5529	-0.001943111	0.026948498	No	NA	NA	NA	NA	NA	NA	NA	NA	NA	NA
CHOYP_contig_004869.m.5573	-0.012815213	0.005338035	No	NA	NA	NA	NA	NA	NA	NA	NA	NA	NA
CHOYP_contig_004890.m.5604	-0.025655821	-0.00304734	No	NA	NA	NA	NA	NA	NA	NA	NA	NA	NA
CHOYP_contig_004925.m.5642	0.030135933	-0.001027229	No	NA	NA	NA	NA	NA	NA	NA	NA	NA	NA
CHOYP_contig_004972.m.5699	-0.00139868	0.001264994	No	NA	NA	NA	NA	NA	NA	NA	NA	NA	NA
CHOYP_contig_004987.m.5716	-0.005648702	0.03486769	No	NA	NA	NA	NA	NA	NA	NA	NA	NA	NA
CHOYP_contig_004993.m.5721	0.0149563	0.013118998	No	NA	NA	NA	NA	NA	NA	NA	NA	NA	NA
CHOYP_contig_005029.m.5761	-0.003475834	0.007063087	No	NA	NA	NA	NA	NA	NA	NA	NA	NA	NA
CHOYP_contig_005134.m.5869	0.018364761	0.006516052	No	NA	NA	NA	NA	NA	NA	NA	NA	NA	NA
CHOYP_contig_005396.m.6126	0.018636937	0.015854683	No	NA	NA	NA	NA	NA	NA	NA	NA	NA	NA
CHOYP_contig_005454.m.6186	0.006085483	0.007186799	No	NA	NA	NA	NA	NA	NA	NA	NA	NA	NA
CHOYP_contig_005583.m.6332	0.002027174	0.000749448	No	NA	NA	NA	NA	NA	NA	NA	NA	NA	NA
CHOYP_contig_005590.m.6345	-0.008679993	-0.000950955	No	NA	NA	NA	NA	NA	NA	NA	NA	NA	NA
CHOYP_contig_005659.m.6448	0.003663254	-0.000989916	No	NA	NA	NA	NA	NA	NA	NA	NA	NA	NA
CHOYP_contig_005830.m.6680	0	0	No	NA	NA	NA	NA	NA	NA	NA	NA	NA	NA
CHOYP_contig_005858.m.6708	0.01294296	0.002164767	No	NA	NA	NA	NA	NA	NA	NA	NA	NA	NA
CHOYP_contig_005908.m.6759	-0.017263879	-0.01098669	No	NA	NA	NA	NA	NA	NA	NA	NA	NA	NA
CHOYP_contig_005913.m.6764	-6.44E-05	0.008549645	No	NA	NA	NA	NA	NA	NA	NA	NA	NA	NA
CHOYP_contig_006063.m.6910	-0.001622454	-0.006842271	No	NA	NA	NA	NA	NA	NA	NA	NA	NA	NA
CHOYP_contig_006084.m.6928	-0.024562569	0.021384119	No	NA	NA	NA	NA	NA	NA	NA	NA	NA	NA
CHOYP_contig_006214.m.7057	0.010334864	-0.031106999	No	NA	NA	NA	NA	NA	NA	NA	NA	NA	NA
CHOYP_contig_006293.m.7131	-0.014923406	-0.009497219	No	NA	NA	NA	NA	NA	NA	NA	NA	NA	NA
CHOYP_contig_006299.m.7138	-8.86E-05	0.011755296	No	NA	NA	NA	NA	NA	NA	NA	NA	NA	NA
CHOYP_contig_006359.m.7206	0.00796811	0.00999122	No	NA	NA	NA	NA	NA	NA	NA	NA	NA	NA
CHOYP_contig_006364.m.7211	-0.022483343	-0.014308344	No	NA	NA	NA	NA	NA	NA	NA	NA	NA	NA
CHOYP_contig_006560.m.7472	-0.034366393	0.022728876	No	NA	NA	NA	NA	NA	NA	NA	NA	NA	NA
CHOYP_contig_006640.m.7557	-0.013207521	-0.00379316	No	NA	NA	NA	NA	NA	NA	NA	NA	NA	NA
CHOYP_contig_006758.m.7690	-0.001395544	0.012075647	No	NA	NA	NA	NA	NA	NA	NA	NA	NA	NA
CHOYP_contig_006775.m.7711	-0.003046916	0.004136422	No	NA	NA	NA	NA	NA	NA	NA	NA	NA	NA
CHOYP_contig_007032.m.8066	0.005976183	0.021553124	No	NA	NA	NA	NA	NA	NA	NA	NA	NA	NA
CHOYP_contig_007082.m.8119	0.015661794	0.002189669	No	NA	NA	NA	NA	NA	NA	NA	NA	NA	NA
CHOYP_contig_007115.m.8183	-0.013585183	0.02474762	No	NA	NA	NA	NA	NA	NA	NA	NA	NA	NA
CHOYP_contig_007164.m.8244	0.001164428	-0.001706969	No	NA	NA	NA	NA	NA	NA	NA	NA	NA	NA
CHOYP_contig_007754.m.8963	-0.005309397	0.007207914	No	NA	NA	NA	NA	NA	NA	NA	NA	NA	NA
CHOYP_contig_007858.m.9121	-0.00607614	0.008928608	No	NA	NA	NA	NA	NA	NA	NA	NA	NA	NA
CHOYP_contig_008016.m.9273	0	0	No	NA	NA	NA	NA	NA	NA	NA	NA	NA	NA
CHOYP_contig_008030.m.9291	0.005796877	-0.01052413	No	NA	NA	NA	NA	NA	NA	NA	NA	NA	NA
CHOYP_contig_008101.m.9378	0.012267457	-0.004235761	No	NA	NA	NA	NA	NA	NA	NA	NA	NA	NA
CHOYP_contig_008102.m.9380	0.012285052	-0.00424649	No	NA	NA	NA	NA	NA	NA	NA	NA	NA	NA
CHOYP_contig_008114.m.9394	-0.01319984	-0.008400345	No	NA	NA	NA	NA	NA	NA	NA	NA	NA	NA
CHOYP_contig_008181.m.9453	0.013084413	0.025512227	No	NA	NA	NA	NA	NA	NA	NA	NA	NA	NA
CHOYP_contig_008261.m.9575	-0.024539279	-0.015616736	No	NA	NA	NA	NA	NA	NA	NA	NA	NA	NA
CHOYP_contig_008262.m.9576	-0.007277747	0.002132679	No	NA	NA	NA	NA	NA	NA	NA	NA	NA	NA
CHOYP_contig_008307.m.9640	-0.033893481	-0.021569728	No	NA	NA	NA	NA	NA	NA	NA	NA	NA	NA
CHOYP_contig_008452.m.9831	-0.015243814	-0.00851561	No	NA	NA	NA	NA	NA	NA	NA	NA	NA	NA
CHOYP_contig_008795.m.10231	-0.002226436	0.000674065	No	NA	NA	NA	NA	NA	NA	NA	NA	NA	NA
CHOYP_contig_008923.m.10388	-0.013703506	-0.008720877	No	NA	NA	NA	NA	NA	NA	NA	NA	NA	NA
CHOYP_contig_008926.m.10391	0.002623955	0.007861207	No	NA	NA	NA	NA	NA	NA	NA	NA	NA	NA
CHOYP_contig_009176.m.10652	0.021559565	-0.023336013	No	NA	NA	NA	NA	NA	NA	NA	NA	NA	NA
CHOYP_contig_009196.m.10701	-0.032694461	-0.017765488	No	NA	NA	NA	NA	NA	NA	NA	NA	NA	NA
CHOYP_contig_009315.m.10833	-0.006117147	-0.004995257	No	NA	NA	NA	NA	NA	NA	NA	NA	NA	NA
CHOYP_contig_009651.m.11212	-0.008524835	-0.012249824	No	NA	NA	NA	NA	NA	NA	NA	NA	NA	NA
CHOYP_contig_009697.m.11280	0.00448075	-0.001210827	No	NA	NA	NA	NA	NA	NA	NA	NA	NA	NA
CHOYP_contig_009806.m.11429	0.008238818	-0.014957431	No	NA	NA	NA	NA	NA	NA	NA	NA	NA	NA
CHOYP_contig_009817.m.11438	0.004353212	-0.009762189	No	NA	NA	NA	NA	NA	NA	NA	NA	NA	NA
CHOYP_contig_009870.m.11509	0.000508256	-0.000888559	No	NA	NA	NA	NA	NA	NA	NA	NA	NA	NA
CHOYP_contig_009887.m.11524	0	0	No	NA	NA	NA	NA	NA	NA	NA	NA	NA	NA
CHOYP_contig_010011.m.11666	0.005935579	-9.69E-05	No	NA	NA	NA	NA	NA	NA	NA	NA	NA	NA
CHOYP_contig_010154.m.11827	-0.005496878	0.024887278	No	NA	NA	NA	NA	NA	NA	NA	NA	NA	NA
CHOYP_contig_010181.m.11866	-0.033008378	-0.026761765	No	NA	NA	NA	NA	NA	NA	NA	NA	NA	NA
CHOYP_contig_010226.m.11916	-0.00073136	0.017145166	No	NA	NA	NA	NA	NA	NA	NA	NA	NA	NA
CHOYP_contig_010233.m.11921	0	0	No	NA	NA	NA	NA	NA	NA	NA	NA	NA	NA
CHOYP_contig_010276.m.11960	-0.002071468	-0.000968911	No	NA	NA	NA	NA	NA	NA	NA	NA	NA	NA
CHOYP_contig_010354.m.12065	-0.021641985	-0.014160687	No	NA	NA	NA	NA	NA	NA	NA	NA	NA	NA
CHOYP_contig_010487.m.12180	-0.018858387	-0.012001431	No	NA	NA	NA	NA	NA	NA	NA	NA	NA	NA
CHOYP_contig_010532.m.12231	-0.012798595	-0.031833579	No	NA	NA	NA	NA	NA	NA	NA	NA	NA	NA
CHOYP_contig_010639.m.12333	0.021458233	0.020475548	No	NA	NA	NA	NA	NA	NA	NA	NA	NA	NA
CHOYP_contig_010659.m.12347	-0.020033467	-0.003286763	No	NA	NA	NA	NA	NA	NA	NA	NA	NA	NA
CHOYP_contig_010674.m.12365	-0.018604733	-0.011840006	No	NA	NA	NA	NA	NA	NA	NA	NA	NA	NA
CHOYP_contig_010687.m.12382	-0.02793774	0.008600578	No	NA	NA	NA	NA	NA	NA	NA	NA	NA	NA
CHOYP_contig_010861.m.12544	-0.004548724	-0.018210895	No	NA	NA	NA	NA	NA	NA	NA	NA	NA	NA
CHOYP_contig_011170.m.12887	-0.003267066	0.004435293	No	NA	NA	NA	NA	NA	NA	NA	NA	NA	NA
CHOYP_contig_011268.m.13012	0.008708153	0.009289257	No	NA	NA	NA	NA	NA	NA	NA	NA	NA	NA
CHOYP_contig_011571.m.13308	-0.007696808	-0.007310199	No	NA	NA	NA	NA	NA	NA	NA	NA	NA	NA
CHOYP_contig_012045.m.13814	-0.009121715	-0.002470171	No	NA	NA	NA	NA	NA	NA	NA	NA	NA	NA
CHOYP_contig_012068.m.13831	-0.000797549	-0.004893443	No	NA	NA	NA	NA	NA	NA	NA	NA	NA	NA
CHOYP_contig_012079.m.13839	-0.001335728	9.11E-05	No	NA	NA	NA	NA	NA	NA	NA	NA	NA	NA
CHOYP_contig_012255.m.14080	0.000906832	-0.005756714	No	NA	NA	NA	NA	NA	NA	NA	NA	NA	NA
CHOYP_contig_012395.m.14264	-0.002085843	0.0008196	No	NA	NA	NA	NA	NA	NA	NA	NA	NA	NA
CHOYP_contig_012437.m.14312	-0.013790765	-0.008776409	No	NA	NA	NA	NA	NA	NA	NA	NA	NA	NA
CHOYP_contig_012819.m.14744	-0.012533558	-0.007976326	No	NA	NA	NA	NA	NA	NA	NA	NA	NA	NA
CHOYP_contig_012962.m.14885	0.00641626	0.005054302	No	NA	NA	NA	NA	NA	NA	NA	NA	NA	NA
CHOYP_contig_013437.m.15402	0.016327808	-0.010552259	No	NA	NA	NA	NA	NA	NA	NA	NA	NA	NA
CHOYP_contig_013551.m.15499	-0.013638647	0.026962643	No	NA	NA	NA	NA	NA	NA	NA	NA	NA	NA
CHOYP_contig_013622.m.15553	-0.005912361	0.004269774	No	NA	NA	NA	NA	NA	NA	NA	NA	NA	NA
CHOYP_contig_013738.m.15666	0.023083746	0.014616824	No	NA	NA	NA	NA	NA	NA	NA	NA	NA	NA
CHOYP_contig_013751.m.15674	-0.003793783	-0.004957694	No	NA	NA	NA	NA	NA	NA	NA	NA	NA	NA
CHOYP_contig_013806.m.15731	0.003606143	0.007583856	No	NA	NA	NA	NA	NA	NA	NA	NA	NA	NA
CHOYP_contig_013837.m.15768	0.012291795	-0.008392464	No	NA	NA	NA	NA	NA	NA	NA	NA	NA	NA
[truncated: 5,980 more rows]
