# Supplementary material for: Temporal proteomic profiling reveals insight into critical developmental processes and temperature-influenced physiological response differences in a bivalve mollusc
Source: BMC Genomics. 2020 Oct 19;21:723. doi: 10.1186/s12864-020-07127-3 (PMC7574277; doi:10.1186/s12864-020-07127-3)
Supplement: Supplementary file 6 — Additional file 6 Table S5. ASCA temperature effect analysis, hierarchical clustering, and functional analysis results for all detected proteins. ASCA temperature effect analysis, hierarchical clustering, and functional analysis results for all detected proteins. [file 12864_2020_7127_MOESM6_ESM.csv]

Supplemental Table 5. ASCA temperature effect scores, clustering, and GO enrichment analysis results.
protein_ID	ASCA_PC1_loadings	ASCA_PC_threshold_pass	ClusterColor	SimpleClusterColor	UniprotID	Protein_names	Protein_fams	Gene_names	GO_terms	GO_bp_IDs	sig_bp_GO	sig_bp_GOslim
CHOYP_LOC100892181.1.1.m.49777	0.038474587	Yes	darkorange3	orange	Q9ET66	Peptidase inhibitor 16 (PI-16) (Cysteine-rich protease inhibitor) (CD antigen CD364)	CRISP family	Pi16 Cripi	extracellular space [GO:0005615]; peptidase inhibitor activity [GO:0030414]; negative regulation of cell growth involved in cardiac muscle cell development [GO:0061052]	GO:0005615; GO:0030414; GO:0061052	GO:0061052	cell differentiation; growth; anatomical structure development
CHOYP_ADD.3.5.m.17639	0.037122345	Yes	darkorange3	orange	Q02645	Protein hu-li tai shao (Adducin-like protein)	Aldolase class II family; Adducin subfamily	hts CG9325	cytoplasm [GO:0005737]; cytoskeleton [GO:0005856]; female germline ring canal inner rim [GO:0035183]; fusome [GO:0045169]; germline ring canal [GO:0045172]; lateral plasma membrane [GO:0016328]; plasma membrane [GO:0005886]; plasma membrane raft [GO:0044853]; postsynapse [GO:0098794]; postsynaptic density [GO:0014069]; presynapse [GO:0098793]; spectrosome [GO:0045170]; actin filament binding [GO:…	GO:0000212; GO:0005198; GO:0005737; GO:0005856; GO:0005886; GO:0007098; GO:0007282; GO:0007294; GO:0007411; GO:0007527; GO:0008302; GO:0014069; GO:0016328; GO:0030507; GO:0030723; GO:0030724; GO:0035183; GO:0044853; GO:0045169; GO:0045170; GO:0045172; GO:0045214; GO:0045478; GO:0048134; GO:0048135; GO:0048477; GO:0051015; GO:0051016; GO:0051017; GO:0061572; GO:0072499; GO:0098793; GO:0098794	GO:0048135	reproduction; cell proliferation; cell differentiation; anatomical structure development
CHOYP_SMP_012720.1.2.m.31152	0.046734986	Yes	darkorange3	orange	Q9WUM3	Coronin-1B (Coronin-2)	WD repeat coronin family	Coro1b	actin filament [GO:0005884]; cell leading edge [GO:0031252]; cell periphery [GO:0071944]; cytoplasm [GO:0005737]; cytosol [GO:0005829]; lamellipodium [GO:0030027]; perinuclear region of cytoplasm [GO:0048471]; plasma membrane [GO:0005886]; stress fiber [GO:0001725]; actin filament binding [GO:0051015]; Arp2/3 complex binding [GO:0071933]; cytoskeletal protein binding [GO:0008092]; identical prote…	GO:0001725; GO:0005737; GO:0005829; GO:0005884; GO:0005886; GO:0008092; GO:0016477; GO:0030027; GO:0030036; GO:0031252; GO:0031529; GO:0034316; GO:0035767; GO:0036120; GO:0042060; GO:0042802; GO:0044877; GO:0048471; GO:0051015; GO:0051017; GO:0070528; GO:0071672; GO:0071933; GO:0071944; GO:0090135; GO:1902463; GO:2000393; GO:2000394	GO:0035767; GO:0070528	signal transduction; locomotion; cell motility
CHOYP_LOC100377392.2.4.m.21904	0.033043319	Yes	darkorange3	orange	P05539	Collagen alpha-1(II) chain (Alpha-1 type II collagen) [Cleaved into: Collagen alpha-1(II) chain; Chondrocalcin]	Fibrillar collagen family	Col2a1	collagen trimer [GO:0005581]; collagen type II trimer [GO:0005585]; collagen-containing extracellular matrix [GO:0062023]; cytoplasm [GO:0005737]; extracellular matrix [GO:0031012]; extracellular space [GO:0005615]; extracellular matrix structural constituent [GO:0005201]; metal ion binding [GO:0046872]; cartilage development [GO:0051216]; cartilage development involved in endochondral bone morph…	GO:0001501; GO:0002062; GO:0003417; GO:0005201; GO:0005581; GO:0005585; GO:0005615; GO:0005737; GO:0009612; GO:0010165; GO:0030198; GO:0030199; GO:0030903; GO:0031012; GO:0046872; GO:0051216; GO:0060351; GO:0062023; GO:0071260; GO:0071300; GO:0071306; GO:0071316; GO:0071356; GO:0071374; GO:0071375; GO:0071774; GO:1990314	GO:0030903	embryo development; anatomical structure development
CHOYP_BRAFLDRAFT_118867.1.1.m.27944	-0.02864356	Yes	darkorange3	orange	P26221	Endoglucanase E-4 (EC 3.2.1.4) (Cellulase E-4) (Cellulase E4) (Endo-1;4-beta-glucanase E-4)	Glycosyl hydrolase 9 (cellulase E) family	celD	cellulase activity [GO:0008810]; cellulose binding [GO:0030248]; cellulose catabolic process [GO:0030245]	GO:0008810; GO:0030245; GO:0030248	GO:0030245	carbohydrate metabolic process; catabolic process
CHOYP_DMOJ_GI18492.1.1.m.8903	0.042426991	Yes	darkorange3	orange	Q95ZJ1	Polypeptide N-acetylgalactosaminyltransferase 5 (pp-GaNTase 5) (EC 2.4.1.41) (Protein-UDP acetylgalactosaminyltransferase 5) (UDP-GalNAc:polypeptide N-acetylgalactosaminyltransferase 5)	Glycosyltransferase 2 family; GalNAc-T subfamily	gly-5 Y39E4B.12	Golgi apparatus [GO:0005794]; Golgi membrane [GO:0000139]; integral component of membrane [GO:0016021]; carbohydrate binding [GO:0030246]; metal ion binding [GO:0046872]; polypeptide N-acetylgalactosaminyltransferase activity [GO:0004653]; protein O-linked glycosylation via threonine [GO:0018243]	GO:0000139; GO:0004653; GO:0005794; GO:0016021; GO:0018243; GO:0030246; GO:0046872	GO:0018243	cellular protein modification process; biosynthetic process
CHOYP_LOC100375029.6.10.m.36981	0.033597218	Yes	darkorange3	orange	O17389	Thymosin beta (Tetrathymosin beta)	Thymosin beta family	tth-1 F08F1.8	cell cortex [GO:0005938]; cell junction [GO:0030054]; cytoskeleton [GO:0005856]; cytosol [GO:0005829]; actin monomer binding [GO:0003785]; actin filament organization [GO:0007015]	GO:0003785; GO:0005829; GO:0005856; GO:0005938; GO:0007015; GO:0030054	GO:0007015	cytoskeleton organization
CHOYP_LOC100375029.8.10.m.60484	-0.039909926	Yes	darkorange3	orange	O17389	Thymosin beta (Tetrathymosin beta)	Thymosin beta family	tth-1 F08F1.8	cell cortex [GO:0005938]; cell junction [GO:0030054]; cytoskeleton [GO:0005856]; cytosol [GO:0005829]; actin monomer binding [GO:0003785]; actin filament organization [GO:0007015]	GO:0003785; GO:0005829; GO:0005856; GO:0005938; GO:0007015; GO:0030054	GO:0007015	cytoskeleton organization
CHOYP_LOC100367535.1.2.m.4730	0.030145395	Yes	darkorange3	orange	Q8R238	Serine dehydratase-like (EC 4.3.1.17) (L-serine deaminase) (L-serine dehydratase/L-threonine deaminase) (L-threonine dehydratase) (TDH) (EC 4.3.1.19) (SDH)	Serine/threonine dehydratase family	Sdsl Sds	mitochondrion [GO:0005739]; identical protein binding [GO:0042802]; L-serine ammonia-lyase activity [GO:0003941]; L-threonine ammonia-lyase activity [GO:0004794]; L-serine catabolic process [GO:0006565]; threonine catabolic process [GO:0006567]	GO:0003941; GO:0004794; GO:0005739; GO:0006565; GO:0006567; GO:0042802	GO:0006567	cellular amino acid metabolic process; catabolic process; small molecule metabolic process
CHOYP_LOC100710578.1.1.m.62426	0.042514419	Yes	darkorange3	orange	Q29448	Hydroxymethylglutaryl-CoA lyase; mitochondrial (HL) (HMG-CoA lyase) (EC 4.1.3.4) (3-hydroxy-3-methylglutarate-CoA lyase)	HMG-CoA lyase family	HMGCL	mitochondrial matrix [GO:0005759]; mitochondrion [GO:0005739]; peroxisome [GO:0005777]; hydroxymethylglutaryl-CoA lyase activity [GO:0004419]; magnesium ion binding [GO:0000287]; manganese ion binding [GO:0030145]; metal ion binding [GO:0046872]; protein homodimerization activity [GO:0042803]; signaling receptor binding [GO:0005102]; ketone body biosynthetic process [GO:0046951]; leucine cataboli…	GO:0000287; GO:0004419; GO:0005102; GO:0005739; GO:0005759; GO:0005777; GO:0006552; GO:0006629; GO:0007005; GO:0030145; GO:0042803; GO:0046872; GO:0046951; GO:0051262	GO:0006552	cellular amino acid metabolic process; catabolic process; small molecule metabolic process
CHOYP_LOC101063838.1.1.m.50540	0.030505791	Yes	darkorange3	orange	Q5BJI9	Probable signal peptidase complex subunit 2 (EC 3.4.-.-) (Microsomal signal peptidase 25 kDa subunit) (SPase 25 kDa subunit)	SPCS2 family	spcs2 zgc:110364	integral component of membrane [GO:0016021]; organelle membrane [GO:0031090]; signal peptidase complex [GO:0005787]; peptidase activity [GO:0008233]; protein targeting to ER [GO:0045047]; signal peptide processing [GO:0006465]	GO:0005787; GO:0006465; GO:0008233; GO:0016021; GO:0031090; GO:0045047	GO:0006465	cellular nitrogen compound metabolic process; protein maturation
CHOYP_contig_044078.m.50900	0.044328005	Yes	darkorange3	orange	Q01484	Ankyrin-2 (ANK-2) (Ankyrin-B) (Brain ankyrin) (Non-erythroid ankyrin)		ANK2 ANKB	A band [GO:0031672]; apical plasma membrane [GO:0016324]; axon initial segment [GO:0043194]; basolateral plasma membrane [GO:0016323]; costamere [GO:0043034]; cytoskeleton [GO:0005856]; cytosol [GO:0005829]; early endosome [GO:0005769]; intercalated disc [GO:0014704]; lysosome [GO:0005764]; M band [GO:0031430]; membrane [GO:0016020]; membrane raft [GO:0045121]; mitochondrion [GO:0005739]; plasma …	GO:0002027; GO:0003283; GO:0005200; GO:0005739; GO:0005764; GO:0005769; GO:0005829; GO:0005856; GO:0005886; GO:0006874; GO:0006888; GO:0006897; GO:0010628; GO:0010881; GO:0010882; GO:0014704; GO:0015031; GO:0016020; GO:0016323; GO:0016324; GO:0019899; GO:0019901; GO:0030018; GO:0030315; GO:0030507; GO:0030674; GO:0030913; GO:0031430; GO:0031647; GO:0031672; GO:0033292; GO:0033365; GO:0034394; GO:…	GO:0003283; GO:0010881; GO:0033292; GO:0060307; GO:0086005; GO:0086091; GO:0098910; GO:1901018	circulatory system process; transport; plasma membrane organization; signal transduction; cell-cell signaling; cell differentiation; homeostatic process; anatomical structure development; transmembrane transport; membrane organization
CHOYP_LOC100367954.2.2.m.66596	0.033035268	Yes	darkorange3	orange	E9Q3C1	C2 domain-containing protein 2		C2cd2 Kiaa4045	integral component of membrane [GO:0016021]	GO:0016021	NA	NA
CHOYP_FABP6.2.2.m.59518	-0.027090813	Yes	darkorange3	orange	O01812	Fatty acid-binding protein homolog 6	Calycin superfamily; Fatty-acid binding protein (FABP) family	lbp-6 W02D3.5	lipid binding [GO:0008289]	GO:0008289	NA	NA
CHOYP_LOC100373522.2.5.m.19698	0.04908108	Yes	darkorange3	orange	Q95230	Sperm surface protein Sp17 (Sperm autoantigenic protein 17)		SPA17 SP17	membrane [GO:0016020]; binding of sperm to zona pellucida [GO:0007339]	GO:0007339; GO:0016020	NA	NA
CHOYP_LOC101065149.1.1.m.49591	0.041130409	Yes	darkorange3	orange	Q6P7S1	Acid ceramidase (AC) (ACDase) (Acid CDase) (EC 3.5.1.23) (Acylsphingosine deacylase) (N-acylsphingosine amidohydrolase)	Acid ceramidase family	Asah1	lysosome [GO:0005764]; ceramidase activity [GO:0102121]; hydrolase activity; acting on carbon-nitrogen (but not peptide) bonds [GO:0016810]; N-acylsphingosine amidohydrolase activity [GO:0017040]; lipid metabolic process [GO:0006629]; lung development [GO:0030324]; response to organic substance [GO:0010033]	GO:0005764; GO:0006629; GO:0010033; GO:0016810; GO:0017040; GO:0030324; GO:0102121	NA	NA
CHOYP_NEMVEDRAFT_V1G154974.1.1.m.44261	0.036664473	Yes	darkorange3	orange	Q9Y1A3	Mitochondrial import inner membrane translocase subunit Tim8	Small Tim family	Tim8 CG1728	mitochondrial intermembrane space [GO:0005758]; mitochondrion [GO:0005739]; TIM23 mitochondrial import inner membrane translocase complex [GO:0005744]; metal ion binding [GO:0046872]; P-P-bond-hydrolysis-driven protein transmembrane transporter activity [GO:0015450]; chaperone-mediated protein transport [GO:0072321]; protein targeting to mitochondrion [GO:0006626]	GO:0005739; GO:0005744; GO:0005758; GO:0006626; GO:0015450; GO:0046872; GO:0072321	NA	NA
CHOYP_F10A1.4.4.m.44752	0.031303192	Yes	darkorange3	orange	Q5ZLF0	Hsc70-interacting protein (Hip) (Protein FAM10A1) (Protein ST13 homolog)	FAM10 family	ST13 FAM10A1 RCJMB04_6h13	cytoplasm [GO:0005737]; protein dimerization activity [GO:0046983]; chaperone cofactor-dependent protein refolding [GO:0051085]	GO:0005737; GO:0046983; GO:0051085	NA	NA
CHOYP_SSU72.1.1.m.2079	0.030848472	Yes	darkorange3	orange	Q5ZJQ7	RNA polymerase II subunit A C-terminal domain phosphatase SSU72 (CTD phosphatase SSU72) (EC 3.1.3.16)	SSU72 phosphatase family	SSU72 RCJMB04_16f24	cytoplasm [GO:0005737]; mRNA cleavage and polyadenylation specificity factor complex [GO:0005847]; RNA polymerase II CTD heptapeptide repeat phosphatase activity [GO:0008420]; dephosphorylation of RNA polymerase II C-terminal domain [GO:0070940]; mRNA polyadenylation [GO:0006378]; termination of RNA polymerase II transcription [GO:0006369]	GO:0005737; GO:0005847; GO:0006369; GO:0006378; GO:0008420; GO:0070940	NA	NA
CHOYP_LOC584270.1.1.m.49225	0.034241073	Yes	darkorange3	orange	Q9NX08	COMM domain-containing protein 8		COMMD8 MDS022	cytosol [GO:0005829]; nucleoplasm [GO:0005654]	GO:0005654; GO:0005829	NA	NA
CHOYP_LOC100369290.1.1.m.66929	0.041038363	Yes	darkorange3	orange	A4IF78	Tumor necrosis factor alpha-induced protein 8 (TNF alpha-induced protein 8)	TNFAIP8 family	TNFAIP8	cytoplasm [GO:0005737]; nucleoplasm [GO:0005654]; cysteine-type endopeptidase inhibitor activity involved in apoptotic process [GO:0043027]; positive regulation of apoptotic process [GO:0043065]	GO:0005654; GO:0005737; GO:0043027; GO:0043065	NA	NA
CHOYP_MOB1.1.1.m.19452	0.030659387	Yes	darkorange3	orange	Q95RA8	MOB kinase activator-like 1 (Mob as tumor suppressor protein 1) (Dmob1) (Mps one binder kinase activator-like 1)	MOB1/phocein family	mats CG13852	centrosome [GO:0005813]; cytosol [GO:0005829]; nucleus [GO:0005634]; plasma membrane [GO:0005886]; metal ion binding [GO:0046872]; protein kinase activator activity [GO:0030295]; protein kinase binding [GO:0019901]; apoptotic process [GO:0006915]; cell proliferation [GO:0008283]; chromosome segregation [GO:0007059]; hippo signaling [GO:0035329]; multicellular organism development [GO:0007275]; ov…	GO:0005634; GO:0005813; GO:0005829; GO:0005886; GO:0006915; GO:0007059; GO:0007165; GO:0007275; GO:0008283; GO:0019901; GO:0030295; GO:0030707; GO:0035329; GO:0046872	NA	NA
CHOYP_QPCT.1.1.m.38977	0.033578378	Yes	darkorange3	orange	Q16769	Glutaminyl-peptide cyclotransferase (EC 2.3.2.5) (Glutaminyl cyclase) (QC) (sQC) (Glutaminyl-tRNA cyclotransferase) (Glutamyl cyclase) (EC)	Glutaminyl-peptide cyclotransferase family	QPCT	extracellular exosome [GO:0070062]; extracellular region [GO:0005576]; ficolin-1-rich granule lumen [GO:1904813]; specific granule lumen [GO:0035580]; tertiary granule lumen [GO:1904724]; glutaminyl-peptide cyclotransferase activity [GO:0016603]; zinc ion binding [GO:0008270]; cellular protein modification process [GO:0006464]; neutrophil degranulation [GO:0043312]; peptidyl-pyroglutamic acid bio…	GO:0005576; GO:0006464; GO:0008270; GO:0016603; GO:0017186; GO:0035580; GO:0043312; GO:0070062; GO:1904724; GO:1904813	NA	NA
CHOYP_ACT.23.27.m.58454	-0.044652787	Yes	darkorange3	orange	O17320	Actin	Actin family		cytoplasm [GO:0005737]; cytoskeleton [GO:0005856]; ATP binding [GO:0005524]	GO:0005524; GO:0005737; GO:0005856	NA	NA
CHOYP_LOC752782.1.1.m.53937	0.048493091	Yes	darkorange3	orange	O17320	Actin	Actin family		cytoplasm [GO:0005737]; cytoskeleton [GO:0005856]; ATP binding [GO:0005524]	GO:0005524; GO:0005737; GO:0005856	NA	NA
CHOYP_BRAFLDRAFT_208436.28.32.m.61328	0.035993157	Yes	darkorange3	orange	Q96MM6	Heat shock 70 kDa protein 12B	Heat shock protein 70 family	HSPA12B C20orf60	ATP binding [GO:0005524]	GO:0005524	NA	NA
CHOYP_NF70.1.4.m.31159	0.03221652	Yes	darkorange3	orange	Q01240	60 kDa neurofilament protein (NF60)	Intermediate filament family		intermediate filament [GO:0005882]; structural molecule activity [GO:0005198]	GO:0005198; GO:0005882	NA	NA
CHOYP_BRAFLDRAFT_284774.2.3.m.15260	0.070417621	Yes	darkorange3	orange	P80895	Protein-L-isoaspartate(D-aspartate) O-methyltransferase (PIMT) (EC 2.1.1.77) (L-isoaspartyl protein carboxyl methyltransferase) (Protein L-isoaspartyl/D-aspartyl methyltransferase) (Protein-beta-aspartate methyltransferase)	Methyltransferase superfamily; L-isoaspartyl/D-aspartyl protein methyltransferase family	PCMT1	cytoplasm [GO:0005737]; protein-L-isoaspartate (D-aspartate) O-methyltransferase activity [GO:0004719]	GO:0004719; GO:0005737	NA	NA
CHOYP_CLK2.1.1.m.3081	0.032213581	Yes	darkorange3	orange	P49760	Dual specificity protein kinase CLK2 (EC 2.7.12.1) (CDC-like kinase 2)	Protein kinase superfamily; CMGC Ser/Thr protein kinase family; Lammer subfamily	CLK2	nuclear body [GO:0016604]; nuclear speck [GO:0016607]; nucleoplasm [GO:0005654]; nucleus [GO:0005634]; ATP binding [GO:0005524]; identical protein binding [GO:0042802]; protein serine/threonine kinase activity [GO:0004674]; protein serine/threonine/tyrosine kinase activity [GO:0004712]; protein tyrosine kinase activity [GO:0004713]; negative regulation of gluconeogenesis [GO:0045721]; protein aut…	GO:0004674; GO:0004712; GO:0004713; GO:0005524; GO:0005634; GO:0005654; GO:0006468; GO:0010212; GO:0016604; GO:0016607; GO:0032526; GO:0042802; GO:0043484; GO:0045721; GO:0046777	NA	NA
CHOYP_GPX1.1.4.m.11300	0.041606254	Yes	darkorange3	orange	Q8MJ14	Glutathione peroxidase 1 (GPx-1) (GSHPx-1) (EC 1.11.1.9) (Cellular glutathione peroxidase)	Glutathione peroxidase family	GPX1	cytoplasm [GO:0005737]; glutathione peroxidase activity [GO:0004602]; response to oxidative stress [GO:0006979]	GO:0004602; GO:0005737; GO:0006979	NA	NA
CHOYP_LOC592142.4.9.m.49474	0.038391907	Yes	darkorange3	orange	C3YWU0	Alpha-L-fucosidase (EC 3.2.1.51) (Alpha-L-fucoside fucohydrolase)	Glycosyl hydrolase 29 family	BRAFLDRAFT_56888	extracellular region [GO:0005576]; lysosome [GO:0005764]; alpha-L-fucosidase activity [GO:0004560]; fucose metabolic process [GO:0006004]; glycoside catabolic process [GO:0016139]	GO:0004560; GO:0005576; GO:0005764; GO:0006004; GO:0016139	NA	NA
CHOYP_RPS24.1.8.m.571	0.031535223	Yes	darkorange3	orange	O42387	40S ribosomal protein S24	Eukaryotic ribosomal protein eS24 family	rps24	ribosome [GO:0005840]; structural constituent of ribosome [GO:0003735]; translation [GO:0006412]	GO:0003735; GO:0005840; GO:0006412	NA	NA
CHOYP_LOC100730443.1.1.m.57698	0.043614555	Yes	darkorange3	orange	Q4V348	Zinc finger protein 658B	Krueppel C2H2-type zinc-finger protein family	ZNF658B	nucleus [GO:0005634]; DNA binding [GO:0003677]; metal ion binding [GO:0046872]	GO:0003677; GO:0005634; GO:0046872	NA	NA
CHOYP_LOC660510.1.1.m.56258	0.044670006	Yes	darkorange3	orange	Q8BHR2	Ecto-NOX disulfide-thiol exchanger 1 (Constitutive Ecto-NOX) (cNOX) [Includes: Hydroquinone [NADH] oxidase (EC 1.-.-.-); Protein disulfide-thiol oxidoreductase (EC 1.-.-.-)]	ENOX family	Enox1	external side of plasma membrane [GO:0009897]; extracellular space [GO:0005615]; plasma membrane [GO:0005886]; nucleic acid binding [GO:0003676]; oxidoreductase activity [GO:0016491]; ultradian rhythm [GO:0007624]	GO:0003676; GO:0005615; GO:0005886; GO:0007624; GO:0009897; GO:0016491	NA	NA
CHOYP_DSIM_GD24875.1.1.m.66201	0.030336828	Yes	darkorange3	orange	Q3T149	Heat shock protein beta-1 (HspB1) (Heat shock 27 kDa protein) (HSP 27)	Small heat shock protein (HSP20) family	HSPB1 HSP27	axon cytoplasm [GO:1904115]; cytoplasm [GO:0005737]; nucleus [GO:0005634]; spindle [GO:0005819]; identical protein binding [GO:0042802]; protein binding involved in protein folding [GO:0044183]; protein homodimerization activity [GO:0042803]; anterograde axonal protein transport [GO:0099641]; chaperone-mediated protein folding [GO:0061077]; regulation of protein phosphorylation [GO:0001932]	GO:0001932; GO:0005634; GO:0005737; GO:0005819; GO:0042802; GO:0042803; GO:0044183; GO:0061077; GO:0099641; GO:1904115	NA	NA
CHOYP_LOC576797.1.1.m.8986	0.036969779	Yes	darkorange3	orange	O43822	Cilia- and flagella-associated protein 410 (C21orf-HUMF09G8.5) (Leucine-rich repeat-containing protein 76) (YF5/A2)		CFAP410 C21orf2 LRRC76	ciliary basal body [GO:0036064]; cilium [GO:0005929]; cytoplasm [GO:0005737]; mitochondrion [GO:0005739]; motile cilium [GO:0031514]; photoreceptor connecting cilium [GO:0032391]; photoreceptor outer segment [GO:0001750]; plasma membrane [GO:0005886]; cilium assembly [GO:0060271]; cilium movement involved in cell motility [GO:0060294]; cytoskeleton organization [GO:0007010]; DNA damage response; …	GO:0001750; GO:0005737; GO:0005739; GO:0005886; GO:0005929; GO:0007010; GO:0008360; GO:0031514; GO:0032391; GO:0036064; GO:0042769; GO:0044458; GO:0060271; GO:0060294	NA	NA
CHOYP_contig_009176.m.10652	0.037466556	Yes	darkorange3	orange	Q9NR12	PDZ and LIM domain protein 7 (LIM mineralization protein) (LMP) (Protein enigma)		PDLIM7 ENIGMA	actin cytoskeleton [GO:0015629]; cell-cell adherens junction [GO:0005913]; cytosol [GO:0005829]; focal adhesion [GO:0005925]; nucleus [GO:0005634]; ruffle [GO:0001726]; stress fiber [GO:0001725]; metal ion binding [GO:0046872]; actin cytoskeleton organization [GO:0030036]; axon guidance [GO:0007411]; ossification [GO:0001503]; positive regulation of osteoblast differentiation [GO:0045669]; recept…	GO:0001503; GO:0001725; GO:0001726; GO:0005634; GO:0005829; GO:0005913; GO:0005925; GO:0006898; GO:0007411; GO:0015629; GO:0030036; GO:0045669; GO:0046872	NA	NA
CHOYP_ISCW_ISCW008316.1.3.m.11997	0.036434745	Yes	darkorange3	orange	Q8MQI6	Transcription elongation factor 1 homolog	ELOF1 family	CG40228	transcription elongation factor complex [GO:0008023]; metal ion binding [GO:0046872]; RNA polymerase II complex binding [GO:0000993]; chromatin-mediated maintenance of transcription [GO:0048096]; transcription elongation from RNA polymerase II promoter [GO:0006368]	GO:0000993; GO:0006368; GO:0008023; GO:0046872; GO:0048096	NA	NA
CHOYP_LOC100696604.1.1.m.40638	0.048739931	Yes	darkorange3	orange	Q5M9G3	Caprin-1 (Cytoplasmic activation- and proliferation-associated protein 1) (GPI-anchored protein p137) (GPI-p137) (p137GPI) (RNA granule protein 105)	Caprin family	Caprin1 Gpiap1 Rng105	cytoplasmic stress granule [GO:0010494]; cytosol [GO:0005829]; dendrite [GO:0030425]; glutamatergic synapse [GO:0098978]; P-body [GO:0000932]; postsynapse [GO:0098794]; RNA binding [GO:0003723]; negative regulation of translation [GO:0017148]; positive regulation of dendrite morphogenesis [GO:0050775]; positive regulation of dendritic spine morphogenesis [GO:0061003]	GO:0000932; GO:0003723; GO:0005829; GO:0010494; GO:0017148; GO:0030425; GO:0050775; GO:0061003; GO:0098794; GO:0098978	NA	NA
CHOYP_LOC100876515.1.2.m.37063	0.034031387	Yes	darkorange3	orange	Q8NF91	Nesprin-1 (Enaptin) (KASH domain-containing protein 1) (KASH1) (Myocyte nuclear envelope protein 1) (Myne-1) (Nuclear envelope spectrin repeat protein 1) (Synaptic nuclear envelope protein 1) (Syne-1)	Nesprin family	SYNE1 C6orf98 KIAA0796 KIAA1262 KIAA1756 MYNE1	cytoplasm [GO:0005737]; cytoskeleton [GO:0005856]; Golgi apparatus [GO:0005794]; integral component of membrane [GO:0016021]; meiotic nuclear membrane microtubule tethering complex [GO:0034993]; nuclear envelope [GO:0005635]; nuclear membrane [GO:0031965]; nuclear outer membrane [GO:0005640]; nucleolus [GO:0005730]; nucleoplasm [GO:0005654]; nucleus [GO:0005634]; P-body [GO:0000932]; postsynaptic…	GO:0000932; GO:0003723; GO:0003779; GO:0005521; GO:0005634; GO:0005635; GO:0005640; GO:0005654; GO:0005730; GO:0005737; GO:0005794; GO:0005856; GO:0006997; GO:0007030; GO:0007283; GO:0016021; GO:0019899; GO:0030017; GO:0031965; GO:0034993; GO:0042692; GO:0042802; GO:0042803; GO:0045211; GO:0051015; GO:0090286; GO:0090292	NA	NA
CHOYP_CNOT1.1.1.m.12106	0.033748366	Yes	darkorange3	orange	O54879	High mobility group protein B3 (High mobility group protein 2a) (HMG-2a) (High mobility group protein 4) (HMG-4)	HMGB family	Hmgb3 Hmg2a Hmg4	cytoplasm [GO:0005737]; nuclear chromatin [GO:0000790]; nucleus [GO:0005634]; DNA binding [GO:0003677]; DNA binding; bending [GO:0008301]; four-way junction DNA binding [GO:0000400]; RNA binding [GO:0003723]; transcription factor binding [GO:0008134]; chromatin remodeling [GO:0006338]; DNA geometric change [GO:0032392]; DNA recombination [GO:0006310]; innate immune response [GO:0045087]; negative…	GO:0000400; GO:0000790; GO:0003677; GO:0003723; GO:0005634; GO:0005737; GO:0006310; GO:0006338; GO:0006357; GO:0008134; GO:0008301; GO:0032392; GO:0045087; GO:0045089; GO:0045578; GO:0045638; GO:0045944	NA	NA
CHOYP_KPYK.2.4.m.19753	0.044068337	Yes	darkorange3	orange	P00548	Pyruvate kinase PKM (EC 2.7.1.40)	Pyruvate kinase family	PKM	cytoplasm [GO:0005737]; cytosol [GO:0005829]; ATP binding [GO:0005524]; kinase activity [GO:0016301]; magnesium ion binding [GO:0000287]; potassium ion binding [GO:0030955]; pyruvate kinase activity [GO:0004743]; cellular response to insulin stimulus [GO:0032869]; glycolytic process [GO:0006096]	GO:0000287; GO:0004743; GO:0005524; GO:0005737; GO:0005829; GO:0006096; GO:0016301; GO:0030955; GO:0032869	NA	NA
CHOYP_LOC100120260.1.1.m.41888	0.031705444	Yes	darkorange3	orange	Q62685	Oxysterols receptor LXR-alpha (Liver X receptor alpha) (Nuclear receptor subfamily 1 group H member 3) (RLD-1)	Nuclear hormone receptor family; NR1 subfamily	Nr1h3 Lxra	cytoplasm [GO:0005737]; nucleus [GO:0005634]; RNA polymerase II transcription factor complex [GO:0090575]; DNA-binding transcription factor activity; RNA polymerase II-specific [GO:0000981]; nuclear receptor transcription coactivator activity [GO:0030374]; protein heterodimerization activity [GO:0046982]; retinoid X receptor binding [GO:0046965]; RNA polymerase II regulatory region sequence-speci…	GO:0000122; GO:0000976; GO:0000977; GO:0000981; GO:0003707; GO:0003713; GO:0005634; GO:0005737; GO:0006629; GO:0007275; GO:0008134; GO:0008270; GO:0008286; GO:0010875; GO:0030154; GO:0030374; GO:0038023; GO:0042632; GO:0043565; GO:0045893; GO:0045944; GO:0046965; GO:0046982; GO:0050728; GO:0055088; GO:0071222; GO:0090575; GO:0120163; GO:2000325	NA	NA
CHOYP_NEMVEDRAFT_V1G236573.1.2.m.46431	0.039721205	Yes	darkorange3	orange	P74148	Universal stress protein Sll1388 (USP Sll1388)	Universal stress protein A family	sll1388			NA	NA
CHOYP_TPM.17.19.m.63919	-0.0381841	Yes	darkorange3	orange	Q25145	Tropomyosin	Tropomyosin family				NA	NA
CHOYP_NEMVEDRAFT_V1G236658.5.6.m.34525	0.046574544	Yes	darkorange3	orange	O07552	Stress response protein NhaX	Universal stress protein A family	nhaX yheK BSU09690			NA	NA
CHOYP_LOC101173335.4.4.m.49816	-0.037503106	Yes	darkorange3	orange	Q24799	Myophilin	Calponin family				NA	NA
CHOYP_BRAFLDRAFT_118602.3.5.m.19626	0.030284146	Yes	darkorange3	orange	NA	NA	NA	NA	NA	NA	NA	NA
CHOYP_BRAFLDRAFT_126750.1.1.m.40768	0.038715597	Yes	darkorange3	orange	NA	NA	NA	NA	NA	NA	NA	NA
CHOYP_BRAFLDRAFT_220356.5.6.m.38505	0.033249696	Yes	darkorange3	orange	NA	NA	NA	NA	NA	NA	NA	NA
CHOYP_CELE_F01D5.5.1.1.m.4265	0.032317695	Yes	darkorange3	orange	NA	NA	NA	NA	NA	NA	NA	NA
CHOYP_contig_000189.m.198	0.031406923	Yes	darkorange3	orange	NA	NA	NA	NA	NA	NA	NA	NA
CHOYP_contig_002417.m.2661	0.032177559	Yes	darkorange3	orange	NA	NA	NA	NA	NA	NA	NA	NA
CHOYP_contig_005396.m.6126	0.034921443	Yes	darkorange3	orange	NA	NA	NA	NA	NA	NA	NA	NA
CHOYP_contig_010154.m.11827	0.058518992	Yes	darkorange3	orange	NA	NA	NA	NA	NA	NA	NA	NA
CHOYP_contig_016120.m.18916	0.031034481	Yes	darkorange3	orange	NA	NA	NA	NA	NA	NA	NA	NA
CHOYP_contig_016292.m.19158	0.032519365	Yes	darkorange3	orange	NA	NA	NA	NA	NA	NA	NA	NA
CHOYP_contig_016854.m.19834	0.032666033	Yes	darkorange3	orange	NA	NA	NA	NA	NA	NA	NA	NA
CHOYP_contig_033740.m.38360	0.042508447	Yes	darkorange3	orange	NA	NA	NA	NA	NA	NA	NA	NA
CHOYP_contig_038550.m.43669	0.051683766	Yes	darkorange3	orange	NA	NA	NA	NA	NA	NA	NA	NA
CHOYP_contig_039208.m.44410	0.037890069	Yes	darkorange3	orange	NA	NA	NA	NA	NA	NA	NA	NA
CHOYP_contig_041288.m.47081	0.03260509	Yes	darkorange3	orange	NA	NA	NA	NA	NA	NA	NA	NA
CHOYP_contig_043280.m.49983	0.05314623	Yes	darkorange3	orange	NA	NA	NA	NA	NA	NA	NA	NA
CHOYP_contig_043576.m.50359	0.044889474	Yes	darkorange3	orange	NA	NA	NA	NA	NA	NA	NA	NA
CHOYP_contig_049548.m.58834	0.0396735	Yes	darkorange3	orange	NA	NA	NA	NA	NA	NA	NA	NA
CHOYP_EPDR2.1.1.m.33988	0.037292232	Yes	darkorange3	orange	NA	NA	NA	NA	NA	NA	NA	NA
CHOYP_FMRF.2.4.m.37051	0.036114598	Yes	darkorange3	orange	NA	NA	NA	NA	NA	NA	NA	NA
CHOYP_IMSP5.2.2.m.17779	0.048094161	Yes	darkorange3	orange	NA	NA	NA	NA	NA	NA	NA	NA
CHOYP_ISCW_ISCW000210.4.4.m.38490	0.047539179	Yes	darkorange3	orange	NA	NA	NA	NA	NA	NA	NA	NA
CHOYP_LOC100205674.1.1.m.5810	0.053429988	Yes	darkorange3	orange	NA	NA	NA	NA	NA	NA	NA	NA
CHOYP_LOC100635182.1.1.m.5368	0.046499672	Yes	darkorange3	orange	NA	NA	NA	NA	NA	NA	NA	NA
CHOYP_LOC100705966.1.1.m.45957	0.030588619	Yes	darkorange3	orange	NA	NA	NA	NA	NA	NA	NA	NA
CHOYP_LOC574855.1.9.m.547	0.037691662	Yes	darkorange3	orange	NA	NA	NA	NA	NA	NA	NA	NA
CHOYP_LOC586122.3.4.m.63155	0.034432073	Yes	darkorange3	orange	NA	NA	NA	NA	NA	NA	NA	NA
CHOYP_NEMVEDRAFT_V1G243463.1.1.m.49871	0.036849512	Yes	darkorange3	orange	NA	NA	NA	NA	NA	NA	NA	NA
CHOYP_RSSA.3.10.m.22114	0.032563281	Yes	darkorange3	orange	NA	NA	NA	NA	NA	NA	NA	NA
CHOYP_SREC2.9.9.m.66799	0.033198694	Yes	darkorange3	orange	NA	NA	NA	NA	NA	NA	NA	NA
CHOYP_TMEL_0889.1.2.m.168	0.031324477	Yes	darkorange3	orange	NA	NA	NA	NA	NA	NA	NA	NA
CHOYP_TRI33.5.8.m.56889	0.0335254	Yes	darkorange3	orange	NA	NA	NA	NA	NA	NA	NA	NA
CHOYP_BRAFLDRAFT_114350.1.1.m.14176	-0.034645955	Yes	cyan4	dark teal	A6H791	tRNA (adenine(58)-N(1))-methyltransferase catalytic subunit TRMT61A (EC 2.1.1.220) (mRNA methyladenosine-N(1)-methyltransferase catalytic subunit TRMT61A) (EC 2.1.1.-) (tRNA(m1A58)-methyltransferase subunit TRMT61A) (tRNA(m1A58)MTase subunit TRMT61A)	Class I-like SAM-binding methyltransferase superfamily; TRM61 family	TRMT61A TRM61	nucleus [GO:0005634]; tRNA (m1A) methyltransferase complex [GO:0031515]; mRNA (adenine-N1-)-methyltransferase activity [GO:0061953]; tRNA (adenine-N1-)-methyltransferase activity [GO:0016429]; mRNA methylation [GO:0080009]; tRNA methylation [GO:0030488]	GO:0005634; GO:0016429; GO:0030488; GO:0031515; GO:0061953; GO:0080009	GO:0080009	cellular nitrogen compound metabolic process
CHOYP_MET14.1.1.m.5073	-0.034413253	Yes	cyan4	dark teal	Q6NZ22	N6-adenosine-methyltransferase non-catalytic subunit (Methyltransferase-like protein 14)	MT-A70-like family	mettl14 zgc:77296	nucleus [GO:0005634]; RNA N6-methyladenosine methyltransferase complex [GO:0036396]; mRNA (2'-O-methyladenosine-N6-)-methyltransferase activity [GO:0016422]; mRNA (N6-adenosine)-methyltransferase activity [GO:0001734]; mRNA binding [GO:0003729]; forebrain radial glial cell differentiation [GO:0021861]; gliogenesis [GO:0042063]; mRNA destabilization [GO:0061157]; mRNA methylation [GO:0080009]; mRN…	GO:0000398; GO:0001510; GO:0001734; GO:0003729; GO:0005634; GO:0007283; GO:0016422; GO:0019827; GO:0021861; GO:0036396; GO:0042063; GO:0061157; GO:0080009	GO:0080009	cellular nitrogen compound metabolic process
CHOYP_PCDH9.5.5.m.59488	-0.041737057	Yes	cyan4	dark teal	O95453	Poly(A)-specific ribonuclease PARN (EC 3.1.13.4) (Deadenylating nuclease) (Deadenylation nuclease) (Polyadenylate-specific ribonuclease)	CAF1 family	PARN DAN	cytoplasm [GO:0005737]; cytosol [GO:0005829]; nucleolus [GO:0005730]; nucleus [GO:0005634]; 3'-5'-exoribonuclease activity [GO:0000175]; cation binding [GO:0043169]; metal ion binding [GO:0046872]; mRNA 3'-UTR binding [GO:0003730]; nuclease activity [GO:0004518]; poly(A)-specific ribonuclease activity [GO:0004535]; protein kinase binding [GO:0019901]; RNA binding [GO:0003723]; telomerase RNA bind…	GO:0000175; GO:0000184; GO:0000289; GO:0000495; GO:0003723; GO:0003730; GO:0004518; GO:0004535; GO:0005634; GO:0005730; GO:0005737; GO:0005829; GO:0007292; GO:0009451; GO:0010587; GO:0019901; GO:0032212; GO:0043169; GO:0043488; GO:0046872; GO:0051973; GO:0070034; GO:0071051; GO:0090503; GO:0090669; GO:0110008; GO:1904872	GO:0071051	cellular nitrogen compound metabolic process
CHOYP_NRDC.1.1.m.28526	-0.033760656	Yes	cyan4	dark teal	Q8BHG1	Nardilysin (EC 3.4.24.61) (N-arginine dibasic convertase) (NRD convertase) (NRD-C) (Nardilysin convertase)	Peptidase M16 family	Nrdc Nrd1	mitochondrion [GO:0005739]; metal ion binding [GO:0046872]; metalloendopeptidase activity [GO:0004222]; peptidase activity [GO:0008233]; negative regulation of cold-induced thermogenesis [GO:0120163]; positive regulation of membrane protein ectodomain proteolysis [GO:0051044]; regulation of endopeptidase activity [GO:0052548]	GO:0004222; GO:0005739; GO:0008233; GO:0046872; GO:0051044; GO:0052548; GO:0120163	GO:0052548	NA
CHOYP_BRAFLDRAFT_84054.1.2.m.8523	-0.031599363	Yes	cyan4	dark teal	Q4R918	Kinesin-like protein KIF25	TRAFAC class myosin-kinesin ATPase superfamily; Kinesin family	KIF25 QtsA-10923	centrosome [GO:0005813]; cytoplasm [GO:0005737]; microtubule [GO:0005874]; ATP binding [GO:0005524]; ATP-dependent microtubule motor activity; minus-end-directed [GO:0008569]; microtubule binding [GO:0008017]; establishment of spindle orientation [GO:0051294]; microtubule-based movement [GO:0007018]; negative regulation of mitotic centrosome separation [GO:0046603]; nucleus localization [GO:00516…	GO:0005524; GO:0005737; GO:0005813; GO:0005874; GO:0007018; GO:0008017; GO:0008569; GO:0046603; GO:0051289; GO:0051294; GO:0051647	GO:0051289	cellular component assembly; protein-containing complex assembly
CHOYP_BRAFLDRAFT_278918.4.5.m.39356	-0.058133912	Yes	cyan4	dark teal	Q8MP06	Senecionine N-oxygenase (SNO) (EC 1.14.13.101)	FMO family	sno1	extracellular region [GO:0005576]; flavin adenine dinucleotide binding [GO:0050660]; N;N-dimethylaniline monooxygenase activity [GO:0004499]; NADP binding [GO:0050661]; senecionine N-oxygenase activity [GO:0033784]; alkaloid metabolic process [GO:0009820]; oxidation-reduction process [GO:0055114]; protein homotetramerization [GO:0051289]	GO:0004499; GO:0005576; GO:0009820; GO:0033784; GO:0050660; GO:0050661; GO:0051289; GO:0055114	GO:0051289	cellular component assembly; protein-containing complex assembly
CHOYP_NEMVEDRAFT_V1G235461.1.1.m.28341	-0.029427609	Yes	cyan4	dark teal	Q8MP06	Senecionine N-oxygenase (SNO) (EC 1.14.13.101)	FMO family	sno1	extracellular region [GO:0005576]; flavin adenine dinucleotide binding [GO:0050660]; N;N-dimethylaniline monooxygenase activity [GO:0004499]; NADP binding [GO:0050661]; senecionine N-oxygenase activity [GO:0033784]; alkaloid metabolic process [GO:0009820]; oxidation-reduction process [GO:0055114]; protein homotetramerization [GO:0051289]	GO:0004499; GO:0005576; GO:0009820; GO:0033784; GO:0050660; GO:0050661; GO:0051289; GO:0055114	GO:0051289	cellular component assembly; protein-containing complex assembly
CHOYP_EXOS3.1.1.m.10596	-0.026979917	Yes	cyan4	dark teal	Q9NQT5	Exosome complex component RRP40 (Exosome component 3) (Ribosomal RNA-processing protein 40) (p10)	RRP40 family	EXOSC3 RRP40 CGI-102	cytoplasm [GO:0005737]; cytoplasmic exosome (RNase complex) [GO:0000177]; cytosol [GO:0005829]; exosome (RNase complex) [GO:0000178]; nuclear exosome (RNase complex) [GO:0000176]; nucleolus [GO:0005730]; nucleoplasm [GO:0005654]; nucleus [GO:0005634]; transcriptionally active chromatin [GO:0035327]; 3'-5'-exoribonuclease activity [GO:0000175]; RNA binding [GO:0003723]; CUT catabolic process [GO:0…	GO:0000175; GO:0000176; GO:0000177; GO:0000178; GO:0000467; GO:0003723; GO:0005634; GO:0005654; GO:0005730; GO:0005737; GO:0005829; GO:0006364; GO:0034427; GO:0034475; GO:0035327; GO:0043488; GO:0043928; GO:0045006; GO:0045190; GO:0045830; GO:0071034; GO:0071035; GO:0071038; GO:0071049; GO:0071051	GO:0043928; GO:0071051	catabolic process; cellular nitrogen compound metabolic process; nucleobase-containing compound catabolic process
CHOYP_LOC100693418.2.2.m.56971	-0.028107906	Yes	cyan4	dark teal	P32320	Cytidine deaminase (EC 3.5.4.5) (Cytidine aminohydrolase)	Cytidine and deoxycytidylate deaminase family	CDA CDD	cytosol [GO:0005829]; extracellular region [GO:0005576]; ficolin-1-rich granule lumen [GO:1904813]; secretory granule lumen [GO:0034774]; tertiary granule lumen [GO:1904724]; cytidine deaminase activity [GO:0004126]; nucleoside binding [GO:0001882]; protein homodimerization activity [GO:0042803]; zinc ion binding [GO:0008270]; cell surface receptor signaling pathway [GO:0007166]; cytidine deamina…	GO:0001882; GO:0004126; GO:0005576; GO:0005829; GO:0007166; GO:0008270; GO:0008655; GO:0009972; GO:0019858; GO:0030308; GO:0034774; GO:0042803; GO:0043097; GO:0043312; GO:0045980; GO:0051289; GO:1904724; GO:1904813	GO:0043312; GO:0051289	immune system process; transport; vesicle-mediated transport; cellular component assembly; protein-containing complex assembly
CHOYP_LOC100561410.1.1.m.58687	-0.027560832	Yes	cyan4	dark teal	Q9P000	COMM domain-containing protein 9		COMMD9 HSPC166	cytosol [GO:0005829]; extracellular region [GO:0005576]; ficolin-1-rich granule lumen [GO:1904813]; Golgi apparatus [GO:0005794]; nucleus [GO:0005634]; secretory granule lumen [GO:0034774]; cholesterol homeostasis [GO:0042632]; neutrophil degranulation [GO:0043312]; sodium ion transport [GO:0006814]	GO:0005576; GO:0005634; GO:0005794; GO:0005829; GO:0006814; GO:0034774; GO:0042632; GO:0043312; GO:1904813	GO:0043312	immune system process; transport; vesicle-mediated transport
CHOYP_MICPUN_58704.1.1.m.54967	-0.033741686	Yes	cyan4	dark teal	Q9Y5Z4	Heme-binding protein 2 (Placental protein 23) (PP23) (Protein SOUL)	HEBP family	HEBP2 C6orf34 SOUL	azurophil granule lumen [GO:0035578]; cytoplasm [GO:0005737]; extracellular exosome [GO:0070062]; extracellular region [GO:0005576]; mitochondrion [GO:0005739]; heme binding [GO:0020037]; negative regulation of mitochondrial membrane potential [GO:0010917]; neutrophil degranulation [GO:0043312]; positive regulation of mitochondrial membrane permeability [GO:0035794]; positive regulation of necrot…	GO:0005576; GO:0005737; GO:0005739; GO:0010917; GO:0010940; GO:0020037; GO:0035578; GO:0035794; GO:0043312; GO:0070062	GO:0035794; GO:0043312	immune system process; transport; mitochondrion organization; vesicle-mediated transport; membrane organization
CHOYP_VOLCADRAFT_89567.1.1.m.27272	-0.031738969	Yes	cyan4	dark teal	Q9Y5Z4	Heme-binding protein 2 (Placental protein 23) (PP23) (Protein SOUL)	HEBP family	HEBP2 C6orf34 SOUL	azurophil granule lumen [GO:0035578]; cytoplasm [GO:0005737]; extracellular exosome [GO:0070062]; extracellular region [GO:0005576]; mitochondrion [GO:0005739]; heme binding [GO:0020037]; negative regulation of mitochondrial membrane potential [GO:0010917]; neutrophil degranulation [GO:0043312]; positive regulation of mitochondrial membrane permeability [GO:0035794]; positive regulation of necrot…	GO:0005576; GO:0005737; GO:0005739; GO:0010917; GO:0010940; GO:0020037; GO:0035578; GO:0035794; GO:0043312; GO:0070062	GO:0035794; GO:0043312	immune system process; transport; mitochondrion organization; vesicle-mediated transport; membrane organization
CHOYP_BRAFLDRAFT_249506.2.2.m.60314	-0.032864971	Yes	cyan4	dark teal	Q6Q899	Probable ATP-dependent RNA helicase DDX58 (EC 3.6.4.13) (DEAD box protein 58) (RIG-I-like receptor 1) (RLR-1) (Retinoic acid-inducible gene 1 protein) (RIG-1) (Retinoic acid-inducible gene I protein) (RIG-I)	Helicase family; RLR subfamily	Ddx58	actin cytoskeleton [GO:0015629]; bicellular tight junction [GO:0005923]; cytoplasm [GO:0005737]; cytosol [GO:0005829]; ruffle membrane [GO:0032587]; ATP binding [GO:0005524]; double-stranded DNA binding [GO:0003690]; double-stranded RNA binding [GO:0003725]; helicase activity [GO:0004386]; identical protein binding [GO:0042802]; single-stranded RNA binding [GO:0003727]; ubiquitin protein ligase b…	GO:0002230; GO:0002735; GO:0003690; GO:0003725; GO:0003727; GO:0004386; GO:0005524; GO:0005737; GO:0005829; GO:0005923; GO:0008270; GO:0009597; GO:0009615; GO:0010628; GO:0015629; GO:0030334; GO:0031625; GO:0032587; GO:0032725; GO:0032727; GO:0032728; GO:0032755; GO:0032757; GO:0035549; GO:0039529; GO:0042802; GO:0043330; GO:0045087; GO:0045944; GO:0051091; GO:0051607; GO:0060760; GO:0071360; GO:…	GO:0032757	NA
CHOYP_C10.1.2.m.23678	-0.041000707	Yes	cyan4	dark teal	O35127	Protein C10	UPF0456 family	Grcc10 C10	cytoplasm [GO:0005737]; nuclear speck [GO:0016607]; camera-type eye morphogenesis [GO:0048593]; cognition [GO:0050890]; corpus callosum morphogenesis [GO:0021540]; post-embryonic development [GO:0009791]; psychomotor behavior [GO:0036343]; regulation of skeletal muscle contraction [GO:0014819]; third ventricle development [GO:0021678]	GO:0005737; GO:0009791; GO:0014819; GO:0016607; GO:0021540; GO:0021678; GO:0036343; GO:0048593; GO:0050890	GO:0014819	NA
CHOYP_ANK3.7.9.m.43272	-0.025985237	Yes	cyan4	dark teal	Q01484	Ankyrin-2 (ANK-2) (Ankyrin-B) (Brain ankyrin) (Non-erythroid ankyrin)		ANK2 ANKB	A band [GO:0031672]; apical plasma membrane [GO:0016324]; axon initial segment [GO:0043194]; basolateral plasma membrane [GO:0016323]; costamere [GO:0043034]; cytoskeleton [GO:0005856]; cytosol [GO:0005829]; early endosome [GO:0005769]; intercalated disc [GO:0014704]; lysosome [GO:0005764]; M band [GO:0031430]; membrane [GO:0016020]; membrane raft [GO:0045121]; mitochondrion [GO:0005739]; plasma …	GO:0002027; GO:0003283; GO:0005200; GO:0005739; GO:0005764; GO:0005769; GO:0005829; GO:0005856; GO:0005886; GO:0006874; GO:0006888; GO:0006897; GO:0010628; GO:0010881; GO:0010882; GO:0014704; GO:0015031; GO:0016020; GO:0016323; GO:0016324; GO:0019899; GO:0019901; GO:0030018; GO:0030315; GO:0030507; GO:0030674; GO:0030913; GO:0031430; GO:0031647; GO:0031672; GO:0033292; GO:0033365; GO:0034394; GO:…	GO:0010881; GO:0051597	circulatory system process; transport; signal transduction; homeostatic process; transmembrane transport
CHOYP_GSTO1.1.2.m.14745	-0.041584817	Yes	cyan4	dark teal	P78417	Glutathione S-transferase omega-1 (GSTO-1) (EC 2.5.1.18) (Glutathione S-transferase omega 1-1) (GSTO 1-1) (Glutathione-dependent dehydroascorbate reductase) (EC 1.8.5.1) (Monomethylarsonic acid reductase) (MMA(V) reductase) (EC 1.20.4.2) (S-(Phenacyl)glutathione reductase) (SPG-R)	GST superfamily; Omega family	GSTO1 GSTTLP28	cytoplasm [GO:0005737]; cytosol [GO:0005829]; extracellular exosome [GO:0070062]; glutathione dehydrogenase (ascorbate) activity [GO:0045174]; glutathione transferase activity [GO:0004364]; methylarsonate reductase activity [GO:0050610]; oxidoreductase activity [GO:0016491]; cellular response to arsenic-containing substance [GO:0071243]; glutathione derivative biosynthetic process [GO:1901687]; i…	GO:0004364; GO:0005737; GO:0005829; GO:0010880; GO:0010881; GO:0014810; GO:0016491; GO:0019852; GO:0032259; GO:0035722; GO:0042178; GO:0045174; GO:0050610; GO:0055114; GO:0060315; GO:0060316; GO:0070062; GO:0071243; GO:1901687	GO:0010881	circulatory system process; transport; signal transduction; homeostatic process; transmembrane transport
CHOYP_BRAFLDRAFT_206907.11.11.m.60959	-0.028827848	Yes	cyan4	dark teal	P50429	Arylsulfatase B (ASB) (EC 3.1.6.12) (N-acetylgalactosamine-4-sulfatase) (G4S)	Sulfatase family	Arsb As1 As1-s	cell surface [GO:0009986]; Golgi apparatus [GO:0005794]; lysosome [GO:0005764]; mitochondrion [GO:0005739]; rough endoplasmic reticulum [GO:0005791]; arylsulfatase activity [GO:0004065]; metal ion binding [GO:0046872]; N-acetylgalactosamine-4-sulfatase activity [GO:0003943]; sulfuric ester hydrolase activity [GO:0008484]; anterior head development [GO:0097065]; autophagy [GO:0006914]; central ner…	GO:0003943; GO:0004065; GO:0005739; GO:0005764; GO:0005791; GO:0005794; GO:0006914; GO:0007417; GO:0007584; GO:0008484; GO:0009268; GO:0009986; GO:0010632; GO:0010976; GO:0043627; GO:0046872; GO:0051597; GO:0061580; GO:0097065	GO:0009268; GO:0051597; GO:0061580	locomotion; cell motility
CHOYP_BRAFLDRAFT_246447.1.1.m.30255	-0.026488581	Yes	cyan4	dark teal	P50430	Arylsulfatase B (ASB) (EC 3.1.6.12) (N-acetylgalactosamine-4-sulfatase) (G4S)	Sulfatase family	Arsb	cell surface [GO:0009986]; Golgi apparatus [GO:0005794]; lysosome [GO:0005764]; mitochondrion [GO:0005739]; rough endoplasmic reticulum [GO:0005791]; arylsulfatase activity [GO:0004065]; metal ion binding [GO:0046872]; N-acetylgalactosamine-4-sulfatase activity [GO:0003943]; sulfuric ester hydrolase activity [GO:0008484]; autophagy [GO:0006914]; central nervous system development [GO:0007417]; co…	GO:0003943; GO:0004065; GO:0005739; GO:0005764; GO:0005791; GO:0005794; GO:0006914; GO:0007417; GO:0007584; GO:0008484; GO:0009268; GO:0009986; GO:0010632; GO:0010976; GO:0043627; GO:0046872; GO:0051597; GO:0061580	GO:0009268; GO:0051597; GO:0061580	locomotion; cell motility
CHOYP_LOC584364.2.2.m.57790	-0.036361703	Yes	cyan4	dark teal	P02553	Tubulin alpha chain (Fragment)	Tubulin family		cytoplasm [GO:0005737]; microtubule [GO:0005874]; GTP binding [GO:0005525]; structural constituent of cytoskeleton [GO:0005200]; microtubule-based process [GO:0007017]	GO:0005200; GO:0005525; GO:0005737; GO:0005874; GO:0007017	GO:0007017	NA
CHOYP_TBA.1.6.m.12217	-0.030309806	Yes	cyan4	dark teal	P02553	Tubulin alpha chain (Fragment)	Tubulin family		cytoplasm [GO:0005737]; microtubule [GO:0005874]; GTP binding [GO:0005525]; structural constituent of cytoskeleton [GO:0005200]; microtubule-based process [GO:0007017]	GO:0005200; GO:0005525; GO:0005737; GO:0005874; GO:0007017	GO:0007017	NA
CHOYP_TBA.5.6.m.37448	-0.034746488	Yes	cyan4	dark teal	P02553	Tubulin alpha chain (Fragment)	Tubulin family		cytoplasm [GO:0005737]; microtubule [GO:0005874]; GTP binding [GO:0005525]; structural constituent of cytoskeleton [GO:0005200]; microtubule-based process [GO:0007017]	GO:0005200; GO:0005525; GO:0005737; GO:0005874; GO:0007017	GO:0007017	NA
CHOYP_TBA1A.2.4.m.19573	-0.042589806	Yes	cyan4	dark teal	P09645	Tubulin alpha-8 chain (Fragment)	Tubulin family		cytoplasm [GO:0005737]; microtubule [GO:0005874]; GTP binding [GO:0005525]; GTPase activity [GO:0003924]; structural constituent of cytoskeleton [GO:0005200]; microtubule cytoskeleton organization [GO:0000226]; microtubule-based process [GO:0007017]; mitotic cell cycle [GO:0000278]	GO:0000226; GO:0000278; GO:0003924; GO:0005200; GO:0005525; GO:0005737; GO:0005874; GO:0007017	GO:0007017	NA
CHOYP_LOC100909243.1.1.m.22728	-0.027131445	Yes	cyan4	dark teal	Q99M87	DnaJ homolog subfamily A member 3; mitochondrial (DnaJ protein Tid-1) (mTid-1) (Tumorous imaginal discs protein Tid56 homolog)		Dnaja3 Tid1	actin filament [GO:0005884]; cell junction [GO:0030054]; cytoplasm [GO:0005737]; cytosol [GO:0005829]; extrinsic component of plasma membrane [GO:0019897]; intracellular membrane-bounded organelle [GO:0043231]; mitochondrial matrix [GO:0005759]; mitochondrial nucleoid [GO:0042645]; mitochondrion [GO:0005739]; neuromuscular junction [GO:0031594]; nucleus [GO:0005634]; plasma membrane [GO:0005886];…	GO:0000122; GO:0005133; GO:0005524; GO:0005634; GO:0005737; GO:0005739; GO:0005759; GO:0005829; GO:0005884; GO:0005886; GO:0006264; GO:0006457; GO:0006469; GO:0006915; GO:0006919; GO:0006924; GO:0007005; GO:0007264; GO:0007528; GO:0007569; GO:0008134; GO:0008285; GO:0009408; GO:0019897; GO:0019901; GO:0030054; GO:0030544; GO:0030695; GO:0030971; GO:0031398; GO:0031594; GO:0032088; GO:0033077; GO:…	GO:0006919; GO:0043124	signal transduction; cell death
CHOYP_BRAFLDRAFT_80064.1.1.m.40175	-0.027418255	Yes	cyan4	dark teal	Q13546	Receptor-interacting serine/threonine-protein kinase 1 (EC 2.7.11.1) (Cell death protein RIP) (Receptor-interacting protein 1) (RIP-1)	Protein kinase superfamily; TKL Ser/Thr protein kinase family	RIPK1 RIP RIP1	cytosol [GO:0005829]; death-inducing signaling complex [GO:0031264]; endosome membrane [GO:0010008]; membrane raft [GO:0045121]; mitochondrion [GO:0005739]; receptor complex [GO:0043235]; ripoptosome [GO:0097342]; ATP binding [GO:0005524]; death domain binding [GO:0070513]; death receptor binding [GO:0005123]; identical protein binding [GO:0042802]; JUN kinase kinase kinase activity [GO:0004706];…	GO:0000165; GO:0001934; GO:0002756; GO:0004672; GO:0004674; GO:0004706; GO:0005123; GO:0005524; GO:0005739; GO:0005829; GO:0006915; GO:0006919; GO:0007249; GO:0007257; GO:0010008; GO:0010803; GO:0010940; GO:0016032; GO:0016579; GO:0031264; GO:0031625; GO:0032757; GO:0032760; GO:0033209; GO:0034138; GO:0034612; GO:0035666; GO:0036289; GO:0042802; GO:0043065; GO:0043068; GO:0043123; GO:0043124; GO:…	GO:0006919; GO:0032757; GO:0043124	signal transduction; cell death
CHOYP_LOC585972.1.1.m.25356	-0.025975101	Yes	cyan4	dark teal	Q0P5A2	2-methoxy-6-polyprenyl-1;4-benzoquinol methylase; mitochondrial (EC 2.1.1.201) (Ubiquinone biosynthesis methyltransferase COQ5)	Class I-like SAM-binding methyltransferase superfamily; MenG/UbiE family	COQ5	extrinsic component of mitochondrial inner membrane [GO:0031314]; mitochondrial matrix [GO:0005759]; mitochondrion [GO:0005739]; protein-containing complex [GO:0032991]; 2-octaprenyl-6-methoxy-1;4-benzoquinone methylase activity [GO:0043333]; ubiquinone biosynthetic process [GO:0006744]	GO:0005739; GO:0005759; GO:0006744; GO:0031314; GO:0032991; GO:0043333	GO:0006744	biosynthetic process; small molecule metabolic process; cofactor metabolic process
CHOYP_COQ9.1.2.m.4620	-0.035932881	Yes	cyan4	dark teal	O75208	Ubiquinone biosynthesis protein COQ9; mitochondrial	COQ9 family	COQ9 C16orf49 HSPC326 PSEC0129	mitochondrial inner membrane [GO:0005743]; mitochondrion [GO:0005739]; lipid binding [GO:0008289]; protein homodimerization activity [GO:0042803]; mitochondrial electron transport; NADH to ubiquinone [GO:0006120]; ubiquinone biosynthetic process [GO:0006744]	GO:0005739; GO:0005743; GO:0006120; GO:0006744; GO:0008289; GO:0042803	GO:0006744	biosynthetic process; small molecule metabolic process; cofactor metabolic process
CHOYP_LOC100369712.1.1.m.64282	-0.027250809	Yes	cyan4	dark teal	O15116	U6 snRNA-associated Sm-like protein LSm1 (Cancer-associated Sm-like) (Small nuclear ribonuclear CaSm)	SnRNP Sm proteins family	LSM1 CASM	axon [GO:0030424]; cytoplasm [GO:0005737]; cytosol [GO:0005829]; dendrite [GO:0030425]; Lsm1-7-Pat1 complex [GO:1990726]; messenger ribonucleoprotein complex [GO:1990124]; mRNA cap binding complex [GO:0005845]; neuronal cell body [GO:0043025]; nucleus [GO:0005634]; P-body [GO:0000932]; mRNA binding [GO:0003729]; pre-mRNA binding [GO:0036002]; RNA binding [GO:0003723]; RNA cap binding [GO:0000339]…	GO:0000290; GO:0000339; GO:0000375; GO:0000932; GO:0003723; GO:0003729; GO:0005634; GO:0005737; GO:0005829; GO:0005845; GO:0006397; GO:0008380; GO:0016070; GO:0019827; GO:0030424; GO:0030425; GO:0036002; GO:0043025; GO:0043928; GO:0045665; GO:0071044; GO:1990124; GO:1990726	GO:0000290; GO:0043928	catabolic process; cellular nitrogen compound metabolic process; nucleobase-containing compound catabolic process
CHOYP_LOC100367637.1.1.m.55661	-0.043067893	Yes	cyan4	dark teal	Q96C86	m7GpppX diphosphatase (EC 3.6.1.59) (DCS-1) (Decapping scavenger enzyme) (Hint-related 7meGMP-directed hydrolase) (Histidine triad nucleotide-binding protein 5) (Histidine triad protein member 5) (HINT-5) (Scavenger mRNA-decapping enzyme DcpS)	HIT family	DCPS DCS1 HINT5 HSPC015	cytoplasm [GO:0005737]; cytosol [GO:0005829]; mitochondrion [GO:0005739]; nucleoplasm [GO:0005654]; nucleus [GO:0005634]; P-body [GO:0000932]; exoribonuclease activity [GO:0004532]; m7G(5')pppN diphosphatase activity [GO:0050072]; RNA 7-methylguanosine cap binding [GO:0000340]; cellular response to menadione [GO:0036245]; deadenylation-dependent decapping of nuclear-transcribed mRNA [GO:0000290];…	GO:0000288; GO:0000290; GO:0000340; GO:0000932; GO:0004532; GO:0005634; GO:0005654; GO:0005737; GO:0005739; GO:0005829; GO:0036245; GO:0043069; GO:0043928; GO:0045292; GO:0050072	GO:0000290; GO:0043928	catabolic process; cellular nitrogen compound metabolic process; nucleobase-containing compound catabolic process
CHOYP_TBG1.1.1.m.28190	-0.026014182	Yes	cyan4	dark teal	P23258	Tubulin gamma-1 chain (Gamma-1-tubulin) (Gamma-tubulin complex component 1) (GCP-1)	Tubulin family	TUBG1 TUBG	apical part of cell [GO:0045177]; cell leading edge [GO:0031252]; centriole [GO:0005814]; centrosome [GO:0005813]; ciliary basal body [GO:0036064]; condensed nuclear chromosome [GO:0000794]; cytoplasm [GO:0005737]; cytoplasmic microtubule [GO:0005881]; cytosol [GO:0005829]; gamma-tubulin complex [GO:0000930]; microtubule [GO:0005874]; non-motile cilium [GO:0097730]; nucleus [GO:0005634]; pericent…	GO:0000070; GO:0000086; GO:0000212; GO:0000226; GO:0000242; GO:0000278; GO:0000794; GO:0000930; GO:0003924; GO:0005200; GO:0005525; GO:0005634; GO:0005737; GO:0005813; GO:0005814; GO:0005819; GO:0005827; GO:0005829; GO:0005874; GO:0005881; GO:0007017; GO:0007020; GO:0007052; GO:0010389; GO:0031122; GO:0031252; GO:0036064; GO:0042802; GO:0045177; GO:0055037; GO:0097711; GO:0097730	GO:0000212; GO:0007017	reproduction; cytoskeleton organization; cell cycle
CHOYP_ADD.2.5.m.15081	-0.03597787	Yes	cyan4	dark teal	Q02645	Protein hu-li tai shao (Adducin-like protein)	Aldolase class II family; Adducin subfamily	hts CG9325	cytoplasm [GO:0005737]; cytoskeleton [GO:0005856]; female germline ring canal inner rim [GO:0035183]; fusome [GO:0045169]; germline ring canal [GO:0045172]; lateral plasma membrane [GO:0016328]; plasma membrane [GO:0005886]; plasma membrane raft [GO:0044853]; postsynapse [GO:0098794]; postsynaptic density [GO:0014069]; presynapse [GO:0098793]; spectrosome [GO:0045170]; actin filament binding [GO:…	GO:0000212; GO:0005198; GO:0005737; GO:0005856; GO:0005886; GO:0007098; GO:0007282; GO:0007294; GO:0007411; GO:0007527; GO:0008302; GO:0014069; GO:0016328; GO:0030507; GO:0030723; GO:0030724; GO:0035183; GO:0044853; GO:0045169; GO:0045170; GO:0045172; GO:0045214; GO:0045478; GO:0048134; GO:0048135; GO:0048477; GO:0051015; GO:0051016; GO:0051017; GO:0061572; GO:0072499; GO:0098793; GO:0098794	GO:0000212	reproduction; cytoskeleton organization; cell cycle
CHOYP_CI064.1.1.m.9517	-0.027342714	Yes	cyan4	dark teal	Q1JP73	Queuosine salvage protein	Queuosine salvage protein family		tRNA-guanine transglycosylation [GO:0101030]	GO:0101030	NA	NA
CHOYP_MD27A.1.2.m.18338	-0.038828701	Yes	cyan4	dark teal	Q5XHA1	Mediator of RNA polymerase II transcription subunit 27 (Cofactor required for Sp1 transcriptional activation subunit 8) (CRSP complex subunit 8) (Mediator complex subunit 27)	Mediator complex subunit 27 family	med27 crsp8	mediator complex [GO:0016592]	GO:0016592	NA	NA
CHOYP_PYRD2.1.1.m.26691	-0.02842586	Yes	cyan4	dark teal	Q68FT3	Pyridine nucleotide-disulfide oxidoreductase domain-containing protein 2 (EC 1.-.-.-)	Carotenoid/retinoid oxidoreductase family	Pyroxd2	oxidoreductase activity [GO:0016491]	GO:0016491	NA	NA
CHOYP_BET1L.1.1.m.8210	-0.026649473	Yes	cyan4	dark teal	Q5RBX2	BET1-like protein		BET1L	integral component of Golgi membrane [GO:0030173]; protein transport [GO:0015031]	GO:0015031; GO:0030173	NA	NA
CHOYP_LOC100644613.1.1.m.55011	-0.030621245	Yes	cyan4	dark teal	A0R5M8	Histidine N-alpha-methyltransferase (EC 2.1.1.44) (Histidine trimethyltransferase)	Methyltransferase superfamily; EgtD family	egtD MSMEG_6247 MSMEI_6086	dimethylhistidine N-methyltransferase activity [GO:0030745]; protein methyltransferase activity [GO:0008276]; ergothioneine biosynthesis from histidine via N-alpha;N-alpha;N-alpha-trimethyl-L-histidine [GO:0052704]; N-alpha;N-alpha;N-alpha-trimethyl-L-histidine biosynthesis from histidine [GO:0052707]	GO:0008276; GO:0030745; GO:0052704; GO:0052707	NA	NA
CHOYP_LOC100638431.3.10.m.24462	-0.04268423	Yes	cyan4	dark teal	Q5UR67	N-glycosidase R617 (EC 3.2.2.-) (Riboflavin biosynthesis intermediates N-glycosidase)	YbiA family	MIMI_R617	hydrolase activity; acting on glycosyl bonds [GO:0016798]; metabolic process [GO:0008152]	GO:0008152; GO:0016798	NA	NA
CHOYP_ANM12.1.1.m.53881	-0.029582744	Yes	cyan4	dark teal	A2XYY8	Probable protein arginine N-methyltransferase 6.1 (EC 2.1.1.-)	Class I-like SAM-binding methyltransferase superfamily; Protein arginine N-methyltransferase family; PRMT6 subfamily	PRMT6.1 H0402C08.4 OsI_017281	methyltransferase activity [GO:0008168]; protein methylation [GO:0006479]	GO:0006479; GO:0008168	NA	NA
CHOYP_LOC576498.1.1.m.10455	-0.028413724	Yes	cyan4	dark teal	Q5FWU8	Zinc finger MYND domain-containing protein 10	ZMYND10 family	zmynd10	apical plasma membrane [GO:0016324]; centriolar satellite [GO:0034451]; cilium [GO:0005929]; metal ion binding [GO:0046872]; inner dynein arm assembly [GO:0036159]; motile cilium assembly [GO:0044458]; outer dynein arm assembly [GO:0036158]; positive regulation of motile cilium assembly [GO:1905505]	GO:0005929; GO:0016324; GO:0034451; GO:0036158; GO:0036159; GO:0044458; GO:0046872; GO:1905505	NA	NA
CHOYP_CADM4.1.1.m.60661	-0.031288049	Yes	cyan4	dark teal	Q7ZXX1	Cell adhesion molecule 3 (Immunoglobulin superfamily member 4B) (IgSF4B)	Nectin family	cadm3 igsf4b	cell junction [GO:0030054]; integral component of membrane [GO:0016021]; plasma membrane [GO:0005886]; cell adhesion [GO:0007155]	GO:0005886; GO:0007155; GO:0016021; GO:0030054	NA	NA
CHOYP_LOC100376749.1.1.m.27252	-0.029960668	Yes	cyan4	dark teal	Q5FW12	TIP41-like protein	TIP41 family	tiprl	cytosol [GO:0005829]; chordate embryonic development [GO:0043009]; negative regulation of apoptotic process [GO:0043066]; signal transduction [GO:0007165]; TOR signaling [GO:0031929]	GO:0005829; GO:0007165; GO:0031929; GO:0043009; GO:0043066	NA	NA
CHOYP_LOC100373578.1.1.m.478	-0.027530143	Yes	cyan4	dark teal	Q5U4F6	WD repeat-containing protein 34		Wdr34	axoneme [GO:0005930]; centriole [GO:0005814]; ciliary basal body [GO:0036064]; ciliary plasm [GO:0097014]; cytoplasmic dynein complex [GO:0005868]; cytosol [GO:0005829]; dynein complex [GO:0030286]; dynein heavy chain binding [GO:0045504]; dynein light chain binding [GO:0045503]; cilium assembly [GO:0060271]; intraciliary transport [GO:0042073]; microtubule-based movement [GO:0007018]	GO:0005814; GO:0005829; GO:0005868; GO:0005930; GO:0007018; GO:0030286; GO:0036064; GO:0042073; GO:0045503; GO:0045504; GO:0060271; GO:0097014	NA	NA
CHOYP_LOC100372208.1.1.m.18397	-0.026232137	Yes	cyan4	dark teal	Q9N5Y2	Probable very-long-chain enoyl-CoA reductase art-1 (EC 1.3.1.93)	Steroid 5-alpha reductase family	art-1 C15F1.6	endoplasmic reticulum membrane [GO:0005789]; integral component of membrane [GO:0016021]; oxidoreductase activity [GO:0016491]; very-long-chain enoyl-CoA reductase activity [GO:0102758]; very long-chain fatty acid biosynthetic process [GO:0042761]	GO:0005789; GO:0016021; GO:0016491; GO:0042761; GO:0102758	NA	NA
CHOYP_LOC100740246.1.1.m.25108	-0.036705367	Yes	cyan4	dark teal	A9C3P0	Malectin	Malectin family	mlec si:dkey-117k10.5	endoplasmic reticulum [GO:0005783]; endoplasmic reticulum membrane [GO:0005789]; integral component of membrane [GO:0016021]; carbohydrate binding [GO:0030246]; carbohydrate metabolic process [GO:0005975]	GO:0005783; GO:0005789; GO:0005975; GO:0016021; GO:0030246	NA	NA
CHOYP_AN13B.1.1.m.15287	-0.031375932	Yes	cyan4	dark teal	Q6PD24	Ankyrin repeat domain-containing protein 13D		Ankrd13d	late endosome [GO:0005770]; plasma membrane [GO:0005886]	GO:0005770; GO:0005886	NA	NA
CHOYP_BRAFLDRAFT_85896.1.1.m.38692	-0.029920998	Yes	cyan4	dark teal	C0HBB2	Glycosylated lysosomal membrane protein (Lysosomal protein NCU-G1)	GLMP family	glmp	integral component of membrane [GO:0016021]; lysosomal membrane [GO:0005765]; lysosome [GO:0005764]	GO:0005764; GO:0005765; GO:0016021	NA	NA
CHOYP_LOC100368023.1.1.m.14890	-0.031718712	Yes	cyan4	dark teal	Q9BSF4	Mitochondrial import inner membrane translocase subunit Tim29 (TIM29)		TIMM29 c19orf52	integral component of membrane [GO:0016021]; mitochondrial inner membrane [GO:0005743]; mitochondrial intermembrane space [GO:0005758]; TIM22 mitochondrial import inner membrane insertion complex [GO:0042721]; protein import into mitochondrial inner membrane [GO:0045039]	GO:0005743; GO:0005758; GO:0016021; GO:0042721; GO:0045039	NA	NA
CHOYP_AOF.1.1.m.7109	-0.029964202	Yes	cyan4	dark teal	Q6NSN2	Amine oxidase [flavin-containing] (EC 1.4.3.4) (Monoamine oxidase) (MAO) (Z-MAO)	Flavin monoamine oxidase family	mao zgc:85761	integral component of membrane [GO:0016021]; mitochondrial outer membrane [GO:0005741]; primary amine oxidase activity [GO:0008131]; catecholamine metabolic process [GO:0006584]; cellular biogenic amine catabolic process [GO:0042402]; neurotransmitter catabolic process [GO:0042135]	GO:0005741; GO:0006584; GO:0008131; GO:0016021; GO:0042135; GO:0042402	NA	NA
CHOYP_LOC100642891.1.1.m.25638	-0.02722363	Yes	cyan4	dark teal	Q1LZ96	ATP synthase mitochondrial F1 complex assembly factor 2	ATP12 family	ATPAF2	cytosol [GO:0005829]; mitochondrion [GO:0005739]; nuclear speck [GO:0016607]; proton-transporting ATP synthase complex assembly [GO:0043461]	GO:0005739; GO:0005829; GO:0016607; GO:0043461	NA	NA
CHOYP_NEMVEDRAFT_V1G235656.1.1.m.19149	-0.044100488	Yes	cyan4	dark teal	Q8CEI1	BolA-like protein 3	BolA/IbaG family	Bola3	mitochondrion [GO:0005739]	GO:0005739	NA	NA
CHOYP_UBR7.1.1.m.7300	-0.034149644	Yes	cyan4	dark teal	Q8N806	Putative E3 ubiquitin-protein ligase UBR7 (EC 2.3.2.27) (N-recognin-7) (RING-type E3 ubiquitin transferase UBR7)		UBR7 C14orf130	cytoplasm [GO:0005737]; ubiquitin protein ligase activity [GO:0061630]; zinc ion binding [GO:0008270]	GO:0005737; GO:0008270; GO:0061630	NA	NA
CHOYP_LOC101064328.2.3.m.57090	-0.031757044	Yes	cyan4	dark teal	Q9Z0T0	Thiopurine S-methyltransferase (EC 2.1.1.67) (Thiopurine methyltransferase)	Class I-like SAM-binding methyltransferase superfamily; TPMT family	Tpmt	cytoplasm [GO:0005737]; thiopurine S-methyltransferase activity [GO:0008119]; response to organic cyclic compound [GO:0014070]; response to testosterone [GO:0033574]	GO:0005737; GO:0008119; GO:0014070; GO:0033574	NA	NA
CHOYP_LOC725079.1.1.m.66349	-0.041395159	Yes	cyan4	dark teal	Q9DCD5	Tight junction-associated protein 1 (Protein incorporated later into tight junctions) (Tight junction protein 4)		Tjap1 Pilt Tjp4	bicellular tight junction [GO:0005923]; cytoplasm [GO:0005737]; endosome [GO:0005768]; Golgi apparatus [GO:0005794]; plasma membrane [GO:0005886]; trans-Golgi network [GO:0005802]; Golgi organization [GO:0007030]	GO:0005737; GO:0005768; GO:0005794; GO:0005802; GO:0005886; GO:0005923; GO:0007030	NA	NA
CHOYP_CCBL1.1.1.m.30637	-0.036936014	Yes	cyan4	dark teal	Q7T3E5	Kynurenine--oxoglutarate transaminase 3 (EC 2.6.1.7) (Cysteine-S-conjugate beta-lyase 2) (EC 4.4.1.13) (Kynurenine aminotransferase 3) (Kynurenine aminotransferase III) (KATIII) (Kynurenine--glyoxylate transaminase) (EC 2.6.1.63) (Kynurenine--oxoglutarate transaminase III)	Class-I pyridoxal-phosphate-dependent aminotransferase family	kyat3 ccbl2 kat3 zgc:63929	cytoplasm [GO:0005737]; mitochondrion [GO:0005739]; cysteine-S-conjugate beta-lyase activity [GO:0047804]; kynurenine-glyoxylate transaminase activity [GO:0047315]; kynurenine-oxoglutarate transaminase activity [GO:0016212]; pyridoxal phosphate binding [GO:0030170]; biosynthetic process [GO:0009058]; cellular amino acid metabolic process [GO:0006520]; kynurenine metabolic process [GO:0070189]	GO:0005737; GO:0005739; GO:0006520; GO:0009058; GO:0016212; GO:0030170; GO:0047315; GO:0047804; GO:0070189	NA	NA
CHOYP_NOL10.1.1.m.1606	-0.026349118	Yes	cyan4	dark teal	Q7T0Q5	Nucleolar protein 10	WD repeat NOL10/ENP2 family	nol10	nucleolus [GO:0005730]	GO:0005730	NA	NA
CHOYP_EPN4.1.3.m.10807	-0.042412927	Yes	cyan4	dark teal	A7Z035	Clathrin interactor 1 (Epsin-4)	Epsin family	CLINT1 EPN4	clathrin-coated vesicle [GO:0030136]; Golgi-associated vesicle [GO:0005798]; membrane [GO:0016020]; nucleoplasm [GO:0005654]; perinuclear region of cytoplasm [GO:0048471]; trans-Golgi network [GO:0005802]; clathrin binding [GO:0030276]; lipid binding [GO:0008289]; endocytosis [GO:0006897]	GO:0005654; GO:0005798; GO:0005802; GO:0006897; GO:0008289; GO:0016020; GO:0030136; GO:0030276; GO:0048471	NA	NA
CHOYP_BRAFLDRAFT_277797.1.1.m.26394	-0.029736187	Yes	cyan4	dark teal	O75884	Putative hydrolase RBBP9 (EC 3.-.-.-) (B5T-overexpressed gene protein) (Protein BOG) (Retinoblastoma-binding protein 10) (RBBP-10) (Retinoblastoma-binding protein 9) (RBBP-9)	RBBP9 family	RBBP9 BOG RBBP10	cytoplasm [GO:0005737]; nucleoplasm [GO:0005654]; hydrolase activity [GO:0016787]; regulation of cell proliferation [GO:0042127]	GO:0005654; GO:0005737; GO:0016787; GO:0042127	NA	NA
CHOYP_LOC100376200.1.1.m.19157	-0.036228625	Yes	cyan4	dark teal	B9EQ30	SOSS complex subunit C (INTS3- and NABP-interacting protein) (Sensor of single-strand DNA complex subunit C) (Sensor of ssDNA subunit C) (SOSS-C) (Single-stranded DNA-binding protein-interacting protein 1) (SSB-interacting protein 1)	SOSS-C family	inip ssbip1	nucleus [GO:0005634]; SOSS complex [GO:0070876]; cellular response to DNA damage stimulus [GO:0006974]; DNA repair [GO:0006281]; response to ionizing radiation [GO:0010212]	GO:0005634; GO:0006281; GO:0006974; GO:0010212; GO:0070876	NA	NA
CHOYP_NAEGRDRAFT_47557.1.1.m.11283	-0.03645071	Yes	cyan4	dark teal	Q0VD31	F-box/LRR-repeat protein 4 (F-box and leucine-rich repeat protein 4)		FBXL4	mitochondrial intermembrane space [GO:0005758]; nucleus [GO:0005634]; SCF ubiquitin ligase complex [GO:0019005]; protein ubiquitination [GO:0016567]; SCF-dependent proteasomal ubiquitin-dependent protein catabolic process [GO:0031146]; ubiquitin-dependent protein catabolic process [GO:0006511]	GO:0005634; GO:0005758; GO:0006511; GO:0016567; GO:0019005; GO:0031146	NA	NA
CHOYP_BRAFLDRAFT_113696.1.1.m.54166	-0.026116148	Yes	cyan4	dark teal	P20695	Interferon-related developmental regulator 1 (IRPR) (Nerve growth factor-inducible protein PC4)	IFRD family	Ifrd1 Pc4	cytoplasm [GO:0005737]; nucleus [GO:0005634]; plasma membrane [GO:0005886]; RNA polymerase II sequence-specific DNA-binding transcription factor binding [GO:0061629]; glial cell proliferation [GO:0014009]; muscle cell differentiation [GO:0042692]; neuroblast proliferation [GO:0007405]; positive regulation of DNA-binding transcription factor activity [GO:0051091]; positive regulation of transcript…	GO:0005634; GO:0005737; GO:0005886; GO:0007405; GO:0014009; GO:0042692; GO:0045944; GO:0051091; GO:0061629	NA	NA
CHOYP_LOC100369194.1.1.m.42345	-0.025983959	Yes	cyan4	dark teal	Q5EAJ7	Major vault protein (MVP)		MVP	cytoplasm [GO:0005737]; nucleus [GO:0005634]	GO:0005634; GO:0005737	NA	NA
CHOYP_LOC100378445.1.1.m.7111	-0.026006721	Yes	cyan4	dark teal	Q5SSI6	U3 small nucleolar RNA-associated protein 18 homolog (WD repeat-containing protein 50)	WD repeat UTP18 family	Utp18 Wdr50	nuclear membrane [GO:0031965]; nucleolus [GO:0005730]; nucleus [GO:0005634]; Pwp2p-containing subcomplex of 90S preribosome [GO:0034388]; small-subunit processome [GO:0032040]; rRNA processing [GO:0006364]	GO:0005634; GO:0005730; GO:0006364; GO:0031965; GO:0032040; GO:0034388	NA	NA
CHOYP_ARB_02478.1.1.m.29725	-0.03740501	Yes	cyan4	dark teal	D4B1Z7	Uncharacterized FAD-linked oxidoreductase ARB_02478 (EC 1.-.-.-)	Oxygen-dependent FAD-linked oxidoreductase family	ARB_02478	extracellular region [GO:0005576]; FAD binding [GO:0071949]; oxidoreductase activity [GO:0016491]	GO:0005576; GO:0016491; GO:0071949	NA	NA
CHOYP_SMP_148160.1.1.m.11635	-0.030263699	Yes	cyan4	dark teal	Q9NWH7	Spermatogenesis-associated protein 6	SPATA6 family	SPATA6	extracellular region [GO:0005576]; sperm connecting piece [GO:0097224]; myosin light chain binding [GO:0032027]; cell differentiation [GO:0030154]; motile cilium assembly [GO:0044458]; multicellular organism development [GO:0007275]; spermatogenesis [GO:0007283]	GO:0005576; GO:0007275; GO:0007283; GO:0030154; GO:0032027; GO:0044458; GO:0097224	NA	NA
CHOYP_LOC101072591.1.1.m.1861	-0.026739365	Yes	cyan4	dark teal	Q32LJ2	ADP-ribosylation factor-related protein 1 (ARF-related protein 1)	Small GTPase superfamily; Arf family	ARFRP1	cytosol [GO:0005829]; Golgi apparatus [GO:0005794]; membrane [GO:0016020]; trans-Golgi network [GO:0005802]; GTP binding [GO:0005525]; gastrulation [GO:0007369]; Golgi to plasma membrane protein transport [GO:0043001]; intracellular protein transport [GO:0006886]; protein localization to Golgi apparatus [GO:0034067]; protein localization to organelle [GO:0033365]; retrograde transport; endosome t…	GO:0005525; GO:0005794; GO:0005802; GO:0005829; GO:0006886; GO:0007369; GO:0016020; GO:0033365; GO:0034067; GO:0042147; GO:0043001	NA	NA
CHOYP_ACT.5.27.m.15585	-0.026193468	Yes	cyan4	dark teal	Q26065	Actin; adductor muscle	Actin family		cytoplasm [GO:0005737]; cytoskeleton [GO:0005856]; ATP binding [GO:0005524]	GO:0005524; GO:0005737; GO:0005856	NA	NA
CHOYP_ACT.6.27.m.15622	-0.049955731	Yes	cyan4	dark teal	Q92193	Actin (Fragment)	Actin family		cytoplasm [GO:0005737]; cytoskeleton [GO:0005856]; ATP binding [GO:0005524]	GO:0005524; GO:0005737; GO:0005856	NA	NA
CHOYP_PAN2.1.1.m.44693	-0.038517236	Yes	cyan4	dark teal	Q92193	Actin (Fragment)	Actin family		cytoplasm [GO:0005737]; cytoskeleton [GO:0005856]; ATP binding [GO:0005524]	GO:0005524; GO:0005737; GO:0005856	NA	NA
CHOYP_UBE2C.1.1.m.55757	-0.025573339	Yes	cyan4	dark teal	P56616	Ubiquitin-conjugating enzyme E2 C (EC 2.3.2.23) ((E3-independent) E2 ubiquitin-conjugating enzyme C) (EC 2.3.2.24) (E2 ubiquitin-conjugating enzyme C) (UBC-X) (Ubiquitin carrier protein C) (Ubiquitin-protein ligase C)	Ubiquitin-conjugating enzyme family	ube2c ubch10 ubcx	anaphase-promoting complex [GO:0005680]; ATP binding [GO:0005524]; transferase activity [GO:0016740]; anaphase-promoting complex-dependent catabolic process [GO:0031145]; cell division [GO:0051301]; exit from mitosis [GO:0010458]; free ubiquitin chain polymerization [GO:0010994]; protein K11-linked ubiquitination [GO:0070979]; ubiquitin-dependent protein catabolic process [GO:0006511]	GO:0005524; GO:0005680; GO:0006511; GO:0010458; GO:0010994; GO:0016740; GO:0031145; GO:0051301; GO:0070979	NA	NA
CHOYP_LOC100890099.1.1.m.11505	0.044036014	Yes	cyan4	dark teal	P53486	Actin; cytoplasmic 3 (Beta-actin C) [Cleaved into: Actin; cytoplasmic 3; N-terminally processed]	Actin family	actbc	cytoplasm [GO:0005737]; cytoskeleton [GO:0005856]; nucleus [GO:0005634]; ATP binding [GO:0005524]	GO:0005524; GO:0005634; GO:0005737; GO:0005856	NA	NA
CHOYP_BRAFLDRAFT_208197.2.21.m.9816	-0.03044237	Yes	cyan4	dark teal	Q96MM6	Heat shock 70 kDa protein 12B	Heat shock protein 70 family	HSPA12B C20orf60	ATP binding [GO:0005524]	GO:0005524	NA	NA
CHOYP_BRAFLDRAFT_208293.15.20.m.61604	-0.029709713	Yes	cyan4	dark teal	Q96MM6	Heat shock 70 kDa protein 12B	Heat shock protein 70 family	HSPA12B C20orf60	ATP binding [GO:0005524]	GO:0005524	NA	NA
CHOYP_CALM.37.50.m.52385	-0.025124002	Yes	cyan4	dark teal	P02594	Calmodulin (CaM)	Calmodulin family	calm	calcium ion binding [GO:0005509]; calcium-mediated signaling [GO:0019722]	GO:0005509; GO:0019722	NA	NA
CHOYP_BRAFLDRAFT_122339.1.1.m.58748	-0.034765544	Yes	cyan4	dark teal	Q9CQ46	Dynein regulatory complex protein 8 (EF-hand calcium-binding domain-containing protein 2)	DRC8 family	Efcab2 Drc8	cytoplasm [GO:0005737]; cytoskeleton [GO:0005856]; motile cilium [GO:0031514]; calcium ion binding [GO:0005509]	GO:0005509; GO:0005737; GO:0005856; GO:0031514	NA	NA
CHOYP_LOC592209.1.1.m.48009	-0.033757811	Yes	cyan4	dark teal	Q8IVU9	Ciliary-associated calcium-binding coiled-coil protein 1		CABCOCO1 C10orf107	centrosome [GO:0005813]; cytoplasm [GO:0005737]; sperm flagellum [GO:0036126]; calcium ion binding [GO:0005509]	GO:0005509; GO:0005737; GO:0005813; GO:0036126	NA	NA
CHOYP_LOC100565534.1.3.m.28075	-0.027324375	Yes	cyan4	dark teal	P02597	Calmodulin; striated muscle	Calmodulin family	CCM1	nucleus [GO:0005634]; calcium ion binding [GO:0005509]; calcium-mediated signaling [GO:0019722]; spindle pole body organization [GO:0051300]	GO:0005509; GO:0005634; GO:0019722; GO:0051300	NA	NA
CHOYP_TSP_02835.1.1.m.26375	-0.037682429	Yes	cyan4	dark teal	O01814	Fatty acid-binding protein homolog 5	Calycin superfamily; Fatty-acid binding protein (FABP) family	lbp-5 W02D3.7	nucleus [GO:0005634]; perinuclear region of cytoplasm [GO:0048471]; fatty acid binding [GO:0005504]	GO:0005504; GO:0005634; GO:0048471	NA	NA
CHOYP_BRAFLDRAFT_205939.3.3.m.64021	-0.03272945	Yes	cyan4	dark teal	Q96RW7	Hemicentin-1 (Fibulin-6) (FIBL-6)		HMCN1 FIBL6	basement membrane [GO:0005604]; cell cortex [GO:0005938]; cell-cell adherens junction [GO:0005913]; cleavage furrow [GO:0032154]; collagen-containing extracellular matrix [GO:0062023]; extracellular exosome [GO:0070062]; calcium ion binding [GO:0005509]; cell adhesion molecule binding [GO:0050839]; extracellular matrix structural constituent [GO:0005201]; protein homodimerization activity [GO:004…	GO:0005201; GO:0005509; GO:0005604; GO:0005913; GO:0005938; GO:0007049; GO:0007156; GO:0007157; GO:0007601; GO:0009617; GO:0032154; GO:0038023; GO:0042803; GO:0050839; GO:0051301; GO:0062023; GO:0070062	NA	NA
CHOYP_AMACR.1.1.m.21950	-0.034782448	Yes	cyan4	dark teal	O09174	Alpha-methylacyl-CoA racemase (EC 5.1.99.4) (2-methylacyl-CoA racemase)	CaiB/BaiF CoA-transferase family	Amacr Macr1	cytoplasm [GO:0005737]; intracellular membrane-bounded organelle [GO:0043231]; mitochondrion [GO:0005739]; peroxisome [GO:0005777]; plasma membrane [GO:0005886]; alpha-methylacyl-CoA racemase activity [GO:0008111]; signaling receptor binding [GO:0005102]; bile acid biosynthetic process [GO:0006699]; bile acid metabolic process [GO:0008206]; fatty acid metabolic process [GO:0006631]; isoprenoid ca…	GO:0005102; GO:0005737; GO:0005739; GO:0005777; GO:0005886; GO:0006631; GO:0006699; GO:0008111; GO:0008206; GO:0008300; GO:0043231	NA	NA
CHOYP_DSEC_GM16292.1.1.m.12184	-0.040424256	Yes	cyan4	dark teal	Q868Z9	Papilin	Papilin family	Ppn CG33103	basement membrane [GO:0005604]; extracellular matrix structural constituent [GO:0005201]; peptidase activity [GO:0008233]; serine-type endopeptidase inhibitor activity [GO:0004867]; extracellular matrix organization [GO:0030198]; multicellular organism development [GO:0007275]	GO:0004867; GO:0005201; GO:0005604; GO:0007275; GO:0008233; GO:0030198	NA	NA
CHOYP_SPR.1.3.m.17978	-0.026634075	Yes	cyan4	dark teal	B0BML7	Sepiapterin reductase (SPR) (EC 1.1.1.153)	Sepiapterin reductase family	spr	cytoplasm [GO:0005737]; sepiapterin reductase activity [GO:0004757]; tetrahydrobiopterin biosynthetic process [GO:0006729]	GO:0004757; GO:0005737; GO:0006729	NA	NA
CHOYP_LOC100890753.1.3.m.50299	-0.028493968	Yes	cyan4	dark teal	Q99M80	Receptor-type tyrosine-protein phosphatase T (R-PTP-T) (EC 3.1.3.48) (RPTPmam4) (Receptor-type tyrosine-protein phosphatase rho) (RPTP-rho) (mRPTPrho)	Protein-tyrosine phosphatase family; Receptor class 2B subfamily	Ptprt	cell surface [GO:0009986]; glutamatergic synapse [GO:0098978]; integral component of plasma membrane [GO:0005887]; integral component of postsynaptic density membrane [GO:0099061]; plasma membrane [GO:0005886]; alpha-actinin binding [GO:0051393]; alpha-catenin binding [GO:0045294]; beta-catenin binding [GO:0008013]; cadherin binding [GO:0045296]; delta-catenin binding [GO:0070097]; gamma-catenin …	GO:0004725; GO:0005001; GO:0005886; GO:0005887; GO:0006470; GO:0007156; GO:0007169; GO:0008013; GO:0009986; GO:0016790; GO:0019903; GO:0030336; GO:0035335; GO:0042803; GO:0045294; GO:0045295; GO:0045296; GO:0050807; GO:0051393; GO:0070097; GO:0071354; GO:0097677; GO:0098978; GO:0099061; GO:1904893; GO:1990264	NA	NA
CHOYP_TXND3.2.4.m.21415	-0.033879575	Yes	cyan4	dark teal	P90666	Thioredoxin domain-containing protein 3 homolog (Intermediate chain 1) (NME/NM23 family member 8)	NDK family	NME8 IC1	cell [GO:0005623]; nucleoside diphosphate kinase activity [GO:0004550]; cell differentiation [GO:0030154]; cell redox homeostasis [GO:0045454]; CTP biosynthetic process [GO:0006241]; GTP biosynthetic process [GO:0006183]; multicellular organism development [GO:0007275]; spermatogenesis [GO:0007283]; UTP biosynthetic process [GO:0006228]	GO:0004550; GO:0005623; GO:0006183; GO:0006228; GO:0006241; GO:0007275; GO:0007283; GO:0030154; GO:0045454	NA	NA
CHOYP_CP3AB.4.4.m.47872	-0.025303092	Yes	cyan4	dark teal	Q64459	Cytochrome P450 3A11 (EC 1.14.14.1) (CYPIIIA11) (Cytochrome P-450IIIAM1) (Cytochrome P-450UT)	Cytochrome P450 family	Cyp3a11 Cyp3a-11	endoplasmic reticulum membrane [GO:0005789]; intracellular membrane-bounded organelle [GO:0043231]; organelle membrane [GO:0031090]; aromatase activity [GO:0070330]; demethylase activity [GO:0032451]; estrogen 16-alpha-hydroxylase activity [GO:0101020]; heme binding [GO:0020037]; iron ion binding [GO:0005506]; monooxygenase activity [GO:0004497]; oxidoreductase activity [GO:0016491]; testosterone…	GO:0004497; GO:0005506; GO:0005789; GO:0009617; GO:0016491; GO:0020037; GO:0031090; GO:0032451; GO:0043231; GO:0050649; GO:0070330; GO:0101020	NA	NA
CHOYP_LOC100222774.1.1.m.56990	-0.04972393	Yes	cyan4	dark teal	Q9V9A7	Probable methylcrotonoyl-CoA carboxylase beta chain; mitochondrial (MCCase subunit beta) (EC 6.4.1.4) (3-methylcrotonyl-CoA carboxylase 2) (3-methylcrotonyl-CoA carboxylase non-biotin-containing subunit) (3-methylcrotonyl-CoA:carbon dioxide ligase subunit beta)	AccD/PCCB family	l(2)04524 CG3267	methylcrotonoyl-CoA carboxylase complex [GO:1905202]; mitochondrial matrix [GO:0005759]; mitochondrion [GO:0005739]; ATP binding [GO:0005524]; methylcrotonoyl-CoA carboxylase activity [GO:0004485]; leucine catabolic process [GO:0006552]; leucine metabolic process [GO:0006551]; regulation of eclosion [GO:0007563]	GO:0004485; GO:0005524; GO:0005739; GO:0005759; GO:0006551; GO:0006552; GO:0007563; GO:1905202	NA	NA
CHOYP_PRP6.2.2.m.34365	-0.02523847	Yes	cyan4	dark teal	P30568	Glutathione S-transferase A (GST-A) (EC 2.5.1.18) (GST class-theta)	GST superfamily; Theta family		cytoplasm [GO:0005737]; glutathione transferase activity [GO:0004364]	GO:0004364; GO:0005737	NA	NA
CHOYP_LOC100367137.1.1.m.23977	-0.039907898	Yes	cyan4	dark teal	O08663	Methionine aminopeptidase 2 (MAP 2) (MetAP 2) (EC 3.4.11.18) (Initiation factor 2-associated 67 kDa glycoprotein) (p67) (p67eIF2) (Peptidase M)	Peptidase M24A family; Methionine aminopeptidase eukaryotic type 2 subfamily	Metap2 Mnpep P67eif2	cytoplasm [GO:0005737]; cytosol [GO:0005829]; plasma membrane [GO:0005886]; aminopeptidase activity [GO:0004177]; metal ion binding [GO:0046872]; metalloaminopeptidase activity [GO:0070006]; metalloexopeptidase activity [GO:0008235]; N-terminal protein amino acid modification [GO:0031365]; peptidyl-methionine modification [GO:0018206]; protein initiator methionine removal [GO:0070084]; protein pr…	GO:0004177; GO:0005737; GO:0005829; GO:0005886; GO:0008235; GO:0016485; GO:0018206; GO:0031365; GO:0046872; GO:0070006; GO:0070084	NA	NA
CHOYP_BRAFLDRAFT_204923.2.2.m.63877	-0.031731433	Yes	cyan4	dark teal	Q9XTA2	Prolyl endopeptidase (PE) (EC 3.4.21.26) (Post-proline cleaving enzyme)	Peptidase S9A family	PREP	cytoplasm [GO:0005737]; cytosol [GO:0005829]; endopeptidase activity [GO:0004175]; oligopeptidase activity [GO:0070012]; serine-type endopeptidase activity [GO:0004252]; serine-type exopeptidase activity [GO:0070008]	GO:0004175; GO:0004252; GO:0005737; GO:0005829; GO:0070008; GO:0070012	NA	NA
CHOYP_LOC100123907.1.1.m.2987	-0.057653288	Yes	cyan4	dark teal	Q7ZWE9	UMP-CMP kinase (EC 2.7.4.14) (Deoxycytidylate kinase) (CK) (dCMP kinase) (Nucleoside-diphosphate kinase) (EC 2.7.4.6) (Uridine monophosphate/cytidine monophosphate kinase) (UMP/CMP kinase) (UMP/CMPK)	Adenylate kinase family; UMP-CMP kinase subfamily	cmpk cmpk1	cytoplasm [GO:0005737]; nucleus [GO:0005634]; ATP binding [GO:0005524]; cytidylate kinase activity [GO:0004127]; nucleoside diphosphate kinase activity [GO:0004550]; uridylate kinase activity [GO:0009041]; 'de novo' pyrimidine nucleobase biosynthetic process [GO:0006207]; nucleoside diphosphate phosphorylation [GO:0006165]; nucleoside triphosphate biosynthetic process [GO:0009142]; pyrimidine nuc…	GO:0004127; GO:0004550; GO:0005524; GO:0005634; GO:0005737; GO:0006165; GO:0006207; GO:0006221; GO:0009041; GO:0009142	NA	NA
CHOYP_EHHADH.1.1.m.26459	-0.026365391	Yes	cyan4	dark teal	Q6NYL3	Peroxisomal bifunctional enzyme (PBE) (PBFE) [Includes: Enoyl-CoA hydratase/3;2-trans-enoyl-CoA isomerase (EC 4.2.1.17) (EC 5.3.3.8); 3-hydroxyacyl-CoA dehydrogenase (EC 1.1.1.35)]	Enoyl-CoA hydratase/isomerase family; 3-hydroxyacyl-CoA dehydrogenase family	ehhadh echd si:dkeyp-30d5.2 zgc:77526	peroxisome [GO:0005777]; 3-hydroxyacyl-CoA dehydrogenase activity [GO:0003857]; dodecenoyl-CoA delta-isomerase activity [GO:0004165]; enoyl-CoA hydratase activity [GO:0004300]; fatty acid beta-oxidation [GO:0006635]	GO:0003857; GO:0004165; GO:0004300; GO:0005777; GO:0006635	NA	NA
CHOYP_RS8.8.14.m.44842	-0.038611346	Yes	cyan4	dark teal	Q8WQI5	40S ribosomal protein S8	Eukaryotic ribosomal protein eS8 family	RpS8	ribosome [GO:0005840]; structural constituent of ribosome [GO:0003735]; translation [GO:0006412]	GO:0003735; GO:0005840; GO:0006412	NA	NA
CHOYP_LOC100869188.1.1.m.18952	-0.031287357	Yes	cyan4	dark teal	Q9CXW2	28S ribosomal protein S22; mitochondrial (MRP-S22) (S22mt)	Mitochondrion-specific ribosomal protein mS22 family	Mrps22 Rpms22	mitochondrial small ribosomal subunit [GO:0005763]; mitochondrion [GO:0005739]; structural constituent of ribosome [GO:0003735]	GO:0003735; GO:0005739; GO:0005763	NA	NA
CHOYP_LOC101159300.1.1.m.26609	-0.028209355	Yes	cyan4	dark teal	Q99N92	39S ribosomal protein L27; mitochondrial (L27mt) (MRP-L27)	Bacterial ribosomal protein bL27 family	Mrpl27	mitochondrial large ribosomal subunit [GO:0005762]; mitochondrion [GO:0005739]; structural constituent of ribosome [GO:0003735]; translation [GO:0006412]	GO:0003735; GO:0005739; GO:0005762; GO:0006412	NA	NA
CHOYP_LARP7.1.1.m.35019	-0.026109836	Yes	cyan4	dark teal	Q7ZWE3	La-related protein 7 (La ribonucleoprotein domain family member 7)		larp7 zgc:56476	nucleoplasm [GO:0005654]; ribonucleoprotein complex [GO:1990904]; RNA binding [GO:0003723]; cardiac muscle tissue regeneration [GO:0061026]; regulation of cardiac muscle cell proliferation [GO:0060043]; RNA processing [GO:0006396]	GO:0003723; GO:0005654; GO:0006396; GO:0060043; GO:0061026; GO:1990904	NA	NA
CHOYP_RNOY.1.3.m.4495	-0.031615308	Yes	cyan4	dark teal	Q7M456	Ribonuclease Oy (RNase Oy) (EC 3.1.27.-)	RNase T2 family		extracellular region [GO:0005576]; ribonuclease T2 activity [GO:0033897]; RNA binding [GO:0003723]	GO:0003723; GO:0005576; GO:0033897	NA	NA
CHOYP_RNOY.3.3.m.58342	-0.028676231	Yes	cyan4	dark teal	Q7M456	Ribonuclease Oy (RNase Oy) (EC 3.1.27.-)	RNase T2 family		extracellular region [GO:0005576]; ribonuclease T2 activity [GO:0033897]; RNA binding [GO:0003723]	GO:0003723; GO:0005576; GO:0033897	NA	NA
CHOYP_DDX47.1.1.m.11144	-0.039290976	Yes	cyan4	dark teal	Q9CWX9	Probable ATP-dependent RNA helicase DDX47 (EC 3.6.4.13) (DEAD box protein 47)	DEAD box helicase family; DDX47/RRP3 subfamily	Ddx47	nucleolus [GO:0005730]; ATP binding [GO:0005524]; helicase activity [GO:0004386]; RNA binding [GO:0003723]; extrinsic apoptotic signaling pathway via death domain receptors [GO:0008625]; mRNA processing [GO:0006397]; RNA splicing [GO:0008380]; rRNA processing [GO:0006364]	GO:0003723; GO:0004386; GO:0005524; GO:0005730; GO:0006364; GO:0006397; GO:0008380; GO:0008625	NA	NA
CHOYP_NEMVEDRAFT_V1G96234.1.1.m.27743	-0.040381583	Yes	cyan4	dark teal	Q8WUA2	Peptidyl-prolyl cis-trans isomerase-like 4 (PPIase) (EC 5.2.1.8) (Cyclophilin-like protein PPIL4) (Rotamase PPIL4)	Cyclophilin-type PPIase family; PPIL4 subfamily	PPIL4	cytosol [GO:0005829]; nucleoplasm [GO:0005654]; nucleus [GO:0005634]; peptidyl-prolyl cis-trans isomerase activity [GO:0003755]; RNA binding [GO:0003723]; regulation of phosphorylation of RNA polymerase II C-terminal domain [GO:1901407]	GO:0003723; GO:0003755; GO:0005634; GO:0005654; GO:0005829; GO:1901407	NA	NA
CHOYP_LOC100368004.1.1.m.62584	-0.031502235	Yes	cyan4	dark teal	Q5FVB2	LIM domain transcription factor LMO4.1 (LIM domain only protein 4.1) (LMO-4.1)		lmo4.1 lmo4	metal ion binding [GO:0046872]; transcription coregulator activity [GO:0003712]; embryonic camera-type eye development [GO:0031076]; forebrain development [GO:0030900]; gastrulation [GO:0007369]; mesoderm development [GO:0007498]; negative regulation of neuron differentiation [GO:0045665]; positive regulation of transcription by RNA polymerase II [GO:0045944]	GO:0003712; GO:0007369; GO:0007498; GO:0030900; GO:0031076; GO:0045665; GO:0045944; GO:0046872	NA	NA
CHOYP_LOC100119750.1.1.m.7019	-0.027361841	Yes	cyan4	dark teal	Q80YR4	E3 ubiquitin-protein ligase ZNF598 (EC 2.3.2.27) (Zinc finger protein 598)	ZNF598 family	Znf598 Zfp598	metal ion binding [GO:0046872]; nucleic acid binding [GO:0003676]; ribosome binding [GO:0043022]; ubiquitin protein ligase activity [GO:0061630]; protein monoubiquitination [GO:0006513]; protein ubiquitination [GO:0016567]; rescue of stalled ribosome [GO:0072344]	GO:0003676; GO:0006513; GO:0016567; GO:0043022; GO:0046872; GO:0061630; GO:0072344	NA	NA
CHOYP_POLR3K.1.1.m.8423	-0.050458799	Yes	cyan4	dark teal	Q9Y2Y1	DNA-directed RNA polymerase III subunit RPC10 (RNA polymerase III subunit C10) (DNA-directed RNA polymerase III subunit K) (RNA polymerase III 12.5 kDa subunit) (RPC12.5) (RNA polymerase III subunit C11) (HsC11p) (RPC11) (hRPC11)	Archaeal RpoM/eukaryotic RPA12/RPB9/RPC11 RNA polymerase family	POLR3K RPC11 My010	cytosol [GO:0005829]; nucleolus [GO:0005730]; nucleoplasm [GO:0005654]; RNA polymerase III complex [GO:0005666]; DNA-directed 5'-3' RNA polymerase activity [GO:0003899]; nucleic acid binding [GO:0003676]; zinc ion binding [GO:0008270]; defense response to virus [GO:0051607]; innate immune response [GO:0045087]; termination of RNA polymerase III transcription [GO:0006386]; transcription by RNA pol…	GO:0003676; GO:0003899; GO:0005654; GO:0005666; GO:0005730; GO:0005829; GO:0006383; GO:0006386; GO:0008270; GO:0042779; GO:0045087; GO:0051607	NA	NA
CHOYP_LOC100367581.3.3.m.56472	-0.031879961	Yes	cyan4	dark teal	Q69Z37	Sterile alpha motif domain-containing protein 9-like (SAM domain-containing protein 9-like)		Samd9l Kiaa2005	cytoplasm [GO:0005737]; early endosome [GO:0005769]; common myeloid progenitor cell proliferation [GO:0035726]; endosomal vesicle fusion [GO:0034058]; hematopoietic progenitor cell differentiation [GO:0002244]; regulation of protein catabolic process [GO:0042176]; spleen development [GO:0048536]; stem cell division [GO:0017145]	GO:0002244; GO:0005737; GO:0005769; GO:0017145; GO:0034058; GO:0035726; GO:0042176; GO:0048536	NA	NA
CHOYP_SMP_168770.1.1.m.18618	-0.036960422	Yes	cyan4	dark teal	Q9VF08	Mitochondrial import inner membrane translocase subunit Tim16 (Protein black pearl)	TIM16/PAM16 family	blp CG5268	TIM23 mitochondrial import inner membrane translocase complex [GO:0005744]; instar larval development [GO:0002168]; protein import into mitochondrial matrix [GO:0030150]	GO:0002168; GO:0005744; GO:0030150	NA	NA
CHOYP_SODM.2.2.m.62946	-0.030201089	Yes	cyan4	dark teal	Q28709	CD63 antigen (CD antigen CD63)	Tetraspanin (TM4SF) family	CD63	cell surface [GO:0009986]; extracellular exosome [GO:0070062]; integral component of membrane [GO:0016021]; intrinsic component of plasma membrane [GO:0031226]; late endosome membrane [GO:0031902]; lysosomal membrane [GO:0005765]; melanosome [GO:0042470]; multivesicular body membrane [GO:0032585]; multivesicular body; internal vesicle [GO:0097487]; cell migration [GO:0016477]; cell-matrix adhesio…	GO:0002092; GO:0005765; GO:0007160; GO:0009986; GO:0015031; GO:0016021; GO:0016477; GO:0031226; GO:0031902; GO:0032585; GO:0035646; GO:0042470; GO:0048757; GO:0070062; GO:0097487; GO:1900746; GO:2001046	NA	NA
CHOYP_TRIADDRAFT_37121.1.1.m.51940	-0.035031905	Yes	cyan4	dark teal	Q8BYK4	Retinol dehydrogenase 12 (EC 1.1.1.-)	Short-chain dehydrogenases/reductases (SDR) family	Rdh12	intracellular [GO:0005622]; photoreceptor inner segment [GO:0001917]; retinol dehydrogenase activity [GO:0004745]; response to stimulus [GO:0050896]; retinol metabolic process [GO:0042572]; visual perception [GO:0007601]	GO:0001917; GO:0004745; GO:0005622; GO:0007601; GO:0042572; GO:0050896	NA	NA
CHOYP_DCDC2.7.7.m.46807	-0.026404474	Yes	cyan4	dark teal	Q9UHG0	Doublecortin domain-containing protein 2 (Protein RU2S)		DCDC2 KIAA1154 RU2	axoneme [GO:0005930]; cilium [GO:0005929]; cytoplasm [GO:0005737]; cytosol [GO:0005829]; kinocilium [GO:0060091]; microtubule [GO:0005874]; microtubule cytoskeleton [GO:0015630]; microtubule organizing center [GO:0005815]; mitotic spindle [GO:0072686]; nucleoplasm [GO:0005654]; kinesin binding [GO:0019894]; cellular defense response [GO:0006968]; cilium assembly [GO:0060271]; dendrite morphogenes…	GO:0001764; GO:0005654; GO:0005737; GO:0005815; GO:0005829; GO:0005874; GO:0005929; GO:0005930; GO:0006968; GO:0007605; GO:0015630; GO:0019894; GO:0030111; GO:0035556; GO:0045880; GO:0048813; GO:0060091; GO:0060271; GO:0072686; GO:1902017	NA	NA
CHOYP_TRIADDRAFT_49883.1.1.m.29857	-0.027476152	Yes	cyan4	dark teal	Q9QY94	Glutamine synthetase (GS) (EC 6.3.1.2) (Glutamate--ammonia ligase) (Palmitoyltransferase GLUL) (EC 2.3.1.225)	Glutamine synthetase family	GLUL	cytosol [GO:0005829]; endoplasmic reticulum [GO:0005783]; mitochondrion [GO:0005739]; plasma membrane [GO:0005886]; ATP binding [GO:0005524]; glutamate-ammonia ligase activity [GO:0004356]; metal ion binding [GO:0046872]; protein-cysteine S-palmitoyltransferase activity [GO:0019706]; angiogenesis [GO:0001525]; glutamine biosynthetic process [GO:0006542]; protein palmitoylation [GO:0018345]; regul…	GO:0001525; GO:0004356; GO:0005524; GO:0005739; GO:0005783; GO:0005829; GO:0005886; GO:0006542; GO:0010594; GO:0018345; GO:0019706; GO:0046872; GO:1903670	NA	NA
CHOYP_BRAFLDRAFT_127065.5.7.m.28848	-0.035085501	Yes	cyan4	dark teal	P82198	Transforming growth factor-beta-induced protein ig-h3 (Beta ig-h3)		Tgfbi	basement membrane [GO:0005604]; collagen-containing extracellular matrix [GO:0062023]; extracellular matrix [GO:0031012]; extracellular space [GO:0005615]; trans-Golgi network [GO:0005802]; cell adhesion molecule binding [GO:0050839]; collagen binding [GO:0005518]; extracellular matrix binding [GO:0050840]; extracellular matrix structural constituent [GO:0005201]; integrin binding [GO:0005178]; a…	GO:0001525; GO:0002062; GO:0005178; GO:0005201; GO:0005518; GO:0005604; GO:0005615; GO:0005802; GO:0007155; GO:0008283; GO:0030198; GO:0031012; GO:0050839; GO:0050840; GO:0062023	NA	NA
CHOYP_LOC764898.1.1.m.28118	-0.047150466	Yes	cyan4	dark teal	Q9Y547	Intraflagellar transport protein 25 homolog (Heat shock protein beta-11) (Hspb11) (Placental protein 25) (PP25)	IFT25 family	HSPB11 C1orf41 IFT25 HSPC034	centrosome [GO:0005813]; ciliary tip [GO:0097542]; cilium [GO:0005929]; intraciliary transport particle B [GO:0030992]; metal ion binding [GO:0046872]; cell differentiation [GO:0030154]; heart development [GO:0007507]; intraciliary transport involved in cilium assembly [GO:0035735]; kidney development [GO:0001822]; left/right axis specification [GO:0070986]; lung development [GO:0030324]; skeleta…	GO:0001501; GO:0001822; GO:0005813; GO:0005929; GO:0007224; GO:0007283; GO:0007507; GO:0030154; GO:0030324; GO:0030992; GO:0035735; GO:0046872; GO:0070986; GO:0097542	NA	NA
CHOYP_P3A2.1.3.m.11560	-0.043214917	Yes	cyan4	dark teal	Q04073	DNA-binding protein P3A2	NRF1/Ewg family		nucleus [GO:0005634]; core promoter sequence-specific DNA binding [GO:0001046]; DNA-binding transcription factor activity [GO:0003700]; RNA polymerase II proximal promoter sequence-specific DNA binding [GO:0000978]; regulation of transcription by RNA polymerase II [GO:0006357]	GO:0000978; GO:0001046; GO:0003700; GO:0005634; GO:0006357	NA	NA
CHOYP_LOC100378487.1.1.m.64108	-0.025941067	Yes	cyan4	dark teal	Q7SXN4	Cytoplasmic polyadenylation element-binding protein 4 (CPE-BP4) (CPE-binding protein 4) (CPEB-4)	RRM CPEB family	cpeb4 zgc:66166	cell junction [GO:0030054]; cytoplasm [GO:0005737]; dendrite [GO:0030425]; dendritic spine [GO:0043197]; endoplasmic reticulum [GO:0005783]; growth cone [GO:0030426]; messenger ribonucleoprotein complex [GO:1990124]; neuron projection [GO:0043005]; nucleus [GO:0005634]; perinuclear region of cytoplasm [GO:0048471]; postsynaptic density [GO:0014069]; postsynaptic membrane [GO:0045211]; synapse [GO…	GO:0000900; GO:0002931; GO:0003730; GO:0005634; GO:0005737; GO:0005783; GO:0008135; GO:0014069; GO:0030054; GO:0030425; GO:0030426; GO:0035235; GO:0036294; GO:0042149; GO:0043005; GO:0043022; GO:0043197; GO:0043524; GO:0045202; GO:0045211; GO:0048471; GO:0071230; GO:1990124; GO:2000766	NA	NA
CHOYP_XRN2.1.1.m.13943	-0.025013539	Yes	cyan4	dark teal	Q5ZIP4	5'-3' exoribonuclease 2 (EC 3.1.13.-)	5'-3' exonuclease family; XRN2/RAT1 subfamily	XRN2 RCJMB04_24h23	aggresome [GO:0016235]; nucleolus [GO:0005730]; 5'-3' exonuclease activity [GO:0008409]; 5'-3' exoribonuclease activity [GO:0004534]; metal ion binding [GO:0046872]; transcription termination site sequence-specific DNA binding [GO:0001147]; DNA catabolic process; exonucleolytic [GO:0000738]; DNA-templated transcription; termination [GO:0006353]; mRNA processing [GO:0006397]; spermatogenesis [GO:0…	GO:0000738; GO:0001147; GO:0004534; GO:0005730; GO:0006353; GO:0006397; GO:0007283; GO:0008409; GO:0016235; GO:0046872	NA	NA
CHOYP_BRAFLDRAFT_277920.1.1.m.28845	-0.025390405	Yes	cyan4	dark teal	Q5E9N0	Bystin	Bystin family	BYSL	apical part of cell [GO:0045177]; cytoplasm [GO:0005737]; nucleolus [GO:0005730]; nucleus [GO:0005634]; preribosome; small subunit precursor [GO:0030688]; snoRNA binding [GO:0030515]; cell proliferation [GO:0008283]; maturation of SSU-rRNA from tricistronic rRNA transcript (SSU-rRNA; 5.8S rRNA; LSU-rRNA) [GO:0000462]; rRNA processing [GO:0006364]; trophectodermal cell differentiation [GO:0001829]	GO:0000462; GO:0001829; GO:0005634; GO:0005730; GO:0005737; GO:0006364; GO:0008283; GO:0030515; GO:0030688; GO:0045177	NA	NA
CHOYP_TXN4A.1.2.m.59542	-0.036374422	Yes	cyan4	dark teal	P83877	Thioredoxin-like protein 4A (DIM1 protein homolog) (Spliceosomal U5 snRNP-specific 15 kDa protein) (Thioredoxin-like U5 snRNP protein U5-15kD)	DIM1 family	Txnl4a Dim1 Txnl4	cytoplasm [GO:0005737]; cytosol [GO:0005829]; nuclear membrane [GO:0031965]; nucleus [GO:0005634]; U2-type precatalytic spliceosome [GO:0071005]; U4/U6 x U5 tri-snRNP complex [GO:0046540]; U5 snRNP [GO:0005682]; cell cycle [GO:0007049]; cell division [GO:0051301]; mRNA splicing; via spliceosome [GO:0000398]	GO:0000398; GO:0005634; GO:0005682; GO:0005737; GO:0005829; GO:0007049; GO:0031965; GO:0046540; GO:0051301; GO:0071005	NA	NA
CHOYP_LOC592411.1.1.m.19664	-0.028641748	Yes	cyan4	dark teal	Q6NUB2	Protein CWC15 homolog A	CWC15 family	cwc15-a	nucleus [GO:0005634]; U2-type catalytic step 2 spliceosome [GO:0071007]; RNA binding [GO:0003723]; mRNA splicing; via spliceosome [GO:0000398]	GO:0000398; GO:0003723; GO:0005634; GO:0071007	NA	NA
CHOYP_CELF4.1.1.m.22429	-0.025409562	Yes	cyan4	dark teal	Q6DGV1	CUGBP Elav-like family member 4 (CELF-4) (Bruno-like protein 4) (CUG-BP- and ETR-3-like factor 4) (RNA-binding protein BRUNOL-4)	CELF/BRUNOL family	celf4 brunol4 zgc:92761	cytoplasm [GO:0005737]; nucleus [GO:0005634]; ribonucleoprotein complex [GO:1990904]; mRNA binding [GO:0003729]; RNA binding [GO:0003723]; mRNA splice site selection [GO:0006376]; positive regulation of mRNA splicing; via spliceosome [GO:0048026]; regulation of alternative mRNA splicing; via spliceosome [GO:0000381]	GO:0000381; GO:0003723; GO:0003729; GO:0005634; GO:0005737; GO:0006376; GO:0048026; GO:1990904	NA	NA
CHOYP_BRAFLDRAFT_59154.3.3.m.53255	-0.025696325	Yes	cyan4	dark teal	P61025	Cyclin-dependent kinases regulatory subunit 1 (CKS-1) (Sid 1334)	CKS family	Cks1b Cks1 Sid1334	cyclin-dependent protein kinase holoenzyme complex [GO:0000307]; SCF ubiquitin ligase complex [GO:0019005]; cyclin-dependent protein serine/threonine kinase activator activity [GO:0061575]; histone binding [GO:0042393]; protein kinase binding [GO:0019901]; ubiquitin binding [GO:0043130]; cell division [GO:0051301]; cell proliferation [GO:0008283]; mitotic cell cycle phase transition [GO:0044772];…	GO:0000307; GO:0006355; GO:0007346; GO:0008283; GO:0019005; GO:0019901; GO:0042393; GO:0043130; GO:0044772; GO:0045737; GO:0051301; GO:0061575	NA	NA
CHOYP_BRAFLDRAFT_212086.4.11.m.42448	-0.036523935	Yes	cyan4	dark teal	P54922	[Protein ADP-ribosylarginine] hydrolase (ADP-ribosylarginine hydrolase) (EC 3.2.2.19) (ADP-ribose-L-arginine cleaving enzyme)	ADP-ribosylglycohydrolase family	ADPRH ARH1	cell [GO:0005623]; ADP-ribosylarginine hydrolase activity [GO:0003875]; GTPase activator activity [GO:0005096]; magnesium ion binding [GO:0000287]; potassium ion binding [GO:0030955]; Rab GTPase binding [GO:0017137]; activation of GTPase activity [GO:0090630]; cellular protein modification process [GO:0006464]; intracellular protein transport [GO:0006886]; protein de-ADP-ribosylation [GO:0051725]	GO:0000287; GO:0003875; GO:0005096; GO:0005623; GO:0006464; GO:0006886; GO:0017137; GO:0030955; GO:0051725; GO:0090630	NA	NA
CHOYP_FEN1.1.1.m.66181	-0.037966316	Yes	cyan4	dark teal	A7RRJ0	Flap endonuclease 1 (FEN-1) (EC 3.1.-.-) (Flap structure-specific endonuclease 1)	XPG/RAD2 endonuclease family; FEN1 subfamily	FEN1 v1g201054	mitochondrion [GO:0005739]; nucleolus [GO:0005730]; nucleoplasm [GO:0005654]; 5'-3' exonuclease activity [GO:0008409]; 5'-flap endonuclease activity [GO:0017108]; DNA binding [GO:0003677]; flap endonuclease activity [GO:0048256]; magnesium ion binding [GO:0000287]; manganese ion binding [GO:0030145]; RNA-DNA hybrid ribonuclease activity [GO:0004523]; apoptotic DNA fragmentation [GO:0006309]; base…	GO:0000287; GO:0003677; GO:0004523; GO:0005654; GO:0005730; GO:0005739; GO:0006260; GO:0006281; GO:0006284; GO:0006309; GO:0008409; GO:0017108; GO:0030145; GO:0043137; GO:0045876; GO:0048256	NA	NA
CHOYP_LOC100372473.3.5.m.39839	-0.025289997	Yes	cyan4	dark teal	Q6B9X6	Alpha-protein kinase vwkA (EC 2.7.11.1) (von Willebrand factor A alpha-kinase) (vWF kinase)	Protein kinase superfamily; Alpha-type protein kinase family; ALPK subfamily	vwkA DDB_G0268144	contractile vacuolar membrane [GO:0031164]; contractile vacuole [GO:0000331]; cytoplasm [GO:0005737]; cytosol [GO:0005829]; perinuclear region of cytoplasm [GO:0048471]; ATP binding [GO:0005524]; calmodulin binding [GO:0005516]; protein kinase activity [GO:0004672]; protein serine/threonine kinase activity [GO:0004674]; contractile vacuole discharge [GO:0070177]; contractile vacuole organization …	GO:0000281; GO:0000331; GO:0004672; GO:0004674; GO:0005516; GO:0005524; GO:0005737; GO:0005829; GO:0006468; GO:0006971; GO:0018107; GO:0018209; GO:0031038; GO:0031156; GO:0031164; GO:0031288; GO:0033298; GO:0048471; GO:0070177	NA	NA
CHOYP_LOC662320.2.2.m.19454	-0.035882848	Yes	cyan4	dark teal	Q42404	U1 small nuclear ribonucleoprotein 70 kDa (U1 snRNP 70 kDa) (U1-70K) (snRNP70)		RNU1 At3g50670 T3A5.50	commitment complex [GO:0000243]; nuclear speck [GO:0016607]; nucleus [GO:0005634]; U1 snRNP [GO:0005685]; mRNA binding [GO:0003729]; U1 snRNA binding [GO:0030619]; mRNA splicing; via spliceosome [GO:0000398]	GO:0000243; GO:0000398; GO:0003729; GO:0005634; GO:0005685; GO:0016607; GO:0030619	NA	NA
CHOYP_LOC101169131.2.2.m.32499	-0.03573502	Yes	cyan4	dark teal	O70277	Tripartite motif-containing protein 3 (Brain-expressed RING finger protein) (RING finger protein 22)	TRIM/RBCC family	Trim3 Berp Rnf22	cytoplasm [GO:0005737]; dendrite [GO:0030425]; early endosome [GO:0005769]; glutamatergic synapse [GO:0098978]; Golgi apparatus [GO:0005794]; postsynapse [GO:0098794]; ubiquitin protein ligase activity [GO:0061630]; zinc ion binding [GO:0008270]; proteasome-mediated ubiquitin-dependent protein catabolic process [GO:0043161]; protein polyubiquitination [GO:0000209]; protein transport [GO:0015031]	GO:0000209; GO:0005737; GO:0005769; GO:0005794; GO:0008270; GO:0015031; GO:0030425; GO:0043161; GO:0061630; GO:0098794; GO:0098978	NA	NA
CHOYP_B3GT2.1.1.m.35771	-0.025892491	Yes	cyan4	dark teal	Q9MYM7	Beta-1;3-galactosyltransferase 1 (Beta-1;3-GalTase 1) (Beta3Gal-T1) (Beta3GalT1) (EC 2.4.1.86) (UDP-galactose:beta-N-acetyl-glucosamine-beta-1;3-galactosyltransferase 1)	Glycosyltransferase 31 family	B3GALT1	Golgi membrane [GO:0000139]; integral component of membrane [GO:0016021]; glucosaminylgalactosylglucosylceramide beta-galactosyltransferase activity [GO:0047275]; protein glycosylation [GO:0006486]	GO:0000139; GO:0006486; GO:0016021; GO:0047275	NA	NA
CHOYP_GOPC.1.1.m.45489	-0.025676331	Yes	cyan4	dark teal	Q8BH60	Golgi-associated PDZ and coiled-coil motif-containing protein (PDZ protein interacting specifically with TC10) (PIST)		Gopc	cell junction [GO:0030054]; cytoplasm [GO:0005737]; dendrite [GO:0030425]; Golgi apparatus [GO:0005794]; Golgi membrane [GO:0000139]; membrane [GO:0016020]; plasma membrane [GO:0005886]; postsynaptic density [GO:0014069]; postsynaptic membrane [GO:0045211]; protein-containing complex [GO:0032991]; synapse [GO:0045202]; trans-Golgi network transport vesicle [GO:0030140]; frizzled binding [GO:00051…	GO:0000139; GO:0005109; GO:0005737; GO:0005794; GO:0005886; GO:0006914; GO:0007289; GO:0008022; GO:0010360; GO:0014069; GO:0015031; GO:0016020; GO:0019905; GO:0030054; GO:0030140; GO:0030425; GO:0030695; GO:0032991; GO:0042803; GO:0043004; GO:0044325; GO:0045202; GO:0045211; GO:0051260; GO:2000009	NA	NA
CHOYP_LOC101076180.1.1.m.41749	-0.026837547	Yes	cyan4	dark teal	Q3SYU1	Nucleolar complex protein 2 homolog (Protein NOC2 homolog) (NOC2-like protein) (Novel INHAT repressor)	NOC2 family	NOC2L NIR	cytosol [GO:0005829]; Noc1p-Noc2p complex [GO:0030690]; Noc2p-Noc3p complex [GO:0030691]; nucleolus [GO:0005730]; nucleoplasm [GO:0005654]; histone binding [GO:0042393]; nucleosome binding [GO:0031491]; repressing transcription factor binding [GO:0070491]; transcription corepressor activity [GO:0003714]; apoptotic process [GO:0006915]; cellular response to UV [GO:0034644]; chromatin assembly [GO:…	GO:0000122; GO:0002903; GO:0003714; GO:0005654; GO:0005730; GO:0005829; GO:0006915; GO:0030690; GO:0030691; GO:0031491; GO:0031497; GO:0034644; GO:0035067; GO:0042273; GO:0042393; GO:0070491; GO:2001243	NA	NA
CHOYP_LOC100374254.1.1.m.22199	-0.025693594	Yes	cyan4	dark teal	B0BLT0	Zinc finger protein 593	ZNF593/BUD20 C2H2-type zinc-finger protein family	znf593	cell [GO:0005623]; preribosome; large subunit precursor [GO:0030687]; nucleic acid binding [GO:0003676]; ribosomal large subunit binding [GO:0043023]; zinc ion binding [GO:0008270]; ribosomal large subunit export from nucleus [GO:0000055]	GO:0000055; GO:0003676; GO:0005623; GO:0008270; GO:0030687; GO:0043023	NA	NA
CHOYP_BRAFLDRAFT_277091.1.3.m.1103	-0.039256631	Yes	cyan4	dark teal	P02434	60S ribosomal protein L35a (L32)	Eukaryotic ribosomal protein eL33 family	rpl35a	ribosome [GO:0005840]; structural constituent of ribosome [GO:0003735]; tRNA binding [GO:0000049]; translation [GO:0006412]	GO:0000049; GO:0003735; GO:0005840; GO:0006412	NA	NA
CHOYP_LOC100368360.1.1.m.9672	-0.029206272	Yes	cyan4	dark teal	Q4KKZ1	Uncharacterized protein C1orf158 homolog					NA	NA
CHOYP_LOC592857.1.1.m.62834	-0.030949868	Yes	cyan4	dark teal	B2RC85	Radial spoke head 10 homolog B2		RSPH10B2			NA	NA
CHOYP_CCD43.1.1.m.63636	-0.036095704	Yes	cyan4	dark teal	Q6PFL6	Coiled-coil domain-containing protein 43	CCDC43 family	ccdc43 zgc:66277			NA	NA
CHOYP_ANT_25430.1.2.m.613	-0.025819793	Yes	cyan4	dark teal	NA	NA	NA	NA	NA	NA	NA	NA
CHOYP_ATRP.1.1.m.22451	-0.035518107	Yes	cyan4	dark teal	NA	NA	NA	NA	NA	NA	NA	NA
CHOYP_BRAFLDRAFT_106560.13.14.m.62781	-0.026397884	Yes	cyan4	dark teal	NA	NA	NA	NA	NA	NA	NA	NA
CHOYP_BRAFLDRAFT_119209.1.1.m.4850	-0.032385282	Yes	cyan4	dark teal	NA	NA	NA	NA	NA	NA	NA	NA
CHOYP_BRAFLDRAFT_121667.1.2.m.12193	-0.059155612	Yes	cyan4	dark teal	NA	NA	NA	NA	NA	NA	NA	NA
CHOYP_BRAFLDRAFT_125862.1.1.m.27159	-0.028263522	Yes	cyan4	dark teal	NA	NA	NA	NA	NA	NA	NA	NA
CHOYP_BRAFLDRAFT_88543.1.2.m.54473	-0.027633238	Yes	cyan4	dark teal	NA	NA	NA	NA	NA	NA	NA	NA
CHOYP_CASP7.5.23.m.12847	-0.026620333	Yes	cyan4	dark teal	NA	NA	NA	NA	NA	NA	NA	NA
CHOYP_CBR.LIN.24.1.1.m.5076	-0.028079413	Yes	cyan4	dark teal	NA	NA	NA	NA	NA	NA	NA	NA
CHOYP_contig_001317.m.1351	-0.051208583	Yes	cyan4	dark teal	NA	NA	NA	NA	NA	NA	NA	NA
CHOYP_contig_004869.m.5573	-0.027723101	Yes	cyan4	dark teal	NA	NA	NA	NA	NA	NA	NA	NA
CHOYP_contig_005029.m.5761	-0.047867066	Yes	cyan4	dark teal	NA	NA	NA	NA	NA	NA	NA	NA
CHOYP_contig_006214.m.7057	-0.048529421	Yes	cyan4	dark teal	NA	NA	NA	NA	NA	NA	NA	NA
CHOYP_contig_007858.m.9121	-0.026349467	Yes	cyan4	dark teal	NA	NA	NA	NA	NA	NA	NA	NA
CHOYP_contig_008452.m.9831	-0.032688403	Yes	cyan4	dark teal	NA	NA	NA	NA	NA	NA	NA	NA
CHOYP_contig_013837.m.15768	-0.027980523	Yes	cyan4	dark teal	NA	NA	NA	NA	NA	NA	NA	NA
CHOYP_contig_014205.m.16198	-0.026413912	Yes	cyan4	dark teal	NA	NA	NA	NA	NA	NA	NA	NA
CHOYP_contig_016375.m.19279	-0.046930602	Yes	cyan4	dark teal	NA	NA	NA	NA	NA	NA	NA	NA
CHOYP_contig_016559.m.19503	-0.034008649	Yes	cyan4	dark teal	NA	NA	NA	NA	NA	NA	NA	NA
CHOYP_contig_023897.m.27203	-0.034830891	Yes	cyan4	dark teal	NA	NA	NA	NA	NA	NA	NA	NA
CHOYP_contig_025759.m.29400	-0.026922948	Yes	cyan4	dark teal	NA	NA	NA	NA	NA	NA	NA	NA
CHOYP_contig_025862.m.29523	-0.029036958	Yes	cyan4	dark teal	NA	NA	NA	NA	NA	NA	NA	NA
CHOYP_contig_035697.m.40446	-0.0252793	Yes	cyan4	dark teal	NA	NA	NA	NA	NA	NA	NA	NA
CHOYP_contig_035889.m.40603	-0.042320962	Yes	cyan4	dark teal	NA	NA	NA	NA	NA	NA	NA	NA
CHOYP_contig_037467.m.42206	-0.045510158	Yes	cyan4	dark teal	NA	NA	NA	NA	NA	NA	NA	NA
CHOYP_contig_040238.m.45604	-0.044138442	Yes	cyan4	dark teal	NA	NA	NA	NA	NA	NA	NA	NA
CHOYP_contig_044803.m.51967	-0.02655849	Yes	cyan4	dark teal	NA	NA	NA	NA	NA	NA	NA	NA
CHOYP_contig_048805.m.57897	-0.039281313	Yes	cyan4	dark teal	NA	NA	NA	NA	NA	NA	NA	NA
CHOYP_contig_049586.m.58876	-0.028015822	Yes	cyan4	dark teal	NA	NA	NA	NA	NA	NA	NA	NA
CHOYP_contig_051499.m.61590	-0.028817754	Yes	cyan4	dark teal	NA	NA	NA	NA	NA	NA	NA	NA
CHOYP_contig_053912.m.64506	-0.038771579	Yes	cyan4	dark teal	NA	NA	NA	NA	NA	NA	NA	NA
CHOYP_contig_055225.m.65857	-0.031323303	Yes	cyan4	dark teal	NA	NA	NA	NA	NA	NA	NA	NA
CHOYP_contig_055335.m.66005	-0.027603329	Yes	cyan4	dark teal	NA	NA	NA	NA	NA	NA	NA	NA
CHOYP_DANA_GF15955.1.1.m.44178	-0.037514045	Yes	cyan4	dark teal	NA	NA	NA	NA	NA	NA	NA	NA
CHOYP_DDX58.9.9.m.62758	-0.033206655	Yes	cyan4	dark teal	NA	NA	NA	NA	NA	NA	NA	NA
CHOYP_ISCW_ISCW013795.1.1.m.12153	-0.030179841	Yes	cyan4	dark teal	NA	NA	NA	NA	NA	NA	NA	NA
CHOYP_KCP.7.13.m.40006	-0.033722247	Yes	cyan4	dark teal	NA	NA	NA	NA	NA	NA	NA	NA
CHOYP_LOC100005318.1.1.m.30043	-0.025533096	Yes	cyan4	dark teal	NA	NA	NA	NA	NA	NA	NA	NA
CHOYP_LOC100119236.1.1.m.22785	-0.032009715	Yes	cyan4	dark teal	NA	NA	NA	NA	NA	NA	NA	NA
CHOYP_LOC100367089.1.4.m.1412	-0.028803523	Yes	cyan4	dark teal	NA	NA	NA	NA	NA	NA	NA	NA
CHOYP_LOC100368071.1.1.m.6755	-0.0272872	Yes	cyan4	dark teal	NA	NA	NA	NA	NA	NA	NA	NA
CHOYP_LOC100372473.1.5.m.7845	-0.030134517	Yes	cyan4	dark teal	NA	NA	NA	NA	NA	NA	NA	NA
CHOYP_LOC100485383.1.1.m.52650	-0.041481296	Yes	cyan4	dark teal	NA	NA	NA	NA	NA	NA	NA	NA
CHOYP_LOC101067281.1.2.m.14666	-0.028885417	Yes	cyan4	dark teal	NA	NA	NA	NA	NA	NA	NA	NA
CHOYP_LOC101162206.1.1.m.53261	-0.033013293	Yes	cyan4	dark teal	NA	NA	NA	NA	NA	NA	NA	NA
CHOYP_LOC590756.3.6.m.40372	-0.027667241	Yes	cyan4	dark teal	NA	NA	NA	NA	NA	NA	NA	NA
CHOYP_MSMB.4.5.m.40217	-0.026747954	Yes	cyan4	dark teal	NA	NA	NA	NA	NA	NA	NA	NA
CHOYP_NEMVEDRAFT_V1G202687.1.1.m.8886	-0.035260991	Yes	cyan4	dark teal	NA	NA	NA	NA	NA	NA	NA	NA
CHOYP_NEMVEDRAFT_V1G224038.3.5.m.31061	-0.027648321	Yes	cyan4	dark teal	NA	NA	NA	NA	NA	NA	NA	NA
CHOYP_SMP_001000.1.1.m.39561	-0.025127188	Yes	cyan4	dark teal	NA	NA	NA	NA	NA	NA	NA	NA
CHOYP_TVAG_355490.7.22.m.16997	-0.030205853	Yes	cyan4	dark teal	NA	NA	NA	NA	NA	NA	NA	NA
CHOYP_14332.1.2.m.5643	0.006949063	No	NA	NA	NA	NA	NA	NA	NA	NA	NA	NA
CHOYP_14332.2.2.m.61737	-0.010848855	No	NA	NA	NA	NA	NA	NA	NA	NA	NA	NA
CHOYP_1433E.1.2.m.3638	-0.000251472	No	NA	NA	NA	NA	NA	NA	NA	NA	NA	NA
CHOYP_1433G.2.2.m.63450	0.000903542	No	NA	NA	NA	NA	NA	NA	NA	NA	NA	NA
CHOYP_1433G.2.2.m.63451	-0.001899473	No	NA	NA	NA	NA	NA	NA	NA	NA	NA	NA
CHOYP_1433Z.1.1.m.17045	0.000324099	No	NA	NA	NA	NA	NA	NA	NA	NA	NA	NA
CHOYP_2A5D.2.3.m.32240	-0.016902429	No	NA	NA	NA	NA	NA	NA	NA	NA	NA	NA
CHOYP_2A5D.3.3.m.37716	0.00057902	No	NA	NA	NA	NA	NA	NA	NA	NA	NA	NA
CHOYP_2AAA.1.1.m.13306	0.002309029	No	NA	NA	NA	NA	NA	NA	NA	NA	NA	NA
CHOYP_2AAA.1.1.m.13307	-0.016877785	No	NA	NA	NA	NA	NA	NA	NA	NA	NA	NA
CHOYP_3BP2.2.3.m.19302	-0.001350662	No	NA	NA	NA	NA	NA	NA	NA	NA	NA	NA
CHOYP_41.2.3.m.31169	0.011391153	No	NA	NA	NA	NA	NA	NA	NA	NA	NA	NA
CHOYP_4EBP1.1.1.m.12045	0.003365152	No	NA	NA	NA	NA	NA	NA	NA	NA	NA	NA
CHOYP_4ET.1.1.m.1941	-0.009016626	No	NA	NA	NA	NA	NA	NA	NA	NA	NA	NA
CHOYP_5HTR.1.1.m.64867	0.000634836	No	NA	NA	NA	NA	NA	NA	NA	NA	NA	NA
CHOYP_5NT3.1.1.m.24925	-0.008063063	No	NA	NA	NA	NA	NA	NA	NA	NA	NA	NA
CHOYP_A1CF.1.2.m.8145	-0.001136627	No	NA	NA	NA	NA	NA	NA	NA	NA	NA	NA
CHOYP_A2M.2.3.m.54214	0.010897305	No	NA	NA	NA	NA	NA	NA	NA	NA	NA	NA
CHOYP_A4.2.3.m.7550	0.00734476	No	NA	NA	NA	NA	NA	NA	NA	NA	NA	NA
CHOYP_A4.3.3.m.22262	-0.006268617	No	NA	NA	NA	NA	NA	NA	NA	NA	NA	NA
CHOYP_AACS.1.1.m.66267	0.001222481	No	NA	NA	NA	NA	NA	NA	NA	NA	NA	NA
CHOYP_AADAT.1.1.m.12672	-0.002288288	No	NA	NA	NA	NA	NA	NA	NA	NA	NA	NA
CHOYP_AAEL_AAEL000057.1.1.m.36013	-0.007306264	No	NA	NA	NA	NA	NA	NA	NA	NA	NA	NA
CHOYP_AAEL_AAEL001424.1.1.m.40785	-0.008556756	No	NA	NA	NA	NA	NA	NA	NA	NA	NA	NA
CHOYP_AAEL_AAEL001503.1.1.m.10649	-7.80E-05	No	NA	NA	NA	NA	NA	NA	NA	NA	NA	NA
CHOYP_AAEL_AAEL001706.1.1.m.43821	-0.015178859	No	NA	NA	NA	NA	NA	NA	NA	NA	NA	NA
CHOYP_AAEL_AAEL002456.1.1.m.35591	0.021668178	No	NA	NA	NA	NA	NA	NA	NA	NA	NA	NA
CHOYP_AAEL_AAEL002467.1.2.m.47358	0.0271575	No	NA	NA	NA	NA	NA	NA	NA	NA	NA	NA
CHOYP_AAEL_AAEL003539.1.1.m.16619	0.001456958	No	NA	NA	NA	NA	NA	NA	NA	NA	NA	NA
CHOYP_AAEL_AAEL003853.1.2.m.39529	0.000254099	No	NA	NA	NA	NA	NA	NA	NA	NA	NA	NA
CHOYP_AAEL_AAEL004399.1.1.m.3003	-0.014879704	No	NA	NA	NA	NA	NA	NA	NA	NA	NA	NA
CHOYP_AAEL_AAEL004839.1.1.m.13815	-0.001264029	No	NA	NA	NA	NA	NA	NA	NA	NA	NA	NA
CHOYP_AAEL_AAEL005197.1.1.m.59507	0.002188805	No	NA	NA	NA	NA	NA	NA	NA	NA	NA	NA
CHOYP_AAEL_AAEL006854.1.1.m.13363	0.000282543	No	NA	NA	NA	NA	NA	NA	NA	NA	NA	NA
CHOYP_AAEL_AAEL006988.1.1.m.49733	0.022377092	No	NA	NA	NA	NA	NA	NA	NA	NA	NA	NA
CHOYP_AAEL_AAEL007173.1.1.m.41471	-0.017579293	No	NA	NA	NA	NA	NA	NA	NA	NA	NA	NA
CHOYP_AAEL_AAEL007437.1.1.m.29443	-0.022436476	No	NA	NA	NA	NA	NA	NA	NA	NA	NA	NA
CHOYP_AAEL_AAEL007549.1.1.m.13827	-0.010161893	No	NA	NA	NA	NA	NA	NA	NA	NA	NA	NA
CHOYP_AAEL_AAEL007787.1.1.m.13188	-0.003385544	No	NA	NA	NA	NA	NA	NA	NA	NA	NA	NA
CHOYP_AAEL_AAEL008069.1.2.m.58164	0.005875607	No	NA	NA	NA	NA	NA	NA	NA	NA	NA	NA
CHOYP_AAEL_AAEL008069.2.2.m.60920	0.007412604	No	NA	NA	NA	NA	NA	NA	NA	NA	NA	NA
CHOYP_AAEL_AAEL008069.2.2.m.60921	0.024041016	No	NA	NA	NA	NA	NA	NA	NA	NA	NA	NA
CHOYP_AAEL_AAEL008257.2.3.m.36861	-0.004660328	No	NA	NA	NA	NA	NA	NA	NA	NA	NA	NA
CHOYP_AAEL_AAEL009169.1.1.m.24699	-0.002997323	No	NA	NA	NA	NA	NA	NA	NA	NA	NA	NA
CHOYP_AAEL_AAEL009187.1.1.m.25730	-0.000540693	No	NA	NA	NA	NA	NA	NA	NA	NA	NA	NA
CHOYP_AAEL_AAEL009387.1.1.m.66163	-0.003194863	No	NA	NA	NA	NA	NA	NA	NA	NA	NA	NA
CHOYP_AAEL_AAEL009414.1.1.m.639	-0.000702209	No	NA	NA	NA	NA	NA	NA	NA	NA	NA	NA
CHOYP_AAEL_AAEL010339.1.1.m.63259	0.004766104	No	NA	NA	NA	NA	NA	NA	NA	NA	NA	NA
CHOYP_AAEL_AAEL010626.1.1.m.52019	0.007635149	No	NA	NA	NA	NA	NA	NA	NA	NA	NA	NA
CHOYP_AAEL_AAEL010939.1.1.m.64870	-0.004211267	No	NA	NA	NA	NA	NA	NA	NA	NA	NA	NA
CHOYP_AAEL_AAEL011273.1.1.m.12717	0.002792683	No	NA	NA	NA	NA	NA	NA	NA	NA	NA	NA
CHOYP_AAEL_AAEL011391.1.1.m.10090	-0.001783533	No	NA	NA	NA	NA	NA	NA	NA	NA	NA	NA
CHOYP_AAEL_AAEL011527.1.1.m.20909	0.00030402	No	NA	NA	NA	NA	NA	NA	NA	NA	NA	NA
CHOYP_AAEL_AAEL011814.1.1.m.48797	0.001602842	No	NA	NA	NA	NA	NA	NA	NA	NA	NA	NA
CHOYP_AAEL_AAEL011979.1.1.m.59057	0.003480995	No	NA	NA	NA	NA	NA	NA	NA	NA	NA	NA
CHOYP_AAEL_AAEL012012.1.1.m.11873	0.005733128	No	NA	NA	NA	NA	NA	NA	NA	NA	NA	NA
CHOYP_AAEL_AAEL012950.1.1.m.1373	-0.002358278	No	NA	NA	NA	NA	NA	NA	NA	NA	NA	NA
CHOYP_AAEL_AAEL013229.1.2.m.30359	0	No	NA	NA	NA	NA	NA	NA	NA	NA	NA	NA
CHOYP_AAEL_AAEL013229.2.2.m.57593	0.027794667	No	NA	NA	NA	NA	NA	NA	NA	NA	NA	NA
CHOYP_AAEL_AAEL014931.1.1.m.24932	0.003511031	No	NA	NA	NA	NA	NA	NA	NA	NA	NA	NA
CHOYP_AAEL_AAEL015271.1.1.m.56223	-0.011861723	No	NA	NA	NA	NA	NA	NA	NA	NA	NA	NA
CHOYP_AAK1.1.1.m.14768	-0.011086715	No	NA	NA	NA	NA	NA	NA	NA	NA	NA	NA
CHOYP_AAK1.1.1.m.14769	0.018596194	No	NA	NA	NA	NA	NA	NA	NA	NA	NA	NA
CHOYP_AAKG2.1.1.m.55638	0.012584141	No	NA	NA	NA	NA	NA	NA	NA	NA	NA	NA
CHOYP_AAMP.1.1.m.13698	-0.008716928	No	NA	NA	NA	NA	NA	NA	NA	NA	NA	NA
CHOYP_AASI_1435.2.35.m.17918	-0.015710671	No	NA	NA	NA	NA	NA	NA	NA	NA	NA	NA
CHOYP_AASI_1435.28.35.m.60443	0.000220529	No	NA	NA	NA	NA	NA	NA	NA	NA	NA	NA
CHOYP_AASI_1435.35.35.m.65339	-0.003187895	No	NA	NA	NA	NA	NA	NA	NA	NA	NA	NA
CHOYP_AATF.1.1.m.34004	-0.017885169	No	NA	NA	NA	NA	NA	NA	NA	NA	NA	NA
CHOYP_AATM.1.1.m.32176	0.000362543	No	NA	NA	NA	NA	NA	NA	NA	NA	NA	NA
CHOYP_ABCA1.1.3.m.6501	0.00047591	No	NA	NA	NA	NA	NA	NA	NA	NA	NA	NA
CHOYP_ABCA1.3.3.m.56453	0.000606863	No	NA	NA	NA	NA	NA	NA	NA	NA	NA	NA
CHOYP_ABCA3.2.6.m.4295	-0.003913016	No	NA	NA	NA	NA	NA	NA	NA	NA	NA	NA
CHOYP_ABCA3.5.6.m.54787	0.000603917	No	NA	NA	NA	NA	NA	NA	NA	NA	NA	NA
CHOYP_ABCA4.1.1.m.31461	0.000120417	No	NA	NA	NA	NA	NA	NA	NA	NA	NA	NA
CHOYP_ABCB6.2.3.m.11344	0.001597383	No	NA	NA	NA	NA	NA	NA	NA	NA	NA	NA
CHOYP_ABCB6.3.3.m.53101	0.006063487	No	NA	NA	NA	NA	NA	NA	NA	NA	NA	NA
CHOYP_ABCE1.1.2.m.7437	0.008549793	No	NA	NA	NA	NA	NA	NA	NA	NA	NA	NA
CHOYP_ABCE1.2.2.m.42246	-0.001174269	No	NA	NA	NA	NA	NA	NA	NA	NA	NA	NA
CHOYP_ABCF2.1.2.m.28360	-0.00940141	No	NA	NA	NA	NA	NA	NA	NA	NA	NA	NA
CHOYP_ABCF2.1.2.m.28362	0.000364459	No	NA	NA	NA	NA	NA	NA	NA	NA	NA	NA
CHOYP_ABCG8.1.1.m.3707	0.006636509	No	NA	NA	NA	NA	NA	NA	NA	NA	NA	NA
CHOYP_ABHD2.2.2.m.32276	-0.00374974	No	NA	NA	NA	NA	NA	NA	NA	NA	NA	NA
CHOYP_ABI2.2.2.m.65629	-0.001723874	No	NA	NA	NA	NA	NA	NA	NA	NA	NA	NA
CHOYP_ABL1.1.1.m.55647	-0.017427676	No	NA	NA	NA	NA	NA	NA	NA	NA	NA	NA
CHOYP_ACA1_060860.1.1.m.52568	4.01E-05	No	NA	NA	NA	NA	NA	NA	NA	NA	NA	NA
CHOYP_ACA1_091870.1.1.m.43726	-0.013924705	No	NA	NA	NA	NA	NA	NA	NA	NA	NA	NA
CHOYP_ACA1_394750.1.2.m.54181	0.023060875	No	NA	NA	NA	NA	NA	NA	NA	NA	NA	NA
CHOYP_ACAA2.1.1.m.30666	0.000414641	No	NA	NA	NA	NA	NA	NA	NA	NA	NA	NA
CHOYP_ACAC.1.2.m.16888	-0.004489093	No	NA	NA	NA	NA	NA	NA	NA	NA	NA	NA
CHOYP_ACAC.2.2.m.58115	0.010817639	No	NA	NA	NA	NA	NA	NA	NA	NA	NA	NA
CHOYP_ACAD8.1.1.m.9135	-0.000363194	No	NA	NA	NA	NA	NA	NA	NA	NA	NA	NA
CHOYP_ACADL.1.1.m.5508	-0.000701406	No	NA	NA	NA	NA	NA	NA	NA	NA	NA	NA
CHOYP_ACBD5.1.2.m.16744	0.010016936	No	NA	NA	NA	NA	NA	NA	NA	NA	NA	NA
CHOYP_ACBP.1.4.m.15501	-0.000689028	No	NA	NA	NA	NA	NA	NA	NA	NA	NA	NA
CHOYP_ACDOPBH.1.9.m.8787	0.004017824	No	NA	NA	NA	NA	NA	NA	NA	NA	NA	NA
CHOYP_ACDOPBH.5.9.m.42992	0.008405476	No	NA	NA	NA	NA	NA	NA	NA	NA	NA	NA
CHOYP_ACDOPBH.8.9.m.52946	-0.01121771	No	NA	NA	NA	NA	NA	NA	NA	NA	NA	NA
CHOYP_ACDOPBH.9.9.m.63296	0.007132749	No	NA	NA	NA	NA	NA	NA	NA	NA	NA	NA
CHOYP_ACE.2.4.m.5302	0.010042268	No	NA	NA	NA	NA	NA	NA	NA	NA	NA	NA
CHOYP_ACE.4.4.m.17563	-0.007253177	No	NA	NA	NA	NA	NA	NA	NA	NA	NA	NA
CHOYP_ACH5.1.1.m.3951	-0.009202328	No	NA	NA	NA	NA	NA	NA	NA	NA	NA	NA
CHOYP_ACH7.2.2.m.66217	-0.007177943	No	NA	NA	NA	NA	NA	NA	NA	NA	NA	NA
CHOYP_ACIN1A.2.2.m.51408	-0.000649737	No	NA	NA	NA	NA	NA	NA	NA	NA	NA	NA
CHOYP_ACL6B.1.1.m.62588	-0.001523348	No	NA	NA	NA	NA	NA	NA	NA	NA	NA	NA
CHOYP_ACLA_093460.1.1.m.41459	2.17E-05	No	NA	NA	NA	NA	NA	NA	NA	NA	NA	NA
CHOYP_ACLY.1.1.m.65081	-0.000857266	No	NA	NA	NA	NA	NA	NA	NA	NA	NA	NA
CHOYP_ACO13.1.1.m.30659	-0.001743419	No	NA	NA	NA	NA	NA	NA	NA	NA	NA	NA
CHOYP_ACON.1.1.m.61060	-0.000565463	No	NA	NA	NA	NA	NA	NA	NA	NA	NA	NA
CHOYP_ACOX1.3.3.m.26948	-0.024541058	No	NA	NA	NA	NA	NA	NA	NA	NA	NA	NA
CHOYP_ACOX3.1.1.m.60111	-0.012821474	No	NA	NA	NA	NA	NA	NA	NA	NA	NA	NA
CHOYP_ACSA.1.1.m.61294	0.000995407	No	NA	NA	NA	NA	NA	NA	NA	NA	NA	NA
CHOYP_ACSF2.2.4.m.30204	-0.011035131	No	NA	NA	NA	NA	NA	NA	NA	NA	NA	NA
CHOYP_ACSF3.1.1.m.14825	0.000140908	No	NA	NA	NA	NA	NA	NA	NA	NA	NA	NA
CHOYP_ACSL1.1.1.m.685	0.000125286	No	NA	NA	NA	NA	NA	NA	NA	NA	NA	NA
CHOYP_ACSL1.1.1.m.686	0.002569876	No	NA	NA	NA	NA	NA	NA	NA	NA	NA	NA
CHOYP_ACSL4.1.1.m.24576	-0.00047615	No	NA	NA	NA	NA	NA	NA	NA	NA	NA	NA
CHOYP_ACSM3.1.1.m.23686	0.003402708	No	NA	NA	NA	NA	NA	NA	NA	NA	NA	NA
CHOYP_ACSS3.1.1.m.64144	-0.003501951	No	NA	NA	NA	NA	NA	NA	NA	NA	NA	NA
CHOYP_ACT.13.27.m.39351	-0.002970916	No	NA	NA	NA	NA	NA	NA	NA	NA	NA	NA
CHOYP_ACT.19.27.m.53936	-0.000315166	No	NA	NA	NA	NA	NA	NA	NA	NA	NA	NA
CHOYP_ACT.22.27.m.58204	-0.002971463	No	NA	NA	NA	NA	NA	NA	NA	NA	NA	NA
CHOYP_ACT.4.27.m.14034	0.00611109	No	NA	NA	NA	NA	NA	NA	NA	NA	NA	NA
CHOYP_ACT1.3.7.m.25836	0.006163772	No	NA	NA	NA	NA	NA	NA	NA	NA	NA	NA
CHOYP_ACT1.4.7.m.29125	-0.012639307	No	NA	NA	NA	NA	NA	NA	NA	NA	NA	NA
CHOYP_ACT3.1.3.m.23292	0.012610306	No	NA	NA	NA	NA	NA	NA	NA	NA	NA	NA
CHOYP_ACT3.3.3.m.66907	0.000888539	No	NA	NA	NA	NA	NA	NA	NA	NA	NA	NA
CHOYP_ACT3A.1.1.m.25941	0.015337966	No	NA	NA	NA	NA	NA	NA	NA	NA	NA	NA
CHOYP_ACT3A.1.1.m.25943	-0.002714116	No	NA	NA	NA	NA	NA	NA	NA	NA	NA	NA
CHOYP_ACT5.3.3.m.41147	-0.015706922	No	NA	NA	NA	NA	NA	NA	NA	NA	NA	NA
CHOYP_ACTC.2.6.m.15315	0.001748039	No	NA	NA	NA	NA	NA	NA	NA	NA	NA	NA
CHOYP_ACTC.3.6.m.21571	0.013470901	No	NA	NA	NA	NA	NA	NA	NA	NA	NA	NA
CHOYP_ACTN.1.2.m.15252	0.001558328	No	NA	NA	NA	NA	NA	NA	NA	NA	NA	NA
CHOYP_ACTN.2.2.m.63975	0.009857481	No	NA	NA	NA	NA	NA	NA	NA	NA	NA	NA
CHOYP_ACTP1.1.1.m.30455	-0.002334642	No	NA	NA	NA	NA	NA	NA	NA	NA	NA	NA
CHOYP_ACTZ.1.1.m.12877	0.002426719	No	NA	NA	NA	NA	NA	NA	NA	NA	NA	NA
CHOYP_ADA.1.1.m.5625	0.004042665	No	NA	NA	NA	NA	NA	NA	NA	NA	NA	NA
CHOYP_ADA17.1.3.m.798	0.007074417	No	NA	NA	NA	NA	NA	NA	NA	NA	NA	NA
CHOYP_ADA17.3.3.m.54971	0.001974892	No	NA	NA	NA	NA	NA	NA	NA	NA	NA	NA
CHOYP_ADAL.1.1.m.57556	0.008076666	No	NA	NA	NA	NA	NA	NA	NA	NA	NA	NA
CHOYP_ADAMTS12.1.2.m.29930	0.017057954	No	NA	NA	NA	NA	NA	NA	NA	NA	NA	NA
CHOYP_ADAMTS16.1.1.m.28149	-0.012107725	No	NA	NA	NA	NA	NA	NA	NA	NA	NA	NA
CHOYP_ADAMTS18.1.2.m.4932	0.000752197	No	NA	NA	NA	NA	NA	NA	NA	NA	NA	NA
CHOYP_ADAR.2.3.m.45677	-0.010439296	No	NA	NA	NA	NA	NA	NA	NA	NA	NA	NA
CHOYP_ADHX.1.1.m.60159	0.000515038	No	NA	NA	NA	NA	NA	NA	NA	NA	NA	NA
CHOYP_AFG32.1.1.m.59372	-0.002287516	No	NA	NA	NA	NA	NA	NA	NA	NA	NA	NA
CHOYP_AFG32.1.1.m.59373	0.002918606	No	NA	NA	NA	NA	NA	NA	NA	NA	NA	NA
CHOYP_AFUA_1G01020.33.50.m.43179	-0.017373333	No	NA	NA	NA	NA	NA	NA	NA	NA	NA	NA
CHOYP_AFUA_1G01020.7.50.m.19296	-0.009085786	No	NA	NA	NA	NA	NA	NA	NA	NA	NA	NA
CHOYP_AFURIN2.1.1.m.59865	-0.022968127	No	NA	NA	NA	NA	NA	NA	NA	NA	NA	NA
CHOYP_AGAP_AGAP000232.1.1.m.1999	0.002366211	No	NA	NA	NA	NA	NA	NA	NA	NA	NA	NA
CHOYP_AGAP_AGAP000991.1.1.m.5123	-0.015439292	No	NA	NA	NA	NA	NA	NA	NA	NA	NA	NA
CHOYP_AGAP_AGAP002199.1.1.m.25337	-0.009194295	No	NA	NA	NA	NA	NA	NA	NA	NA	NA	NA
CHOYP_AGAP_AGAP002350.1.1.m.37286	0.002767333	No	NA	NA	NA	NA	NA	NA	NA	NA	NA	NA
CHOYP_AGAP_AGAP002350.1.1.m.37287	0.003869717	No	NA	NA	NA	NA	NA	NA	NA	NA	NA	NA
CHOYP_AGAP_AGAP002739.1.5.m.19925	-0.000884524	No	NA	NA	NA	NA	NA	NA	NA	NA	NA	NA
CHOYP_AGAP_AGAP002739.3.5.m.47030	0.002121384	No	NA	NA	NA	NA	NA	NA	NA	NA	NA	NA
CHOYP_AGAP_AGAP002739.4.5.m.55695	0.001872203	No	NA	NA	NA	NA	NA	NA	NA	NA	NA	NA
CHOYP_AGAP_AGAP002739.5.5.m.60925	0.002224128	No	NA	NA	NA	NA	NA	NA	NA	NA	NA	NA
CHOYP_AGAP_AGAP004136.1.3.m.24172	0.008310116	No	NA	NA	NA	NA	NA	NA	NA	NA	NA	NA
CHOYP_AGAP_AGAP004136.3.3.m.44418	-0.005306844	No	NA	NA	NA	NA	NA	NA	NA	NA	NA	NA
CHOYP_AGAP_AGAP004136.3.3.m.44420	-0.000920378	No	NA	NA	NA	NA	NA	NA	NA	NA	NA	NA
CHOYP_AGAP_AGAP004179.1.1.m.33303	0.00037283	No	NA	NA	NA	NA	NA	NA	NA	NA	NA	NA
CHOYP_AGAP_AGAP004481.1.1.m.8676	-0.022406692	No	NA	NA	NA	NA	NA	NA	NA	NA	NA	NA
CHOYP_AGAP_AGAP004499.1.1.m.13546	-0.006904426	No	NA	NA	NA	NA	NA	NA	NA	NA	NA	NA
CHOYP_AGAP_AGAP004861.2.2.m.54567	0.000635952	No	NA	NA	NA	NA	NA	NA	NA	NA	NA	NA
CHOYP_AGAP_AGAP004868.1.1.m.60336	0.000878883	No	NA	NA	NA	NA	NA	NA	NA	NA	NA	NA
CHOYP_AGAP_AGAP004885.1.1.m.29831	0.009681446	No	NA	NA	NA	NA	NA	NA	NA	NA	NA	NA
CHOYP_AGAP_AGAP005057.1.1.m.62428	0.008951831	No	NA	NA	NA	NA	NA	NA	NA	NA	NA	NA
CHOYP_AGAP_AGAP005942.1.3.m.3157	-0.000736979	No	NA	NA	NA	NA	NA	NA	NA	NA	NA	NA
CHOYP_AGAP_AGAP006478.1.1.m.44472	0.000320697	No	NA	NA	NA	NA	NA	NA	NA	NA	NA	NA
CHOYP_AGAP_AGAP006590.1.1.m.42108	-0.011857585	No	NA	NA	NA	NA	NA	NA	NA	NA	NA	NA
CHOYP_AGAP_AGAP006810.1.2.m.12514	-0.010247247	No	NA	NA	NA	NA	NA	NA	NA	NA	NA	NA
CHOYP_AGAP_AGAP007120.1.1.m.57542	0.002082539	No	NA	NA	NA	NA	NA	NA	NA	NA	NA	NA
CHOYP_AGAP_AGAP007340.1.2.m.2953	0.002663268	No	NA	NA	NA	NA	NA	NA	NA	NA	NA	NA
CHOYP_AGAP_AGAP007368.1.1.m.8474	-0.000706793	No	NA	NA	NA	NA	NA	NA	NA	NA	NA	NA
CHOYP_AGAP_AGAP007681.1.1.m.36727	-0.008343314	No	NA	NA	NA	NA	NA	NA	NA	NA	NA	NA
CHOYP_AGAP_AGAP008046.1.1.m.58394	-0.000377018	No	NA	NA	NA	NA	NA	NA	NA	NA	NA	NA
CHOYP_AGAP_AGAP008287.1.1.m.58727	-0.00226983	No	NA	NA	NA	NA	NA	NA	NA	NA	NA	NA
CHOYP_AGAP_AGAP010186.1.1.m.62503	-0.005472375	No	NA	NA	NA	NA	NA	NA	NA	NA	NA	NA
CHOYP_AGAP_AGAP010186.1.1.m.62505	-0.000254364	No	NA	NA	NA	NA	NA	NA	NA	NA	NA	NA
CHOYP_AGAP_AGAP010490.1.1.m.51445	0.017506835	No	NA	NA	NA	NA	NA	NA	NA	NA	NA	NA
CHOYP_AGAP_AGAP011617.1.2.m.29071	0.006316097	No	NA	NA	NA	NA	NA	NA	NA	NA	NA	NA
CHOYP_AGAP_AGAP013102.1.1.m.50186	-0.010907115	No	NA	NA	NA	NA	NA	NA	NA	NA	NA	NA
CHOYP_AGO2.1.1.m.17145	0.00540576	No	NA	NA	NA	NA	NA	NA	NA	NA	NA	NA
CHOYP_AGPS.1.1.m.62910	-0.012456791	No	NA	NA	NA	NA	NA	NA	NA	NA	NA	NA
CHOYP_AGRIN.2.5.m.5339	0.00389162	No	NA	NA	NA	NA	NA	NA	NA	NA	NA	NA
CHOYP_AGRIN.3.5.m.5652	0.002514767	No	NA	NA	NA	NA	NA	NA	NA	NA	NA	NA
CHOYP_AGRIN.4.5.m.27580	-0.008051138	No	NA	NA	NA	NA	NA	NA	NA	NA	NA	NA
CHOYP_AGSA.1.1.m.5200	0.018162552	No	NA	NA	NA	NA	NA	NA	NA	NA	NA	NA
CHOYP_AHCTF1.1.1.m.17461	-0.003221911	No	NA	NA	NA	NA	NA	NA	NA	NA	NA	NA
CHOYP_AIFM1.1.1.m.1582	0.001748418	No	NA	NA	NA	NA	NA	NA	NA	NA	NA	NA
CHOYP_AIMP1.1.1.m.16360	-0.001573718	No	NA	NA	NA	NA	NA	NA	NA	NA	NA	NA
CHOYP_AJL2.1.1.m.26431	0.011168701	No	NA	NA	NA	NA	NA	NA	NA	NA	NA	NA
CHOYP_AK5.1.2.m.7331	-0.012557438	No	NA	NA	NA	NA	NA	NA	NA	NA	NA	NA
CHOYP_AKD1.2.3.m.49697	0.009507475	No	NA	NA	NA	NA	NA	NA	NA	NA	NA	NA
CHOYP_AKD1.3.3.m.63103	-0.005003408	No	NA	NA	NA	NA	NA	NA	NA	NA	NA	NA
CHOYP_AKP13.1.5.m.12951	0.002113779	No	NA	NA	NA	NA	NA	NA	NA	NA	NA	NA
CHOYP_AKT1.2.2.m.51125	-0.002390023	No	NA	NA	NA	NA	NA	NA	NA	NA	NA	NA
CHOYP_AL1A1.1.1.m.24832	0.00105835	No	NA	NA	NA	NA	NA	NA	NA	NA	NA	NA
CHOYP_AL4A1.1.1.m.28988	0.00233385	No	NA	NA	NA	NA	NA	NA	NA	NA	NA	NA
CHOYP_AL8A1.1.1.m.13904	0.006569996	No	NA	NA	NA	NA	NA	NA	NA	NA	NA	NA
CHOYP_ALAT2.1.1.m.15163	-0.00141461	No	NA	NA	NA	NA	NA	NA	NA	NA	NA	NA
CHOYP_ALDH2.3.3.m.25044	0.000752178	No	NA	NA	NA	NA	NA	NA	NA	NA	NA	NA
CHOYP_ALDR.1.1.m.50075	-0.00015696	No	NA	NA	NA	NA	NA	NA	NA	NA	NA	NA
CHOYP_ALF.1.3.m.25601	0.002358447	No	NA	NA	NA	NA	NA	NA	NA	NA	NA	NA
CHOYP_ALF.2.3.m.40474	0.000824563	No	NA	NA	NA	NA	NA	NA	NA	NA	NA	NA
CHOYP_ALF.3.3.m.66837	0.008850356	No	NA	NA	NA	NA	NA	NA	NA	NA	NA	NA
CHOYP_ALG1.1.1.m.40067	-0.007666908	No	NA	NA	NA	NA	NA	NA	NA	NA	NA	NA
CHOYP_ALKB8.1.2.m.27789	2.11E-05	No	NA	NA	NA	NA	NA	NA	NA	NA	NA	NA
CHOYP_ALPHATUB84D.1.1.m.16562	0.009792	No	NA	NA	NA	NA	NA	NA	NA	NA	NA	NA
CHOYP_ALS2.1.3.m.33568	-0.005089728	No	NA	NA	NA	NA	NA	NA	NA	NA	NA	NA
CHOYP_ALS2.2.3.m.37861	0.02277061	No	NA	NA	NA	NA	NA	NA	NA	NA	NA	NA
CHOYP_AMDHD2.2.2.m.52160	-0.01690687	No	NA	NA	NA	NA	NA	NA	NA	NA	NA	NA
CHOYP_AMO.1.5.m.28337	0.008259554	No	NA	NA	NA	NA	NA	NA	NA	NA	NA	NA
CHOYP_AMO.5.5.m.66428	0.02980985	No	NA	NA	NA	NA	NA	NA	NA	NA	NA	NA
CHOYP_AMPD2.1.2.m.1295	-0.017781979	No	NA	NA	NA	NA	NA	NA	NA	NA	NA	NA
CHOYP_AMPL.1.1.m.27061	-0.000829661	No	NA	NA	NA	NA	NA	NA	NA	NA	NA	NA
CHOYP_AMRP.1.1.m.36070	-0.012266451	No	NA	NA	NA	NA	NA	NA	NA	NA	NA	NA
CHOYP_AMY.2.3.m.15473	-0.005940679	No	NA	NA	NA	NA	NA	NA	NA	NA	NA	NA
CHOYP_AMY.3.3.m.64271	0.00545061	No	NA	NA	NA	NA	NA	NA	NA	NA	NA	NA
CHOYP_ANGP4.3.7.m.24608	0.010625442	No	NA	NA	NA	NA	NA	NA	NA	NA	NA	NA
CHOYP_ANGP4.4.7.m.33574	-0.005821208	No	NA	NA	NA	NA	NA	NA	NA	NA	NA	NA
CHOYP_ANK.2.3.m.19487	-0.00690111	No	NA	NA	NA	NA	NA	NA	NA	NA	NA	NA
CHOYP_ANK3.3.9.m.6798	0.000218405	No	NA	NA	NA	NA	NA	NA	NA	NA	NA	NA
CHOYP_ANKK1.1.1.m.56194	0.012830426	No	NA	NA	NA	NA	NA	NA	NA	NA	NA	NA
CHOYP_ANKMY2.1.1.m.18238	0.005907309	No	NA	NA	NA	NA	NA	NA	NA	NA	NA	NA
CHOYP_ANKRD27.1.1.m.12550	-0.005142884	No	NA	NA	NA	NA	NA	NA	NA	NA	NA	NA
CHOYP_ANKRD5.1.2.m.11711	0.000804198	No	NA	NA	NA	NA	NA	NA	NA	NA	NA	NA
CHOYP_ANKY2.2.2.m.44213	0.019712988	No	NA	NA	NA	NA	NA	NA	NA	NA	NA	NA
CHOYP_ANLN.1.1.m.6530	0.007151051	No	NA	NA	NA	NA	NA	NA	NA	NA	NA	NA
CHOYP_ANM3.1.1.m.376	-0.007187967	No	NA	NA	NA	NA	NA	NA	NA	NA	NA	NA
CHOYP_ANM5.1.1.m.1529	0.000703474	No	NA	NA	NA	NA	NA	NA	NA	NA	NA	NA
CHOYP_ANR11.1.1.m.56842	0.014124969	No	NA	NA	NA	NA	NA	NA	NA	NA	NA	NA
CHOYP_ANR17.1.2.m.772	-0.001819006	No	NA	NA	NA	NA	NA	NA	NA	NA	NA	NA
CHOYP_ANR31.1.1.m.61075	-0.001366075	No	NA	NA	NA	NA	NA	NA	NA	NA	NA	NA
CHOYP_ANR40.1.1.m.1429	0.009984935	No	NA	NA	NA	NA	NA	NA	NA	NA	NA	NA
CHOYP_ANS1B.1.1.m.46724	0.002457256	No	NA	NA	NA	NA	NA	NA	NA	NA	NA	NA
CHOYP_ANT_25430.2.2.m.5862	0.000595104	No	NA	NA	NA	NA	NA	NA	NA	NA	NA	NA
CHOYP_ANXA4.1.2.m.19913	-0.001843208	No	NA	NA	NA	NA	NA	NA	NA	NA	NA	NA
CHOYP_ANXA7.1.4.m.4514	-0.003833446	No	NA	NA	NA	NA	NA	NA	NA	NA	NA	NA
CHOYP_AP1G1.1.1.m.13111	0.000849274	No	NA	NA	NA	NA	NA	NA	NA	NA	NA	NA
CHOYP_AP1M1.1.1.m.56248	-2.19E-05	No	NA	NA	NA	NA	NA	NA	NA	NA	NA	NA
CHOYP_AP2A2.1.1.m.62726	0.000379093	No	NA	NA	NA	NA	NA	NA	NA	NA	NA	NA
CHOYP_AP2M1.1.1.m.25996	0.003330146	No	NA	NA	NA	NA	NA	NA	NA	NA	NA	NA
CHOYP_AP2S1.1.1.m.61530	0.011272206	No	NA	NA	NA	NA	NA	NA	NA	NA	NA	NA
CHOYP_AP3M2.1.1.m.43706	0.00015908	No	NA	NA	NA	NA	NA	NA	NA	NA	NA	NA
CHOYP_APBP2.1.1.m.62244	0.006984233	No	NA	NA	NA	NA	NA	NA	NA	NA	NA	NA
CHOYP_API5.1.1.m.17066	-0.000617953	No	NA	NA	NA	NA	NA	NA	NA	NA	NA	NA
CHOYP_APLA.1.2.m.191	-0.000255654	No	NA	NA	NA	NA	NA	NA	NA	NA	NA	NA
CHOYP_APLP.1.2.m.5955	-0.010277959	No	NA	NA	NA	NA	NA	NA	NA	NA	NA	NA
CHOYP_APLP.2.2.m.55987	-0.010277939	No	NA	NA	NA	NA	NA	NA	NA	NA	NA	NA
CHOYP_APN.1.3.m.316	0.005653304	No	NA	NA	NA	NA	NA	NA	NA	NA	NA	NA
CHOYP_APPBP2.1.1.m.9093	-0.013877867	No	NA	NA	NA	NA	NA	NA	NA	NA	NA	NA
CHOYP_AQR.1.1.m.9127	-0.000903657	No	NA	NA	NA	NA	NA	NA	NA	NA	NA	NA
CHOYP_ARALYDRAFT_472154.1.1.m.29819	0.005693129	No	NA	NA	NA	NA	NA	NA	NA	NA	NA	NA
CHOYP_ARC1A.1.1.m.56262	0.001981739	No	NA	NA	NA	NA	NA	NA	NA	NA	NA	NA
CHOYP_ARC1A.1.1.m.56263	0.003781431	No	NA	NA	NA	NA	NA	NA	NA	NA	NA	NA
CHOYP_ARF2.1.3.m.10738	0.00013523	No	NA	NA	NA	NA	NA	NA	NA	NA	NA	NA
CHOYP_ARF4.1.2.m.8401	-0.005023371	No	NA	NA	NA	NA	NA	NA	NA	NA	NA	NA
CHOYP_ARF6.1.2.m.3974	0.006962191	No	NA	NA	NA	NA	NA	NA	NA	NA	NA	NA
CHOYP_ARGI.1.2.m.3263	0.00276008	No	NA	NA	NA	NA	NA	NA	NA	NA	NA	NA
CHOYP_ARH.2.2.m.25884	0.009583033	No	NA	NA	NA	NA	NA	NA	NA	NA	NA	NA
CHOYP_ARHG7.3.5.m.37182	-0.000603854	No	NA	NA	NA	NA	NA	NA	NA	NA	NA	NA
CHOYP_ARHGAP12B.1.2.m.36731	0.001117145	No	NA	NA	NA	NA	NA	NA	NA	NA	NA	NA
CHOYP_ARHGAP8.1.1.m.25503	-0.001415943	No	NA	NA	NA	NA	NA	NA	NA	NA	NA	NA
CHOYP_ARHGEF3.1.1.m.13898	-0.007632701	No	NA	NA	NA	NA	NA	NA	NA	NA	NA	NA
CHOYP_ARI2.1.1.m.34963	-0.021479984	No	NA	NA	NA	NA	NA	NA	NA	NA	NA	NA
CHOYP_ARI4B.1.1.m.56056	0.003025203	No	NA	NA	NA	NA	NA	NA	NA	NA	NA	NA
CHOYP_ARID3A.1.1.m.55743	0.01866293	No	NA	NA	NA	NA	NA	NA	NA	NA	NA	NA
CHOYP_ARIP4.3.3.m.33366	0.010549778	No	NA	NA	NA	NA	NA	NA	NA	NA	NA	NA
CHOYP_ARL6.1.2.m.29833	0.004898107	No	NA	NA	NA	NA	NA	NA	NA	NA	NA	NA
CHOYP_ARL6IP1.1.1.m.13877	0.003726033	No	NA	NA	NA	NA	NA	NA	NA	NA	NA	NA
CHOYP_ARL8A.1.1.m.12151	0.000635338	No	NA	NA	NA	NA	NA	NA	NA	NA	NA	NA
CHOYP_ARMC6.1.1.m.28786	-0.003110824	No	NA	NA	NA	NA	NA	NA	NA	NA	NA	NA
CHOYP_ARMC9.1.1.m.57265	-0.006754957	No	NA	NA	NA	NA	NA	NA	NA	NA	NA	NA
CHOYP_ARNT.1.1.m.19078	0.005328647	No	NA	NA	NA	NA	NA	NA	NA	NA	NA	NA
CHOYP_ARP2.1.1.m.43520	0.00098874	No	NA	NA	NA	NA	NA	NA	NA	NA	NA	NA
CHOYP_ARP3.1.1.m.6867	0.003782677	No	NA	NA	NA	NA	NA	NA	NA	NA	NA	NA
CHOYP_ARP6.1.1.m.17920	0.000513826	No	NA	NA	NA	NA	NA	NA	NA	NA	NA	NA
CHOYP_ARP8.1.1.m.10729	0.007256704	No	NA	NA	NA	NA	NA	NA	NA	NA	NA	NA
CHOYP_ARPC2.1.1.m.50573	0.003579343	No	NA	NA	NA	NA	NA	NA	NA	NA	NA	NA
CHOYP_ARPC4.2.2.m.35677	0.001199313	No	NA	NA	NA	NA	NA	NA	NA	NA	NA	NA
CHOYP_ARRB.1.2.m.25932	0.002050438	No	NA	NA	NA	NA	NA	NA	NA	NA	NA	NA
CHOYP_ARRD.6.1.1.m.9470	0	No	NA	NA	NA	NA	NA	NA	NA	NA	NA	NA
CHOYP_ARRD3.2.2.m.64983	0.008187465	No	NA	NA	NA	NA	NA	NA	NA	NA	NA	NA
CHOYP_ASB3.1.1.m.51103	0.021377092	No	NA	NA	NA	NA	NA	NA	NA	NA	NA	NA
CHOYP_ASCC1.1.1.m.39863	0.008363488	No	NA	NA	NA	NA	NA	NA	NA	NA	NA	NA
CHOYP_ASCC2.1.1.m.34978	0.005318284	No	NA	NA	NA	NA	NA	NA	NA	NA	NA	NA
CHOYP_ASCC3.1.1.m.51755	-0.011365037	No	NA	NA	NA	NA	NA	NA	NA	NA	NA	NA
CHOYP_ASGR2.3.4.m.47793	0.00261077	No	NA	NA	NA	NA	NA	NA	NA	NA	NA	NA
CHOYP_ASK1.1.2.m.586	0.006398873	No	NA	NA	NA	NA	NA	NA	NA	NA	NA	NA
CHOYP_ASM.1.1.m.21521	0.00414322	No	NA	NA	NA	NA	NA	NA	NA	NA	NA	NA
CHOYP_ASMTL.1.1.m.20115	0.000294304	No	NA	NA	NA	NA	NA	NA	NA	NA	NA	NA
CHOYP_ASNA.1.1.m.52208	0.002026953	No	NA	NA	NA	NA	NA	NA	NA	NA	NA	NA
CHOYP_ASPH.1.2.m.35319	-0.002401391	No	NA	NA	NA	NA	NA	NA	NA	NA	NA	NA
CHOYP_ASPM.1.4.m.6650	0.029773097	No	NA	NA	NA	NA	NA	NA	NA	NA	NA	NA
CHOYP_ASSY.2.4.m.43713	0.00358942	No	NA	NA	NA	NA	NA	NA	NA	NA	NA	NA
CHOYP_ASUN.1.1.m.6333	0.004703475	No	NA	NA	NA	NA	NA	NA	NA	NA	NA	NA
CHOYP_AT1.1.1.m.66793	-0.006218978	No	NA	NA	NA	NA	NA	NA	NA	NA	NA	NA
CHOYP_AT10A.1.1.m.56662	0.011589028	No	NA	NA	NA	NA	NA	NA	NA	NA	NA	NA
CHOYP_AT1A.1.1.m.18017	0.000151234	No	NA	NA	NA	NA	NA	NA	NA	NA	NA	NA
CHOYP_AT5F1.1.1.m.12896	-0.001169158	No	NA	NA	NA	NA	NA	NA	NA	NA	NA	NA
CHOYP_ATC1.1.1.m.5160	0.000171998	No	NA	NA	NA	NA	NA	NA	NA	NA	NA	NA
CHOYP_ATC1.1.1.m.5161	-0.010515771	No	NA	NA	NA	NA	NA	NA	NA	NA	NA	NA
CHOYP_ATE1.1.3.m.6901	-0.005048255	No	NA	NA	NA	NA	NA	NA	NA	NA	NA	NA
CHOYP_ATG2A.1.1.m.57169	0.007774743	No	NA	NA	NA	NA	NA	NA	NA	NA	NA	NA
CHOYP_ATG3.1.1.m.25570	0.003277951	No	NA	NA	NA	NA	NA	NA	NA	NA	NA	NA
CHOYP_ATG7.1.1.m.34175	0.002131987	No	NA	NA	NA	NA	NA	NA	NA	NA	NA	NA
CHOYP_ATIC.1.1.m.17816	-0.002471211	No	NA	NA	NA	NA	NA	NA	NA	NA	NA	NA
CHOYP_ATP13A.1.1.m.10161	0.000391362	No	NA	NA	NA	NA	NA	NA	NA	NA	NA	NA
CHOYP_ATP2B3.1.1.m.6573	-0.006421802	No	NA	NA	NA	NA	NA	NA	NA	NA	NA	NA
CHOYP_ATP5B.1.1.m.22321	0.003181726	No	NA	NA	NA	NA	NA	NA	NA	NA	NA	NA
CHOYP_ATP5C1.1.1.m.16222	-0.000197354	No	NA	NA	NA	NA	NA	NA	NA	NA	NA	NA
CHOYP_ATP5H.1.1.m.22927	-0.001914881	No	NA	NA	NA	NA	NA	NA	NA	NA	NA	NA
CHOYP_ATP6AP1.1.1.m.18150	-0.006138086	No	NA	NA	NA	NA	NA	NA	NA	NA	NA	NA
CHOYP_ATP7A.1.1.m.23099	-0.011223442	No	NA	NA	NA	NA	NA	NA	NA	NA	NA	NA
CHOYP_ATPA.1.1.m.50245	-0.000935889	No	NA	NA	NA	NA	NA	NA	NA	NA	NA	NA
CHOYP_ATPB.1.1.m.21960	-0.002403425	No	NA	NA	NA	NA	NA	NA	NA	NA	NA	NA
CHOYP_ATRIP.1.1.m.15992	0.00575341	No	NA	NA	NA	NA	NA	NA	NA	NA	NA	NA
CHOYP_ATRX.1.1.m.14705	-0.008706281	No	NA	NA	NA	NA	NA	NA	NA	NA	NA	NA
CHOYP_ATS10.1.1.m.43473	0.002120895	No	NA	NA	NA	NA	NA	NA	NA	NA	NA	NA
CHOYP_ATS16.2.4.m.14579	0.020257233	No	NA	NA	NA	NA	NA	NA	NA	NA	NA	NA
CHOYP_ATS2.1.2.m.39791	0.005403952	No	NA	NA	NA	NA	NA	NA	NA	NA	NA	NA
CHOYP_ATS20.2.2.m.52571	0.00295626	No	NA	NA	NA	NA	NA	NA	NA	NA	NA	NA
CHOYP_ATS6.3.3.m.56109	-0.014598773	No	NA	NA	NA	NA	NA	NA	NA	NA	NA	NA
CHOYP_ATXN10.1.1.m.33209	-0.007740927	No	NA	NA	NA	NA	NA	NA	NA	NA	NA	NA
CHOYP_AUHM.1.2.m.28847	-0.016217867	No	NA	NA	NA	NA	NA	NA	NA	NA	NA	NA
CHOYP_AUHM.2.2.m.44102	-0.000455686	No	NA	NA	NA	NA	NA	NA	NA	NA	NA	NA
CHOYP_BACH1.3.17.m.6935	0.006516279	No	NA	NA	NA	NA	NA	NA	NA	NA	NA	NA
CHOYP_BACH1.8.17.m.18006	-0.001575577	No	NA	NA	NA	NA	NA	NA	NA	NA	NA	NA
CHOYP_BACOIKO003_21.1.1.m.44123	0.002622077	No	NA	NA	NA	NA	NA	NA	NA	NA	NA	NA
CHOYP_BAG1.2.2.m.60616	0.004369788	No	NA	NA	NA	NA	NA	NA	NA	NA	NA	NA
CHOYP_BAG3.1.1.m.15160	0.021227511	No	NA	NA	NA	NA	NA	NA	NA	NA	NA	NA
CHOYP_BAG6A.1.1.m.25802	-0.006469188	No	NA	NA	NA	NA	NA	NA	NA	NA	NA	NA
CHOYP_BAI1.1.2.m.4434	-0.011525714	No	NA	NA	NA	NA	NA	NA	NA	NA	NA	NA
CHOYP_BAP18.1.1.m.48944	-0.00480943	No	NA	NA	NA	NA	NA	NA	NA	NA	NA	NA
CHOYP_BAP31.1.1.m.62939	-0.00475312	No	NA	NA	NA	NA	NA	NA	NA	NA	NA	NA
CHOYP_BARBAKC583_0145.1.1.m.10555	0.000399947	No	NA	NA	NA	NA	NA	NA	NA	NA	NA	NA
CHOYP_BAT1.4.4.m.32273	-0.01571268	No	NA	NA	NA	NA	NA	NA	NA	NA	NA	NA
CHOYP_BAX.1.1.m.30787	0.00216961	No	NA	NA	NA	NA	NA	NA	NA	NA	NA	NA
CHOYP_BAZ1A.1.1.m.9485	-0.009304038	No	NA	NA	NA	NA	NA	NA	NA	NA	NA	NA
CHOYP_BAZ1B.1.1.m.24480	-0.007992393	No	NA	NA	NA	NA	NA	NA	NA	NA	NA	NA
CHOYP_BBOV_II003210.5.13.m.30678	0.006929889	No	NA	NA	NA	NA	NA	NA	NA	NA	NA	NA
CHOYP_BBS4.1.1.m.50943	0.002804275	No	NA	NA	NA	NA	NA	NA	NA	NA	NA	NA
CHOYP_BBS5.1.1.m.56560	0	No	NA	NA	NA	NA	NA	NA	NA	NA	NA	NA
CHOYP_BCAS0157.2.2.m.53484	0.000801776	No	NA	NA	NA	NA	NA	NA	NA	NA	NA	NA
CHOYP_BCAS3.1.1.m.6968	-0.005541238	No	NA	NA	NA	NA	NA	NA	NA	NA	NA	NA
CHOYP_BCAT1.1.1.m.54127	-0.000841071	No	NA	NA	NA	NA	NA	NA	NA	NA	NA	NA
CHOYP_BCKD.2.2.m.60038	-0.007775596	No	NA	NA	NA	NA	NA	NA	NA	NA	NA	NA
CHOYP_BCL3.1.2.m.56007	0.012496455	No	NA	NA	NA	NA	NA	NA	NA	NA	NA	NA
CHOYP_BCL3.2.2.m.57485	-0.00674555	No	NA	NA	NA	NA	NA	NA	NA	NA	NA	NA
CHOYP_BCL7A.1.1.m.29528	0.003123392	No	NA	NA	NA	NA	NA	NA	NA	NA	NA	NA
CHOYP_BDH2.1.2.m.30737	0.000804435	No	NA	NA	NA	NA	NA	NA	NA	NA	NA	NA
CHOYP_BDH2.2.2.m.57286	-0.014424205	No	NA	NA	NA	NA	NA	NA	NA	NA	NA	NA
CHOYP_BDHB.1.1.m.9128	-0.01104214	No	NA	NA	NA	NA	NA	NA	NA	NA	NA	NA
CHOYP_BGAL.2.2.m.41942	0.002325886	No	NA	NA	NA	NA	NA	NA	NA	NA	NA	NA
CHOYP_BH13620.1.1.m.41020	-0.008246483	No	NA	NA	NA	NA	NA	NA	NA	NA	NA	NA
CHOYP_BICD2.1.1.m.9177	-0.013502983	No	NA	NA	NA	NA	NA	NA	NA	NA	NA	NA
CHOYP_BICRD.1.1.m.11088	0.000300178	No	NA	NA	NA	NA	NA	NA	NA	NA	NA	NA
CHOYP_BIG1.1.3.m.6444	0.007585236	No	NA	NA	NA	NA	NA	NA	NA	NA	NA	NA
CHOYP_BIG1.3.3.m.34442	0.000800573	No	NA	NA	NA	NA	NA	NA	NA	NA	NA	NA
CHOYP_BIG3.1.1.m.51447	-0.006972689	No	NA	NA	NA	NA	NA	NA	NA	NA	NA	NA
CHOYP_BIG3.1.1.m.51448	0.007759573	No	NA	NA	NA	NA	NA	NA	NA	NA	NA	NA
CHOYP_BIR7B.2.2.m.60973	-0.013151497	No	NA	NA	NA	NA	NA	NA	NA	NA	NA	NA
CHOYP_BIRA.1.1.m.18343	0.002042452	No	NA	NA	NA	NA	NA	NA	NA	NA	NA	NA
CHOYP_BIRC6.1.2.m.51516	-0.004050705	No	NA	NA	NA	NA	NA	NA	NA	NA	NA	NA
CHOYP_BIRC7.3.5.m.22702	-0.006146341	No	NA	NA	NA	NA	NA	NA	NA	NA	NA	NA
CHOYP_BL1S2.1.1.m.11618	-0.002527904	No	NA	NA	NA	NA	NA	NA	NA	NA	NA	NA
CHOYP_BLIMP.1.1.1.m.55502	-0.000118883	No	NA	NA	NA	NA	NA	NA	NA	NA	NA	NA
CHOYP_BLMH.1.1.m.66065	-0.000811942	No	NA	NA	NA	NA	NA	NA	NA	NA	NA	NA
CHOYP_BLOC1S4.1.1.m.22903	0.000589981	No	NA	NA	NA	NA	NA	NA	NA	NA	NA	NA
CHOYP_BLVRA.1.1.m.17904	-0.014646299	No	NA	NA	NA	NA	NA	NA	NA	NA	NA	NA
CHOYP_BM1_00205.2.4.m.5170	0.001885527	No	NA	NA	NA	NA	NA	NA	NA	NA	NA	NA
CHOYP_BM1_05690.1.1.m.23253	0.004685367	No	NA	NA	NA	NA	NA	NA	NA	NA	NA	NA
CHOYP_BM1_24035.1.1.m.40152	0.001517957	No	NA	NA	NA	NA	NA	NA	NA	NA	NA	NA
CHOYP_BM1_57400.5.7.m.58033	0.015754924	No	NA	NA	NA	NA	NA	NA	NA	NA	NA	NA
CHOYP_BM8F.1.2.m.3009	0.017699416	No	NA	NA	NA	NA	NA	NA	NA	NA	NA	NA
CHOYP_BM8F.2.2.m.35731	0.015851876	No	NA	NA	NA	NA	NA	NA	NA	NA	NA	NA
CHOYP_BMS1.1.1.m.17619	-0.011594064	No	NA	NA	NA	NA	NA	NA	NA	NA	NA	NA
CHOYP_BN6_64710.1.1.m.52168	-0.011461911	No	NA	NA	NA	NA	NA	NA	NA	NA	NA	NA
CHOYP_BOP1.1.1.m.66373	-0.007627991	No	NA	NA	NA	NA	NA	NA	NA	NA	NA	NA
CHOYP_BPHL.1.1.m.55822	0.013226884	No	NA	NA	NA	NA	NA	NA	NA	NA	NA	NA
CHOYP_BPTF.1.1.m.25244	0.002074196	No	NA	NA	NA	NA	NA	NA	NA	NA	NA	NA
CHOYP_BRAF.2.3.m.21192	-0.014590933	No	NA	NA	NA	NA	NA	NA	NA	NA	NA	NA
CHOYP_BRAFLDRAFT_100614.1.1.m.31700	0.005704134	No	NA	NA	NA	NA	NA	NA	NA	NA	NA	NA
CHOYP_BRAFLDRAFT_100695.1.1.m.47761	0.003667416	No	NA	NA	NA	NA	NA	NA	NA	NA	NA	NA
CHOYP_BRAFLDRAFT_101346.1.1.m.1028	-0.001591745	No	NA	NA	NA	NA	NA	NA	NA	NA	NA	NA
CHOYP_BRAFLDRAFT_102226.1.1.m.48829	-0.006979985	No	NA	NA	NA	NA	NA	NA	NA	NA	NA	NA
CHOYP_BRAFLDRAFT_102424.4.6.m.51652	0.000531117	No	NA	NA	NA	NA	NA	NA	NA	NA	NA	NA
CHOYP_BRAFLDRAFT_103544.1.1.m.38439	0.01435365	No	NA	NA	NA	NA	NA	NA	NA	NA	NA	NA
CHOYP_BRAFLDRAFT_104092.10.11.m.53767	-0.021175945	No	NA	NA	NA	NA	NA	NA	NA	NA	NA	NA
CHOYP_BRAFLDRAFT_104160.1.1.m.29524	0.00127299	No	NA	NA	NA	NA	NA	NA	NA	NA	NA	NA
CHOYP_BRAFLDRAFT_104267.1.1.m.52332	-0.008057116	No	NA	NA	NA	NA	NA	NA	NA	NA	NA	NA
CHOYP_BRAFLDRAFT_104472.1.1.m.16220	0.001997338	No	NA	NA	NA	NA	NA	NA	NA	NA	NA	NA
CHOYP_BRAFLDRAFT_104488.3.3.m.2973	-0.00996336	No	NA	NA	NA	NA	NA	NA	NA	NA	NA	NA
CHOYP_BRAFLDRAFT_105037.1.1.m.17483	-0.000357392	No	NA	NA	NA	NA	NA	NA	NA	NA	NA	NA
CHOYP_BRAFLDRAFT_105238.1.1.m.18657	-0.001164465	No	NA	NA	NA	NA	NA	NA	NA	NA	NA	NA
CHOYP_BRAFLDRAFT_106560.10.14.m.46985	-0.006770676	No	NA	NA	NA	NA	NA	NA	NA	NA	NA	NA
CHOYP_BRAFLDRAFT_106560.13.14.m.62780	-0.010848589	No	NA	NA	NA	NA	NA	NA	NA	NA	NA	NA
CHOYP_BRAFLDRAFT_106560.4.14.m.5053	0.00882398	No	NA	NA	NA	NA	NA	NA	NA	NA	NA	NA
CHOYP_BRAFLDRAFT_107506.1.1.m.15759	0.020766307	No	NA	NA	NA	NA	NA	NA	NA	NA	NA	NA
CHOYP_BRAFLDRAFT_108193.2.2.m.37878	0.008107257	No	NA	NA	NA	NA	NA	NA	NA	NA	NA	NA
CHOYP_BRAFLDRAFT_108792.2.5.m.31493	-0.01977493	No	NA	NA	NA	NA	NA	NA	NA	NA	NA	NA
CHOYP_BRAFLDRAFT_108792.3.5.m.34514	0.010625869	No	NA	NA	NA	NA	NA	NA	NA	NA	NA	NA
CHOYP_BRAFLDRAFT_108792.4.5.m.45892	-0.013672786	No	NA	NA	NA	NA	NA	NA	NA	NA	NA	NA
CHOYP_BRAFLDRAFT_109077.1.1.m.7494	0	No	NA	NA	NA	NA	NA	NA	NA	NA	NA	NA
CHOYP_BRAFLDRAFT_109340.1.1.m.30107	0.005612271	No	NA	NA	NA	NA	NA	NA	NA	NA	NA	NA
CHOYP_BRAFLDRAFT_109688.1.1.m.59704	0.016221391	No	NA	NA	NA	NA	NA	NA	NA	NA	NA	NA
CHOYP_BRAFLDRAFT_113534.1.1.m.10828	0.004055949	No	NA	NA	NA	NA	NA	NA	NA	NA	NA	NA
CHOYP_BRAFLDRAFT_113552.1.1.m.29171	0.001199997	No	NA	NA	NA	NA	NA	NA	NA	NA	NA	NA
CHOYP_BRAFLDRAFT_113596.1.1.m.53557	-0.005118314	No	NA	NA	NA	NA	NA	NA	NA	NA	NA	NA
CHOYP_BRAFLDRAFT_113849.1.1.m.53398	0.000438073	No	NA	NA	NA	NA	NA	NA	NA	NA	NA	NA
CHOYP_BRAFLDRAFT_113849.1.1.m.53400	-1.00E-05	No	NA	NA	NA	NA	NA	NA	NA	NA	NA	NA
CHOYP_BRAFLDRAFT_113892.1.1.m.44055	-0.00598858	No	NA	NA	NA	NA	NA	NA	NA	NA	NA	NA
CHOYP_BRAFLDRAFT_114006.1.1.m.49056	-0.001501464	No	NA	NA	NA	NA	NA	NA	NA	NA	NA	NA
CHOYP_BRAFLDRAFT_114106.1.1.m.28307	0.000276403	No	NA	NA	NA	NA	NA	NA	NA	NA	NA	NA
CHOYP_BRAFLDRAFT_114158.1.1.m.24733	0.006097887	No	NA	NA	NA	NA	NA	NA	NA	NA	NA	NA
CHOYP_BRAFLDRAFT_114204.1.1.m.15168	0.009691192	No	NA	NA	NA	NA	NA	NA	NA	NA	NA	NA
CHOYP_BRAFLDRAFT_114379.1.1.m.57424	0.001402994	No	NA	NA	NA	NA	NA	NA	NA	NA	NA	NA
CHOYP_BRAFLDRAFT_114488.1.1.m.6260	-0.001975112	No	NA	NA	NA	NA	NA	NA	NA	NA	NA	NA
CHOYP_BRAFLDRAFT_114510.1.1.m.52252	0.004783473	No	NA	NA	NA	NA	NA	NA	NA	NA	NA	NA
CHOYP_BRAFLDRAFT_114633.1.1.m.49577	-0.023873791	No	NA	NA	NA	NA	NA	NA	NA	NA	NA	NA
CHOYP_BRAFLDRAFT_114709.1.1.m.17347	0.015982164	No	NA	NA	NA	NA	NA	NA	NA	NA	NA	NA
CHOYP_BRAFLDRAFT_114843.2.2.m.57232	-0.001487933	No	NA	NA	NA	NA	NA	NA	NA	NA	NA	NA
CHOYP_BRAFLDRAFT_114859.1.1.m.37271	0.009206953	No	NA	NA	NA	NA	NA	NA	NA	NA	NA	NA
CHOYP_BRAFLDRAFT_114866.1.5.m.6859	0.000414983	No	NA	NA	NA	NA	NA	NA	NA	NA	NA	NA
CHOYP_BRAFLDRAFT_114866.4.5.m.35626	0.011186163	No	NA	NA	NA	NA	NA	NA	NA	NA	NA	NA
CHOYP_BRAFLDRAFT_114866.4.5.m.35627	-0.000211855	No	NA	NA	NA	NA	NA	NA	NA	NA	NA	NA
CHOYP_BRAFLDRAFT_114978.1.1.m.43775	0.003182563	No	NA	NA	NA	NA	NA	NA	NA	NA	NA	NA
CHOYP_BRAFLDRAFT_115029.1.2.m.8365	0.01405459	No	NA	NA	NA	NA	NA	NA	NA	NA	NA	NA
CHOYP_BRAFLDRAFT_115040.1.1.m.28389	-0.000236857	No	NA	NA	NA	NA	NA	NA	NA	NA	NA	NA
CHOYP_BRAFLDRAFT_115113.1.2.m.31023	0.001276622	No	NA	NA	NA	NA	NA	NA	NA	NA	NA	NA
CHOYP_BRAFLDRAFT_115208.1.1.m.52467	0.006208083	No	NA	NA	NA	NA	NA	NA	NA	NA	NA	NA
CHOYP_BRAFLDRAFT_115265.1.1.m.5158	-0.001642668	No	NA	NA	NA	NA	NA	NA	NA	NA	NA	NA
CHOYP_BRAFLDRAFT_115608.1.1.m.25984	0.000377824	No	NA	NA	NA	NA	NA	NA	NA	NA	NA	NA
CHOYP_BRAFLDRAFT_115611.1.1.m.33392	0.007844024	No	NA	NA	NA	NA	NA	NA	NA	NA	NA	NA
CHOYP_BRAFLDRAFT_115639.1.1.m.11373	-0.006745232	No	NA	NA	NA	NA	NA	NA	NA	NA	NA	NA
CHOYP_BRAFLDRAFT_115687.1.1.m.4876	0.004064389	No	NA	NA	NA	NA	NA	NA	NA	NA	NA	NA
CHOYP_BRAFLDRAFT_115743.1.1.m.61177	0.000606934	No	NA	NA	NA	NA	NA	NA	NA	NA	NA	NA
CHOYP_BRAFLDRAFT_115771.2.2.m.30817	-0.003119913	No	NA	NA	NA	NA	NA	NA	NA	NA	NA	NA
CHOYP_BRAFLDRAFT_115951.1.1.m.22622	0.006668616	No	NA	NA	NA	NA	NA	NA	NA	NA	NA	NA
CHOYP_BRAFLDRAFT_116041.1.1.m.3962	0.000438508	No	NA	NA	NA	NA	NA	NA	NA	NA	NA	NA
CHOYP_BRAFLDRAFT_116053.1.1.m.63017	-0.01365806	No	NA	NA	NA	NA	NA	NA	NA	NA	NA	NA
CHOYP_BRAFLDRAFT_116088.2.2.m.27531	-0.00698491	No	NA	NA	NA	NA	NA	NA	NA	NA	NA	NA
CHOYP_BRAFLDRAFT_116394.1.1.m.57079	0.000112296	No	NA	NA	NA	NA	NA	NA	NA	NA	NA	NA
CHOYP_BRAFLDRAFT_116913.1.1.m.43886	-0.001077744	No	NA	NA	NA	NA	NA	NA	NA	NA	NA	NA
CHOYP_BRAFLDRAFT_116988.1.3.m.3947	0.017693849	No	NA	NA	NA	NA	NA	NA	NA	NA	NA	NA
CHOYP_BRAFLDRAFT_117028.1.1.m.26596	-0.023276728	No	NA	NA	NA	NA	NA	NA	NA	NA	NA	NA
CHOYP_BRAFLDRAFT_117068.1.1.m.36193	0.000592723	No	NA	NA	NA	NA	NA	NA	NA	NA	NA	NA
CHOYP_BRAFLDRAFT_117083.3.3.m.59001	-0.017714422	No	NA	NA	NA	NA	NA	NA	NA	NA	NA	NA
CHOYP_BRAFLDRAFT_117106.1.1.m.49365	-0.001802772	No	NA	NA	NA	NA	NA	NA	NA	NA	NA	NA
CHOYP_BRAFLDRAFT_117157.1.3.m.7944	-0.016593114	No	NA	NA	NA	NA	NA	NA	NA	NA	NA	NA
CHOYP_BRAFLDRAFT_117158.2.2.m.42430	0.007800224	No	NA	NA	NA	NA	NA	NA	NA	NA	NA	NA
CHOYP_BRAFLDRAFT_117187.2.4.m.3553	0.011647027	No	NA	NA	NA	NA	NA	NA	NA	NA	NA	NA
CHOYP_BRAFLDRAFT_117216.1.1.m.25201	-0.021549269	No	NA	NA	NA	NA	NA	NA	NA	NA	NA	NA
CHOYP_BRAFLDRAFT_117231.1.1.m.4966	-0.005044772	No	NA	NA	NA	NA	NA	NA	NA	NA	NA	NA
CHOYP_BRAFLDRAFT_117263.1.1.m.28027	-0.004881375	No	NA	NA	NA	NA	NA	NA	NA	NA	NA	NA
CHOYP_BRAFLDRAFT_117275.1.1.m.9900	0.004504976	No	NA	NA	NA	NA	NA	NA	NA	NA	NA	NA
CHOYP_BRAFLDRAFT_117282.2.6.m.13259	8.07E-05	No	NA	NA	NA	NA	NA	NA	NA	NA	NA	NA
CHOYP_BRAFLDRAFT_117283.2.2.m.37544	0	No	NA	NA	NA	NA	NA	NA	NA	NA	NA	NA
CHOYP_BRAFLDRAFT_117284.5.7.m.53216	0.004897838	No	NA	NA	NA	NA	NA	NA	NA	NA	NA	NA
CHOYP_BRAFLDRAFT_117292.1.1.m.19637	0.003198806	No	NA	NA	NA	NA	NA	NA	NA	NA	NA	NA
CHOYP_BRAFLDRAFT_117315.1.2.m.7247	0.000650553	No	NA	NA	NA	NA	NA	NA	NA	NA	NA	NA
CHOYP_BRAFLDRAFT_117365.1.2.m.12413	-0.010845032	No	NA	NA	NA	NA	NA	NA	NA	NA	NA	NA
CHOYP_BRAFLDRAFT_117365.2.2.m.31681	-0.023476604	No	NA	NA	NA	NA	NA	NA	NA	NA	NA	NA
CHOYP_BRAFLDRAFT_117560.1.1.m.18467	-0.012871459	No	NA	NA	NA	NA	NA	NA	NA	NA	NA	NA
CHOYP_BRAFLDRAFT_117612.1.1.m.28286	0.000867862	No	NA	NA	NA	NA	NA	NA	NA	NA	NA	NA
CHOYP_BRAFLDRAFT_117629.2.2.m.31330	-0.009045985	No	NA	NA	NA	NA	NA	NA	NA	NA	NA	NA
CHOYP_BRAFLDRAFT_117631.1.1.m.45793	-0.014421517	No	NA	NA	NA	NA	NA	NA	NA	NA	NA	NA
CHOYP_BRAFLDRAFT_117675.1.1.m.33772	0.0164239	No	NA	NA	NA	NA	NA	NA	NA	NA	NA	NA
CHOYP_BRAFLDRAFT_117737.1.1.m.4255	0.007696033	No	NA	NA	NA	NA	NA	NA	NA	NA	NA	NA
CHOYP_BRAFLDRAFT_117750.1.1.m.12162	0.003749988	No	NA	NA	NA	NA	NA	NA	NA	NA	NA	NA
CHOYP_BRAFLDRAFT_117811.1.1.m.27127	0.004440457	No	NA	NA	NA	NA	NA	NA	NA	NA	NA	NA
CHOYP_BRAFLDRAFT_117811.1.1.m.27128	0.016231178	No	NA	NA	NA	NA	NA	NA	NA	NA	NA	NA
CHOYP_BRAFLDRAFT_117821.1.1.m.16201	-0.009847514	No	NA	NA	NA	NA	NA	NA	NA	NA	NA	NA
CHOYP_BRAFLDRAFT_117849.1.3.m.2806	0.004843761	No	NA	NA	NA	NA	NA	NA	NA	NA	NA	NA
CHOYP_BRAFLDRAFT_117849.2.3.m.4489	-0.000854207	No	NA	NA	NA	NA	NA	NA	NA	NA	NA	NA
CHOYP_BRAFLDRAFT_117849.3.3.m.5503	0.006579138	No	NA	NA	NA	NA	NA	NA	NA	NA	NA	NA
CHOYP_BRAFLDRAFT_117858.2.3.m.48274	-0.001328598	No	NA	NA	NA	NA	NA	NA	NA	NA	NA	NA
CHOYP_BRAFLDRAFT_117858.3.3.m.61651	-0.008317297	No	NA	NA	NA	NA	NA	NA	NA	NA	NA	NA
CHOYP_BRAFLDRAFT_117875.1.1.m.48427	-0.000946809	No	NA	NA	NA	NA	NA	NA	NA	NA	NA	NA
CHOYP_BRAFLDRAFT_117937.1.1.m.18686	0.001608052	No	NA	NA	NA	NA	NA	NA	NA	NA	NA	NA
CHOYP_BRAFLDRAFT_117940.1.1.m.59223	0	No	NA	NA	NA	NA	NA	NA	NA	NA	NA	NA
CHOYP_BRAFLDRAFT_117976.1.3.m.22767	-0.005235229	No	NA	NA	NA	NA	NA	NA	NA	NA	NA	NA
CHOYP_BRAFLDRAFT_117976.2.3.m.49156	-0.002403964	No	NA	NA	NA	NA	NA	NA	NA	NA	NA	NA
CHOYP_BRAFLDRAFT_118043.1.1.m.26278	0.0018358	No	NA	NA	NA	NA	NA	NA	NA	NA	NA	NA
CHOYP_BRAFLDRAFT_118054.1.1.m.18488	0.010095177	No	NA	NA	NA	NA	NA	NA	NA	NA	NA	NA
CHOYP_BRAFLDRAFT_118099.2.6.m.3049	-0.004368229	No	NA	NA	NA	NA	NA	NA	NA	NA	NA	NA
CHOYP_BRAFLDRAFT_118099.6.6.m.45150	-0.01376049	No	NA	NA	NA	NA	NA	NA	NA	NA	NA	NA
CHOYP_BRAFLDRAFT_118103.1.1.m.41767	0.00307535	No	NA	NA	NA	NA	NA	NA	NA	NA	NA	NA
CHOYP_BRAFLDRAFT_118108.1.1.m.58962	5.01E-05	No	NA	NA	NA	NA	NA	NA	NA	NA	NA	NA
CHOYP_BRAFLDRAFT_118210.1.1.m.51280	-0.00603356	No	NA	NA	NA	NA	NA	NA	NA	NA	NA	NA
CHOYP_BRAFLDRAFT_118250.1.1.m.11178	0.017072584	No	NA	NA	NA	NA	NA	NA	NA	NA	NA	NA
CHOYP_BRAFLDRAFT_118260.1.1.m.13621	-0.000517374	No	NA	NA	NA	NA	NA	NA	NA	NA	NA	NA
CHOYP_BRAFLDRAFT_118294.2.2.m.15439	-0.001378366	No	NA	NA	NA	NA	NA	NA	NA	NA	NA	NA
CHOYP_BRAFLDRAFT_118310.1.1.m.8287	-0.001014143	No	NA	NA	NA	NA	NA	NA	NA	NA	NA	NA
CHOYP_BRAFLDRAFT_118365.1.1.m.44334	-0.011561065	No	NA	NA	NA	NA	NA	NA	NA	NA	NA	NA
CHOYP_BRAFLDRAFT_118423.1.3.m.29148	-0.001274663	No	NA	NA	NA	NA	NA	NA	NA	NA	NA	NA
CHOYP_BRAFLDRAFT_118423.2.3.m.29362	-0.002655927	No	NA	NA	NA	NA	NA	NA	NA	NA	NA	NA
CHOYP_BRAFLDRAFT_118423.3.3.m.30322	5.40E-05	No	NA	NA	NA	NA	NA	NA	NA	NA	NA	NA
CHOYP_BRAFLDRAFT_118430.2.2.m.44188	0.006942405	No	NA	NA	NA	NA	NA	NA	NA	NA	NA	NA
CHOYP_BRAFLDRAFT_118500.1.1.m.46374	-0.002394756	No	NA	NA	NA	NA	NA	NA	NA	NA	NA	NA
CHOYP_BRAFLDRAFT_118535.3.8.m.35521	0.002590414	No	NA	NA	NA	NA	NA	NA	NA	NA	NA	NA
CHOYP_BRAFLDRAFT_118535.6.8.m.55199	8.48E-05	No	NA	NA	NA	NA	NA	NA	NA	NA	NA	NA
CHOYP_BRAFLDRAFT_118535.8.8.m.61819	-0.005821961	No	NA	NA	NA	NA	NA	NA	NA	NA	NA	NA
CHOYP_BRAFLDRAFT_118545.2.2.m.54585	0.005109875	No	NA	NA	NA	NA	NA	NA	NA	NA	NA	NA
CHOYP_BRAFLDRAFT_118602.2.5.m.17419	0.006516311	No	NA	NA	NA	NA	NA	NA	NA	NA	NA	NA
CHOYP_BRAFLDRAFT_118602.4.5.m.26803	-5.21E-05	No	NA	NA	NA	NA	NA	NA	NA	NA	NA	NA
CHOYP_BRAFLDRAFT_118619.2.2.m.4663	-0.008827374	No	NA	NA	NA	NA	NA	NA	NA	NA	NA	NA
CHOYP_BRAFLDRAFT_118645.1.1.m.30629	-0.010357113	No	NA	NA	NA	NA	NA	NA	NA	NA	NA	NA
CHOYP_BRAFLDRAFT_118680.1.1.m.14225	0.003262649	No	NA	NA	NA	NA	NA	NA	NA	NA	NA	NA
CHOYP_BRAFLDRAFT_118709.2.4.m.41225	0.007545638	No	NA	NA	NA	NA	NA	NA	NA	NA	NA	NA
CHOYP_BRAFLDRAFT_118709.3.4.m.52468	-0.00736914	No	NA	NA	NA	NA	NA	NA	NA	NA	NA	NA
CHOYP_BRAFLDRAFT_118718.1.1.m.14739	0.004446778	No	NA	NA	NA	NA	NA	NA	NA	NA	NA	NA
CHOYP_BRAFLDRAFT_118735.1.1.m.6990	0.016649044	No	NA	NA	NA	NA	NA	NA	NA	NA	NA	NA
CHOYP_BRAFLDRAFT_118736.1.1.m.17458	-0.002981891	No	NA	NA	NA	NA	NA	NA	NA	NA	NA	NA
CHOYP_BRAFLDRAFT_118756.1.2.m.16721	0.006057225	No	NA	NA	NA	NA	NA	NA	NA	NA	NA	NA
CHOYP_BRAFLDRAFT_118772.1.1.m.59465	-0.011078604	No	NA	NA	NA	NA	NA	NA	NA	NA	NA	NA
CHOYP_BRAFLDRAFT_118789.2.3.m.59829	0.001227389	No	NA	NA	NA	NA	NA	NA	NA	NA	NA	NA
CHOYP_BRAFLDRAFT_118790.1.1.m.29970	0.00058169	No	NA	NA	NA	NA	NA	NA	NA	NA	NA	NA
CHOYP_BRAFLDRAFT_118793.1.1.m.20795	0.004550392	No	NA	NA	NA	NA	NA	NA	NA	NA	NA	NA
CHOYP_BRAFLDRAFT_118803.1.1.m.14069	-0.020330837	No	NA	NA	NA	NA	NA	NA	NA	NA	NA	NA
CHOYP_BRAFLDRAFT_118819.1.2.m.29565	-0.007111744	No	NA	NA	NA	NA	NA	NA	NA	NA	NA	NA
CHOYP_BRAFLDRAFT_118961.1.1.m.8363	-0.016682084	No	NA	NA	NA	NA	NA	NA	NA	NA	NA	NA
CHOYP_BRAFLDRAFT_119035.1.3.m.6973	-0.001539073	No	NA	NA	NA	NA	NA	NA	NA	NA	NA	NA
CHOYP_BRAFLDRAFT_119036.1.1.m.18576	-0.02038612	No	NA	NA	NA	NA	NA	NA	NA	NA	NA	NA
CHOYP_BRAFLDRAFT_119350.1.1.m.50169	-0.001498324	No	NA	NA	NA	NA	NA	NA	NA	NA	NA	NA
CHOYP_BRAFLDRAFT_119363.1.1.m.41627	-0.001981068	No	NA	NA	NA	NA	NA	NA	NA	NA	NA	NA
CHOYP_BRAFLDRAFT_119367.1.1.m.59963	0.005755034	No	NA	NA	NA	NA	NA	NA	NA	NA	NA	NA
CHOYP_BRAFLDRAFT_119424.1.1.m.15350	0.0078286	No	NA	NA	NA	NA	NA	NA	NA	NA	NA	NA
CHOYP_BRAFLDRAFT_119484.2.3.m.60445	-0.013190575	No	NA	NA	NA	NA	NA	NA	NA	NA	NA	NA
CHOYP_BRAFLDRAFT_119491.1.1.m.58761	-0.014564155	No	NA	NA	NA	NA	NA	NA	NA	NA	NA	NA
CHOYP_BRAFLDRAFT_119549.1.1.m.56597	-0.008744519	No	NA	NA	NA	NA	NA	NA	NA	NA	NA	NA
CHOYP_BRAFLDRAFT_119616.1.1.m.31670	0.001124177	No	NA	NA	NA	NA	NA	NA	NA	NA	NA	NA
CHOYP_BRAFLDRAFT_119617.1.1.m.50138	0.000108849	No	NA	NA	NA	NA	NA	NA	NA	NA	NA	NA
CHOYP_BRAFLDRAFT_119774.4.4.m.33349	-0.004600954	No	NA	NA	NA	NA	NA	NA	NA	NA	NA	NA
CHOYP_BRAFLDRAFT_119799.1.1.m.23765	0.001934664	No	NA	NA	NA	NA	NA	NA	NA	NA	NA	NA
CHOYP_BRAFLDRAFT_119901.1.1.m.7089	-0.00858998	No	NA	NA	NA	NA	NA	NA	NA	NA	NA	NA
CHOYP_BRAFLDRAFT_119906.1.1.m.45319	0.017903811	No	NA	NA	NA	NA	NA	NA	NA	NA	NA	NA
CHOYP_BRAFLDRAFT_119906.1.1.m.45320	-0.001428064	No	NA	NA	NA	NA	NA	NA	NA	NA	NA	NA
CHOYP_BRAFLDRAFT_119955.1.1.m.16485	-0.004958623	No	NA	NA	NA	NA	NA	NA	NA	NA	NA	NA
CHOYP_BRAFLDRAFT_119982.1.1.m.62398	0.005957686	No	NA	NA	NA	NA	NA	NA	NA	NA	NA	NA
CHOYP_BRAFLDRAFT_120041.1.1.m.6386	-0.011867291	No	NA	NA	NA	NA	NA	NA	NA	NA	NA	NA
CHOYP_BRAFLDRAFT_120058.1.1.m.9895	0.003366364	No	NA	NA	NA	NA	NA	NA	NA	NA	NA	NA
CHOYP_BRAFLDRAFT_120093.2.2.m.51468	0.003003727	No	NA	NA	NA	NA	NA	NA	NA	NA	NA	NA
CHOYP_BRAFLDRAFT_120139.4.5.m.50713	-0.006094343	No	NA	NA	NA	NA	NA	NA	NA	NA	NA	NA
CHOYP_BRAFLDRAFT_120431.1.1.m.49038	0	No	NA	NA	NA	NA	NA	NA	NA	NA	NA	NA
CHOYP_BRAFLDRAFT_120433.1.1.m.66614	-0.017383168	No	NA	NA	NA	NA	NA	NA	NA	NA	NA	NA
CHOYP_BRAFLDRAFT_120586.1.1.m.41856	-0.013267773	No	NA	NA	NA	NA	NA	NA	NA	NA	NA	NA
CHOYP_BRAFLDRAFT_120588.1.1.m.22993	-0.010977817	No	NA	NA	NA	NA	NA	NA	NA	NA	NA	NA
CHOYP_BRAFLDRAFT_120607.1.3.m.8455	-0.005304357	No	NA	NA	NA	NA	NA	NA	NA	NA	NA	NA
CHOYP_BRAFLDRAFT_120767.1.1.m.16005	0.008487989	No	NA	NA	NA	NA	NA	NA	NA	NA	NA	NA
CHOYP_BRAFLDRAFT_120826.1.1.m.56321	0.001019196	No	NA	NA	NA	NA	NA	NA	NA	NA	NA	NA
CHOYP_BRAFLDRAFT_120908.1.1.m.5866	0.000367544	No	NA	NA	NA	NA	NA	NA	NA	NA	NA	NA
CHOYP_BRAFLDRAFT_120923.3.3.m.58916	0.000678596	No	NA	NA	NA	NA	NA	NA	NA	NA	NA	NA
CHOYP_BRAFLDRAFT_120970.1.1.m.63798	-0.009381068	No	NA	NA	NA	NA	NA	NA	NA	NA	NA	NA
CHOYP_BRAFLDRAFT_120990.1.18.m.2376	0.000338674	No	NA	NA	NA	NA	NA	NA	NA	NA	NA	NA
CHOYP_BRAFLDRAFT_120990.10.18.m.51025	-0.006903109	No	NA	NA	NA	NA	NA	NA	NA	NA	NA	NA
CHOYP_BRAFLDRAFT_120993.1.2.m.41307	0.019327346	No	NA	NA	NA	NA	NA	NA	NA	NA	NA	NA
CHOYP_BRAFLDRAFT_121045.1.1.m.55827	-0.009906963	No	NA	NA	NA	NA	NA	NA	NA	NA	NA	NA
CHOYP_BRAFLDRAFT_121105.1.1.m.41883	-0.004162234	No	NA	NA	NA	NA	NA	NA	NA	NA	NA	NA
CHOYP_BRAFLDRAFT_121138.1.1.m.787	0.005378328	No	NA	NA	NA	NA	NA	NA	NA	NA	NA	NA
CHOYP_BRAFLDRAFT_121151.1.1.m.59381	0.005718427	No	NA	NA	NA	NA	NA	NA	NA	NA	NA	NA
CHOYP_BRAFLDRAFT_121259.1.1.m.2411	0.000150518	No	NA	NA	NA	NA	NA	NA	NA	NA	NA	NA
CHOYP_BRAFLDRAFT_121459.1.1.m.21810	0.000317404	No	NA	NA	NA	NA	NA	NA	NA	NA	NA	NA
CHOYP_BRAFLDRAFT_121480.1.1.m.48790	0.007278314	No	NA	NA	NA	NA	NA	NA	NA	NA	NA	NA
CHOYP_BRAFLDRAFT_121507.1.2.m.30603	-0.005800312	No	NA	NA	NA	NA	NA	NA	NA	NA	NA	NA
CHOYP_BRAFLDRAFT_121562.1.1.m.37267	0.001364565	No	NA	NA	NA	NA	NA	NA	NA	NA	NA	NA
CHOYP_BRAFLDRAFT_121562.1.1.m.37268	-0.001360665	No	NA	NA	NA	NA	NA	NA	NA	NA	NA	NA
CHOYP_BRAFLDRAFT_121824.1.1.m.37419	-0.004009509	No	NA	NA	NA	NA	NA	NA	NA	NA	NA	NA
CHOYP_BRAFLDRAFT_121887.1.1.m.59668	0.005869199	No	NA	NA	NA	NA	NA	NA	NA	NA	NA	NA
CHOYP_BRAFLDRAFT_121902.1.1.m.64757	-0.004094872	No	NA	NA	NA	NA	NA	NA	NA	NA	NA	NA
CHOYP_BRAFLDRAFT_121927.1.1.m.47211	-0.002038225	No	NA	NA	NA	NA	NA	NA	NA	NA	NA	NA
CHOYP_BRAFLDRAFT_122018.1.1.m.21774	-0.013255427	No	NA	NA	NA	NA	NA	NA	NA	NA	NA	NA
CHOYP_BRAFLDRAFT_122376.1.1.m.49446	-0.007078272	No	NA	NA	NA	NA	NA	NA	NA	NA	NA	NA
CHOYP_BRAFLDRAFT_122381.3.4.m.23140	0	No	NA	NA	NA	NA	NA	NA	NA	NA	NA	NA
CHOYP_BRAFLDRAFT_122389.1.1.m.15498	-0.005679565	No	NA	NA	NA	NA	NA	NA	NA	NA	NA	NA
CHOYP_BRAFLDRAFT_122422.1.2.m.52874	0.00095816	No	NA	NA	NA	NA	NA	NA	NA	NA	NA	NA
CHOYP_BRAFLDRAFT_122572.1.1.m.29320	-0.012703416	No	NA	NA	NA	NA	NA	NA	NA	NA	NA	NA
CHOYP_BRAFLDRAFT_122634.2.2.m.43678	0.001032585	No	NA	NA	NA	NA	NA	NA	NA	NA	NA	NA
CHOYP_BRAFLDRAFT_122687.1.1.m.47713	-0.01914155	No	NA	NA	NA	NA	NA	NA	NA	NA	NA	NA
CHOYP_BRAFLDRAFT_122791.1.6.m.8640	0.007020492	No	NA	NA	NA	NA	NA	NA	NA	NA	NA	NA
CHOYP_BRAFLDRAFT_122807.1.1.m.3729	-2.65E-05	No	NA	NA	NA	NA	NA	NA	NA	NA	NA	NA
CHOYP_BRAFLDRAFT_122887.1.1.m.62170	0.010630299	No	NA	NA	NA	NA	NA	NA	NA	NA	NA	NA
CHOYP_BRAFLDRAFT_122922.1.1.m.17746	0.006885775	No	NA	NA	NA	NA	NA	NA	NA	NA	NA	NA
CHOYP_BRAFLDRAFT_122927.1.1.m.51870	0.011791164	No	NA	NA	NA	NA	NA	NA	NA	NA	NA	NA
CHOYP_BRAFLDRAFT_122970.1.1.m.52022	-0.018611713	No	NA	NA	NA	NA	NA	NA	NA	NA	NA	NA
CHOYP_BRAFLDRAFT_123087.1.2.m.6329	0.002822212	No	NA	NA	NA	NA	NA	NA	NA	NA	NA	NA
CHOYP_BRAFLDRAFT_123087.2.2.m.27308	0.003310474	No	NA	NA	NA	NA	NA	NA	NA	NA	NA	NA
CHOYP_BRAFLDRAFT_123202.1.1.m.17267	-0.009509241	No	NA	NA	NA	NA	NA	NA	NA	NA	NA	NA
CHOYP_BRAFLDRAFT_123291.1.1.m.11923	0.000394811	No	NA	NA	NA	NA	NA	NA	NA	NA	NA	NA
CHOYP_BRAFLDRAFT_123298.1.1.m.483	-0.004658179	No	NA	NA	NA	NA	NA	NA	NA	NA	NA	NA
CHOYP_BRAFLDRAFT_123304.1.1.m.29231	-0.010836392	No	NA	NA	NA	NA	NA	NA	NA	NA	NA	NA
CHOYP_BRAFLDRAFT_123389.1.1.m.57156	-0.006110408	No	NA	NA	NA	NA	NA	NA	NA	NA	NA	NA
CHOYP_BRAFLDRAFT_123397.1.1.m.42218	0.003923728	No	NA	NA	NA	NA	NA	NA	NA	NA	NA	NA
CHOYP_BRAFLDRAFT_123537.1.2.m.28822	0.029435892	No	NA	NA	NA	NA	NA	NA	NA	NA	NA	NA
CHOYP_BRAFLDRAFT_123537.2.2.m.50531	0.00993514	No	NA	NA	NA	NA	NA	NA	NA	NA	NA	NA
CHOYP_BRAFLDRAFT_123540.1.1.m.10582	-0.021690517	No	NA	NA	NA	NA	NA	NA	NA	NA	NA	NA
CHOYP_BRAFLDRAFT_123636.1.1.m.16162	0.003455561	No	NA	NA	NA	NA	NA	NA	NA	NA	NA	NA
CHOYP_BRAFLDRAFT_123642.2.2.m.55471	0.004742802	No	NA	NA	NA	NA	NA	NA	NA	NA	NA	NA
CHOYP_BRAFLDRAFT_123736.1.1.m.48671	-0.001267762	No	NA	NA	NA	NA	NA	NA	NA	NA	NA	NA
CHOYP_BRAFLDRAFT_123741.1.1.m.31088	0.00100852	No	NA	NA	NA	NA	NA	NA	NA	NA	NA	NA
CHOYP_BRAFLDRAFT_123768.1.1.m.7223	0.005239766	No	NA	NA	NA	NA	NA	NA	NA	NA	NA	NA
CHOYP_BRAFLDRAFT_123909.1.1.m.24337	0.000300752	No	NA	NA	NA	NA	NA	NA	NA	NA	NA	NA
CHOYP_BRAFLDRAFT_123969.1.1.m.15145	-0.001434465	No	NA	NA	NA	NA	NA	NA	NA	NA	NA	NA
CHOYP_BRAFLDRAFT_123986.1.1.m.47284	-0.003742214	No	NA	NA	NA	NA	NA	NA	NA	NA	NA	NA
CHOYP_BRAFLDRAFT_124020.1.1.m.22574	0.001662253	No	NA	NA	NA	NA	NA	NA	NA	NA	NA	NA
CHOYP_BRAFLDRAFT_124027.1.2.m.22812	0.004354305	No	NA	NA	NA	NA	NA	NA	NA	NA	NA	NA
CHOYP_BRAFLDRAFT_124027.2.2.m.50286	-0.019600591	No	NA	NA	NA	NA	NA	NA	NA	NA	NA	NA
CHOYP_BRAFLDRAFT_124064.1.6.m.5120	-0.018855647	No	NA	NA	NA	NA	NA	NA	NA	NA	NA	NA
CHOYP_BRAFLDRAFT_124064.3.6.m.38212	-0.014009331	No	NA	NA	NA	NA	NA	NA	NA	NA	NA	NA
CHOYP_BRAFLDRAFT_124064.5.6.m.41252	0.012555093	No	NA	NA	NA	NA	NA	NA	NA	NA	NA	NA
CHOYP_BRAFLDRAFT_124069.1.1.m.14145	-0.002558549	No	NA	NA	NA	NA	NA	NA	NA	NA	NA	NA
CHOYP_BRAFLDRAFT_124130.2.3.m.30247	-0.008044412	No	NA	NA	NA	NA	NA	NA	NA	NA	NA	NA
CHOYP_BRAFLDRAFT_124233.1.1.m.26105	0.00143035	No	NA	NA	NA	NA	NA	NA	NA	NA	NA	NA
CHOYP_BRAFLDRAFT_124240.1.1.m.8573	0.004205598	No	NA	NA	NA	NA	NA	NA	NA	NA	NA	NA
CHOYP_BRAFLDRAFT_124260.1.1.m.8355	0	No	NA	NA	NA	NA	NA	NA	NA	NA	NA	NA
CHOYP_BRAFLDRAFT_124275.1.1.m.8900	-0.000357948	No	NA	NA	NA	NA	NA	NA	NA	NA	NA	NA
CHOYP_BRAFLDRAFT_124284.1.1.m.33673	0.004503066	No	NA	NA	NA	NA	NA	NA	NA	NA	NA	NA
CHOYP_BRAFLDRAFT_124476.1.4.m.1812	-0.003495501	No	NA	NA	NA	NA	NA	NA	NA	NA	NA	NA
CHOYP_BRAFLDRAFT_124476.3.4.m.48503	0.00139787	No	NA	NA	NA	NA	NA	NA	NA	NA	NA	NA
CHOYP_BRAFLDRAFT_124523.1.1.m.18960	-0.000584542	No	NA	NA	NA	NA	NA	NA	NA	NA	NA	NA
CHOYP_BRAFLDRAFT_124526.1.1.m.25228	0	No	NA	NA	NA	NA	NA	NA	NA	NA	NA	NA
CHOYP_BRAFLDRAFT_124536.1.2.m.10835	-0.00637197	No	NA	NA	NA	NA	NA	NA	NA	NA	NA	NA
CHOYP_BRAFLDRAFT_124611.1.1.m.34341	0.002630675	No	NA	NA	NA	NA	NA	NA	NA	NA	NA	NA
CHOYP_BRAFLDRAFT_124637.1.1.m.26435	-0.011294607	No	NA	NA	NA	NA	NA	NA	NA	NA	NA	NA
CHOYP_BRAFLDRAFT_124675.1.1.m.61945	0.006224434	No	NA	NA	NA	NA	NA	NA	NA	NA	NA	NA
CHOYP_BRAFLDRAFT_124686.1.1.m.18409	0.000791168	No	NA	NA	NA	NA	NA	NA	NA	NA	NA	NA
CHOYP_BRAFLDRAFT_124878.1.1.m.55561	0.011666915	No	NA	NA	NA	NA	NA	NA	NA	NA	NA	NA
CHOYP_BRAFLDRAFT_124950.1.1.m.8139	-0.0061349	No	NA	NA	NA	NA	NA	NA	NA	NA	NA	NA
CHOYP_BRAFLDRAFT_124962.1.1.m.57433	-0.0122873	No	NA	NA	NA	NA	NA	NA	NA	NA	NA	NA
CHOYP_BRAFLDRAFT_124972.1.5.m.3843	0.008162172	No	NA	NA	NA	NA	NA	NA	NA	NA	NA	NA
CHOYP_BRAFLDRAFT_124972.1.5.m.3844	-0.004695436	No	NA	NA	NA	NA	NA	NA	NA	NA	NA	NA
CHOYP_BRAFLDRAFT_124972.2.5.m.4101	-0.003234371	No	NA	NA	NA	NA	NA	NA	NA	NA	NA	NA
CHOYP_BRAFLDRAFT_125037.1.3.m.2939	-0.003817824	No	NA	NA	NA	NA	NA	NA	NA	NA	NA	NA
CHOYP_BRAFLDRAFT_125037.2.3.m.13981	0.003585437	No	NA	NA	NA	NA	NA	NA	NA	NA	NA	NA
CHOYP_BRAFLDRAFT_125073.1.1.m.1752	-0.02190469	No	NA	NA	NA	NA	NA	NA	NA	NA	NA	NA
CHOYP_BRAFLDRAFT_125104.1.1.m.31139	-0.012221639	No	NA	NA	NA	NA	NA	NA	NA	NA	NA	NA
CHOYP_BRAFLDRAFT_125119.1.1.m.57550	-0.000313514	No	NA	NA	NA	NA	NA	NA	NA	NA	NA	NA
CHOYP_BRAFLDRAFT_125234.2.2.m.19033	-0.002072332	No	NA	NA	NA	NA	NA	NA	NA	NA	NA	NA
CHOYP_BRAFLDRAFT_125263.1.9.m.7394	-0.0168359	No	NA	NA	NA	NA	NA	NA	NA	NA	NA	NA
CHOYP_BRAFLDRAFT_125265.2.4.m.18968	-0.009355066	No	NA	NA	NA	NA	NA	NA	NA	NA	NA	NA
CHOYP_BRAFLDRAFT_125270.1.1.m.2429	-0.007089714	No	NA	NA	NA	NA	NA	NA	NA	NA	NA	NA
CHOYP_BRAFLDRAFT_125327.1.1.m.29699	0.001192326	No	NA	NA	NA	NA	NA	NA	NA	NA	NA	NA
CHOYP_BRAFLDRAFT_125356.3.3.m.35009	-0.019251529	No	NA	NA	NA	NA	NA	NA	NA	NA	NA	NA
CHOYP_BRAFLDRAFT_125389.1.1.m.62938	-0.00088843	No	NA	NA	NA	NA	NA	NA	NA	NA	NA	NA
CHOYP_BRAFLDRAFT_125403.1.1.m.30476	-0.011672437	No	NA	NA	NA	NA	NA	NA	NA	NA	NA	NA
CHOYP_BRAFLDRAFT_125405.1.1.m.5741	0.008607018	No	NA	NA	NA	NA	NA	NA	NA	NA	NA	NA
CHOYP_BRAFLDRAFT_125481.1.1.m.4369	-0.000801187	No	NA	NA	NA	NA	NA	NA	NA	NA	NA	NA
CHOYP_BRAFLDRAFT_125501.1.1.m.30916	-0.004210366	No	NA	NA	NA	NA	NA	NA	NA	NA	NA	NA
CHOYP_BRAFLDRAFT_125516.1.1.m.13150	0.008185274	No	NA	NA	NA	NA	NA	NA	NA	NA	NA	NA
CHOYP_BRAFLDRAFT_125550.1.5.m.9080	-0.011072852	No	NA	NA	NA	NA	NA	NA	NA	NA	NA	NA
CHOYP_BRAFLDRAFT_125634.1.1.m.14767	0.000708448	No	NA	NA	NA	NA	NA	NA	NA	NA	NA	NA
CHOYP_BRAFLDRAFT_125658.1.1.m.27104	0.008507819	No	NA	NA	NA	NA	NA	NA	NA	NA	NA	NA
CHOYP_BRAFLDRAFT_125670.1.1.m.9555	-0.00384986	No	NA	NA	NA	NA	NA	NA	NA	NA	NA	NA
CHOYP_BRAFLDRAFT_125701.1.3.m.18477	-0.001105067	No	NA	NA	NA	NA	NA	NA	NA	NA	NA	NA
CHOYP_BRAFLDRAFT_125724.1.1.m.30781	0.012710827	No	NA	NA	NA	NA	NA	NA	NA	NA	NA	NA
CHOYP_BRAFLDRAFT_125729.1.1.m.50316	-0.015121684	No	NA	NA	NA	NA	NA	NA	NA	NA	NA	NA
CHOYP_BRAFLDRAFT_125731.1.1.m.6261	0.002106119	No	NA	NA	NA	NA	NA	NA	NA	NA	NA	NA
CHOYP_BRAFLDRAFT_125735.1.3.m.26333	-0.014616017	No	NA	NA	NA	NA	NA	NA	NA	NA	NA	NA
CHOYP_BRAFLDRAFT_125780.1.1.m.60450	-0.001570503	No	NA	NA	NA	NA	NA	NA	NA	NA	NA	NA
CHOYP_BRAFLDRAFT_125840.1.1.m.58396	0.001535161	No	NA	NA	NA	NA	NA	NA	NA	NA	NA	NA
CHOYP_BRAFLDRAFT_125880.1.3.m.7081	-0.003269566	No	NA	NA	NA	NA	NA	NA	NA	NA	NA	NA
CHOYP_BRAFLDRAFT_125880.3.3.m.26918	-0.017475671	No	NA	NA	NA	NA	NA	NA	NA	NA	NA	NA
CHOYP_BRAFLDRAFT_125998.1.1.m.63211	-0.012851672	No	NA	NA	NA	NA	NA	NA	NA	NA	NA	NA
CHOYP_BRAFLDRAFT_125999.1.1.m.24819	0.01951756	No	NA	NA	NA	NA	NA	NA	NA	NA	NA	NA
CHOYP_BRAFLDRAFT_126058.1.1.m.1201	0	No	NA	NA	NA	NA	NA	NA	NA	NA	NA	NA
CHOYP_BRAFLDRAFT_126152.2.2.m.42694	0.004135627	No	NA	NA	NA	NA	NA	NA	NA	NA	NA	NA
CHOYP_BRAFLDRAFT_126227.1.1.m.24340	-0.009971051	No	NA	NA	NA	NA	NA	NA	NA	NA	NA	NA
CHOYP_BRAFLDRAFT_126338.1.1.m.59058	-0.005865819	No	NA	NA	NA	NA	NA	NA	NA	NA	NA	NA
CHOYP_BRAFLDRAFT_126352.2.2.m.64882	-0.024575268	No	NA	NA	NA	NA	NA	NA	NA	NA	NA	NA
CHOYP_BRAFLDRAFT_126371.3.3.m.66053	0.001315848	No	NA	NA	NA	NA	NA	NA	NA	NA	NA	NA
CHOYP_BRAFLDRAFT_126378.2.2.m.11826	-0.004645276	No	NA	NA	NA	NA	NA	NA	NA	NA	NA	NA
CHOYP_BRAFLDRAFT_126379.1.3.m.5102	0	No	NA	NA	NA	NA	NA	NA	NA	NA	NA	NA
CHOYP_BRAFLDRAFT_126411.1.1.m.49664	0.003000604	No	NA	NA	NA	NA	NA	NA	NA	NA	NA	NA
CHOYP_BRAFLDRAFT_126506.1.1.m.60629	-0.0098919	No	NA	NA	NA	NA	NA	NA	NA	NA	NA	NA
CHOYP_BRAFLDRAFT_126555.2.6.m.5075	-0.004268428	No	NA	NA	NA	NA	NA	NA	NA	NA	NA	NA
CHOYP_BRAFLDRAFT_126555.6.6.m.54234	-0.007315928	No	NA	NA	NA	NA	NA	NA	NA	NA	NA	NA
CHOYP_BRAFLDRAFT_126596.1.1.m.64385	-0.004990387	No	NA	NA	NA	NA	NA	NA	NA	NA	NA	NA
CHOYP_BRAFLDRAFT_126603.1.1.m.31078	-0.000200148	No	NA	NA	NA	NA	NA	NA	NA	NA	NA	NA
CHOYP_BRAFLDRAFT_126700.1.2.m.17811	8.44E-05	No	NA	NA	NA	NA	NA	NA	NA	NA	NA	NA
CHOYP_BRAFLDRAFT_126756.1.1.m.29611	-0.009535529	No	NA	NA	NA	NA	NA	NA	NA	NA	NA	NA
CHOYP_BRAFLDRAFT_126767.1.3.m.6394	-0.002894629	No	NA	NA	NA	NA	NA	NA	NA	NA	NA	NA
CHOYP_BRAFLDRAFT_126822.1.1.m.14626	-0.001452714	No	NA	NA	NA	NA	NA	NA	NA	NA	NA	NA
CHOYP_BRAFLDRAFT_126826.1.1.m.14796	2.79E-05	No	NA	NA	NA	NA	NA	NA	NA	NA	NA	NA
CHOYP_BRAFLDRAFT_126856.1.3.m.24519	-0.013162992	No	NA	NA	NA	NA	NA	NA	NA	NA	NA	NA
CHOYP_BRAFLDRAFT_126856.2.3.m.30577	-0.00089487	No	NA	NA	NA	NA	NA	NA	NA	NA	NA	NA
CHOYP_BRAFLDRAFT_126923.1.1.m.5580	-0.014462911	No	NA	NA	NA	NA	NA	NA	NA	NA	NA	NA
CHOYP_BRAFLDRAFT_126943.1.3.m.6839	-0.006914965	No	NA	NA	NA	NA	NA	NA	NA	NA	NA	NA
CHOYP_BRAFLDRAFT_127028.1.1.m.18415	0.001789513	No	NA	NA	NA	NA	NA	NA	NA	NA	NA	NA
CHOYP_BRAFLDRAFT_127065.1.7.m.4586	-0.016875317	No	NA	NA	NA	NA	NA	NA	NA	NA	NA	NA
CHOYP_BRAFLDRAFT_127065.2.7.m.5835	0.001874014	No	NA	NA	NA	NA	NA	NA	NA	NA	NA	NA
CHOYP_BRAFLDRAFT_127065.3.7.m.15669	0.001148057	No	NA	NA	NA	NA	NA	NA	NA	NA	NA	NA
CHOYP_BRAFLDRAFT_127065.4.7.m.28277	-0.010455277	No	NA	NA	NA	NA	NA	NA	NA	NA	NA	NA
CHOYP_BRAFLDRAFT_127065.6.7.m.30727	-0.010785559	No	NA	NA	NA	NA	NA	NA	NA	NA	NA	NA
CHOYP_BRAFLDRAFT_127065.7.7.m.57708	-0.001269279	No	NA	NA	NA	NA	NA	NA	NA	NA	NA	NA
CHOYP_BRAFLDRAFT_127100.1.2.m.2218	-0.001192303	No	NA	NA	NA	NA	NA	NA	NA	NA	NA	NA
CHOYP_BRAFLDRAFT_127100.2.2.m.42594	0.001113121	No	NA	NA	NA	NA	NA	NA	NA	NA	NA	NA
CHOYP_BRAFLDRAFT_127105.1.1.m.21922	-0.000251613	No	NA	NA	NA	NA	NA	NA	NA	NA	NA	NA
CHOYP_BRAFLDRAFT_127252.1.1.m.16242	-0.002169662	No	NA	NA	NA	NA	NA	NA	NA	NA	NA	NA
CHOYP_BRAFLDRAFT_127356.1.2.m.8691	0.002461588	No	NA	NA	NA	NA	NA	NA	NA	NA	NA	NA
CHOYP_BRAFLDRAFT_127466.1.1.m.62415	-0.004406988	No	NA	NA	NA	NA	NA	NA	NA	NA	NA	NA
CHOYP_BRAFLDRAFT_127486.1.1.m.57687	0	No	NA	NA	NA	NA	NA	NA	NA	NA	NA	NA
CHOYP_BRAFLDRAFT_127497.1.1.m.35445	-0.002193551	No	NA	NA	NA	NA	NA	NA	NA	NA	NA	NA
CHOYP_BRAFLDRAFT_127510.1.1.m.48935	-0.01258757	No	NA	NA	NA	NA	NA	NA	NA	NA	NA	NA
CHOYP_BRAFLDRAFT_127851.1.1.m.10499	-0.000355288	No	NA	NA	NA	NA	NA	NA	NA	NA	NA	NA
CHOYP_BRAFLDRAFT_128029.1.1.m.63515	0.007584939	No	NA	NA	NA	NA	NA	NA	NA	NA	NA	NA
CHOYP_BRAFLDRAFT_128033.2.2.m.54293	-0.017673903	No	NA	NA	NA	NA	NA	NA	NA	NA	NA	NA
CHOYP_BRAFLDRAFT_128100.1.1.m.10153	-0.003558655	No	NA	NA	NA	NA	NA	NA	NA	NA	NA	NA
CHOYP_BRAFLDRAFT_128129.1.1.m.63237	-0.002738781	No	NA	NA	NA	NA	NA	NA	NA	NA	NA	NA
CHOYP_BRAFLDRAFT_128345.1.1.m.9897	-0.00636472	No	NA	NA	NA	NA	NA	NA	NA	NA	NA	NA
CHOYP_BRAFLDRAFT_128432.1.1.m.8945	0.014233833	No	NA	NA	NA	NA	NA	NA	NA	NA	NA	NA
CHOYP_BRAFLDRAFT_128459.1.3.m.21899	-0.007548443	No	NA	NA	NA	NA	NA	NA	NA	NA	NA	NA
CHOYP_BRAFLDRAFT_128460.1.2.m.7232	0.002520624	No	NA	NA	NA	NA	NA	NA	NA	NA	NA	NA
CHOYP_BRAFLDRAFT_128562.2.4.m.33663	-0.012344934	No	NA	NA	NA	NA	NA	NA	NA	NA	NA	NA
CHOYP_BRAFLDRAFT_128749.1.1.m.56605	-0.002188834	No	NA	NA	NA	NA	NA	NA	NA	NA	NA	NA
CHOYP_BRAFLDRAFT_128799.1.1.m.29183	-0.006565373	No	NA	NA	NA	NA	NA	NA	NA	NA	NA	NA
CHOYP_BRAFLDRAFT_128825.1.1.m.10785	-0.009206336	No	NA	NA	NA	NA	NA	NA	NA	NA	NA	NA
CHOYP_BRAFLDRAFT_128828.1.2.m.7356	-0.005728503	No	NA	NA	NA	NA	NA	NA	NA	NA	NA	NA
CHOYP_BRAFLDRAFT_128878.1.1.m.42339	-0.000298894	No	NA	NA	NA	NA	NA	NA	NA	NA	NA	NA
CHOYP_BRAFLDRAFT_128887.2.2.m.46965	-0.016418122	No	NA	NA	NA	NA	NA	NA	NA	NA	NA	NA
CHOYP_BRAFLDRAFT_128944.1.2.m.19981	0.000390656	No	NA	NA	NA	NA	NA	NA	NA	NA	NA	NA
CHOYP_BRAFLDRAFT_129004.15.15.m.60150	-0.02269062	No	NA	NA	NA	NA	NA	NA	NA	NA	NA	NA
CHOYP_BRAFLDRAFT_129034.1.1.m.17626	0.000354393	No	NA	NA	NA	NA	NA	NA	NA	NA	NA	NA
CHOYP_BRAFLDRAFT_129048.1.1.m.1769	0.023248317	No	NA	NA	NA	NA	NA	NA	NA	NA	NA	NA
CHOYP_BRAFLDRAFT_129063.1.1.m.15419	0.000368507	No	NA	NA	NA	NA	NA	NA	NA	NA	NA	NA
CHOYP_BRAFLDRAFT_129074.1.1.m.25032	-0.006091897	No	NA	NA	NA	NA	NA	NA	NA	NA	NA	NA
CHOYP_BRAFLDRAFT_129108.1.2.m.2456	-0.023000908	No	NA	NA	NA	NA	NA	NA	NA	NA	NA	NA
CHOYP_BRAFLDRAFT_129234.1.1.m.10468	-0.000335281	No	NA	NA	NA	NA	NA	NA	NA	NA	NA	NA
CHOYP_BRAFLDRAFT_129259.1.1.m.9267	0.001723122	No	NA	NA	NA	NA	NA	NA	NA	NA	NA	NA
CHOYP_BRAFLDRAFT_129513.1.1.m.51276	-0.000822707	No	NA	NA	NA	NA	NA	NA	NA	NA	NA	NA
CHOYP_BRAFLDRAFT_129759.2.2.m.30082	-0.013034171	No	NA	NA	NA	NA	NA	NA	NA	NA	NA	NA
CHOYP_BRAFLDRAFT_129885.1.2.m.24564	-0.000561793	No	NA	NA	NA	NA	NA	NA	NA	NA	NA	NA
CHOYP_BRAFLDRAFT_129885.2.2.m.34895	0.006535945	No	NA	NA	NA	NA	NA	NA	NA	NA	NA	NA
CHOYP_BRAFLDRAFT_129914.1.3.m.8213	-0.007646869	No	NA	NA	NA	NA	NA	NA	NA	NA	NA	NA
CHOYP_BRAFLDRAFT_129932.1.1.m.30332	-0.013487504	No	NA	NA	NA	NA	NA	NA	NA	NA	NA	NA
CHOYP_BRAFLDRAFT_129967.1.4.m.4020	-0.003229145	No	NA	NA	NA	NA	NA	NA	NA	NA	NA	NA
CHOYP_BRAFLDRAFT_129967.3.4.m.41916	0.003084391	No	NA	NA	NA	NA	NA	NA	NA	NA	NA	NA
CHOYP_BRAFLDRAFT_129967.4.4.m.64315	0.007688861	No	NA	NA	NA	NA	NA	NA	NA	NA	NA	NA
CHOYP_BRAFLDRAFT_130097.1.1.m.12458	-0.002630961	No	NA	NA	NA	NA	NA	NA	NA	NA	NA	NA
CHOYP_BRAFLDRAFT_130131.1.1.m.11020	-0.004318663	No	NA	NA	NA	NA	NA	NA	NA	NA	NA	NA
CHOYP_BRAFLDRAFT_130395.1.1.m.38394	0.007221238	No	NA	NA	NA	NA	NA	NA	NA	NA	NA	NA
CHOYP_BRAFLDRAFT_130685.1.1.m.63499	0.00015165	No	NA	NA	NA	NA	NA	NA	NA	NA	NA	NA
CHOYP_BRAFLDRAFT_130809.1.1.m.5127	0.001354065	No	NA	NA	NA	NA	NA	NA	NA	NA	NA	NA
CHOYP_BRAFLDRAFT_130974.1.1.m.28374	-0.000573443	No	NA	NA	NA	NA	NA	NA	NA	NA	NA	NA
CHOYP_BRAFLDRAFT_131134.3.3.m.16643	-0.005504566	No	NA	NA	NA	NA	NA	NA	NA	NA	NA	NA
CHOYP_BRAFLDRAFT_131151.3.4.m.57848	-0.000619543	No	NA	NA	NA	NA	NA	NA	NA	NA	NA	NA
CHOYP_BRAFLDRAFT_131151.4.4.m.58019	-0.011139979	No	NA	NA	NA	NA	NA	NA	NA	NA	NA	NA
CHOYP_BRAFLDRAFT_131216.1.1.m.8822	-0.005302219	No	NA	NA	NA	NA	NA	NA	NA	NA	NA	NA
CHOYP_BRAFLDRAFT_131227.1.1.m.24973	-0.008568593	No	NA	NA	NA	NA	NA	NA	NA	NA	NA	NA
CHOYP_BRAFLDRAFT_131414.1.1.m.9300	0.014540797	No	NA	NA	NA	NA	NA	NA	NA	NA	NA	NA
CHOYP_BRAFLDRAFT_131608.1.1.m.44249	0.014544948	No	NA	NA	NA	NA	NA	NA	NA	NA	NA	NA
CHOYP_BRAFLDRAFT_131621.1.1.m.56341	-6.56E-05	No	NA	NA	NA	NA	NA	NA	NA	NA	NA	NA
CHOYP_BRAFLDRAFT_131834.1.1.m.29489	-0.024879973	No	NA	NA	NA	NA	NA	NA	NA	NA	NA	NA
CHOYP_BRAFLDRAFT_132233.1.4.m.13687	0.000578481	No	NA	NA	NA	NA	NA	NA	NA	NA	NA	NA
CHOYP_BRAFLDRAFT_132336.1.1.m.26677	-0.017904742	No	NA	NA	NA	NA	NA	NA	NA	NA	NA	NA
CHOYP_BRAFLDRAFT_132957.1.1.m.51287	0.000357154	No	NA	NA	NA	NA	NA	NA	NA	NA	NA	NA
CHOYP_BRAFLDRAFT_133135.1.1.m.18788	-0.007799077	No	NA	NA	NA	NA	NA	NA	NA	NA	NA	NA
CHOYP_BRAFLDRAFT_136434.1.1.m.33244	0.014260921	No	NA	NA	NA	NA	NA	NA	NA	NA	NA	NA
CHOYP_BRAFLDRAFT_140951.1.1.m.40225	0.028963801	No	NA	NA	NA	NA	NA	NA	NA	NA	NA	NA
CHOYP_BRAFLDRAFT_150340.1.4.m.7435	0.021781301	No	NA	NA	NA	NA	NA	NA	NA	NA	NA	NA
CHOYP_BRAFLDRAFT_151236.1.1.m.30653	-0.018732739	No	NA	NA	NA	NA	NA	NA	NA	NA	NA	NA
CHOYP_BRAFLDRAFT_153908.1.2.m.1377	-0.000122445	No	NA	NA	NA	NA	NA	NA	NA	NA	NA	NA
CHOYP_BRAFLDRAFT_154839.1.1.m.13878	-0.003820817	No	NA	NA	NA	NA	NA	NA	NA	NA	NA	NA
CHOYP_BRAFLDRAFT_161161.1.1.m.39447	-0.010362884	No	NA	NA	NA	NA	NA	NA	NA	NA	NA	NA
CHOYP_BRAFLDRAFT_165799.1.1.m.33332	0.000146192	No	NA	NA	NA	NA	NA	NA	NA	NA	NA	NA
CHOYP_BRAFLDRAFT_194931.1.1.m.46966	-0.014603453	No	NA	NA	NA	NA	NA	NA	NA	NA	NA	NA
CHOYP_BRAFLDRAFT_199108.1.2.m.24078	0.001570341	No	NA	NA	NA	NA	NA	NA	NA	NA	NA	NA
CHOYP_BRAFLDRAFT_199346.1.3.m.11369	0.007398244	No	NA	NA	NA	NA	NA	NA	NA	NA	NA	NA
CHOYP_BRAFLDRAFT_200206.1.1.m.35419	0.001193962	No	NA	NA	NA	NA	NA	NA	NA	NA	NA	NA
CHOYP_BRAFLDRAFT_200527.1.1.m.601	0.009378375	No	NA	NA	NA	NA	NA	NA	NA	NA	NA	NA
CHOYP_BRAFLDRAFT_201924.1.1.m.30855	-0.014033685	No	NA	NA	NA	NA	NA	NA	NA	NA	NA	NA
CHOYP_BRAFLDRAFT_202318.1.1.m.4330	0.003449694	No	NA	NA	NA	NA	NA	NA	NA	NA	NA	NA
CHOYP_BRAFLDRAFT_202721.1.2.m.18687	0.013376479	No	NA	NA	NA	NA	NA	NA	NA	NA	NA	NA
CHOYP_BRAFLDRAFT_202783.1.2.m.21505	0.020127997	No	NA	NA	NA	NA	NA	NA	NA	NA	NA	NA
CHOYP_BRAFLDRAFT_203026.1.1.m.61263	0.000108892	No	NA	NA	NA	NA	NA	NA	NA	NA	NA	NA
CHOYP_BRAFLDRAFT_203057.1.1.m.47437	0.000733452	No	NA	NA	NA	NA	NA	NA	NA	NA	NA	NA
CHOYP_BRAFLDRAFT_203393.1.2.m.16760	-0.013085283	No	NA	NA	NA	NA	NA	NA	NA	NA	NA	NA
CHOYP_BRAFLDRAFT_203655.1.2.m.10	-0.020455387	No	NA	NA	NA	NA	NA	NA	NA	NA	NA	NA
CHOYP_BRAFLDRAFT_203655.2.2.m.20185	0.002709283	No	NA	NA	NA	NA	NA	NA	NA	NA	NA	NA
CHOYP_BRAFLDRAFT_204357.1.1.m.62329	0.003158236	No	NA	NA	NA	NA	NA	NA	NA	NA	NA	NA
CHOYP_BRAFLDRAFT_204501.1.1.m.910	-0.004258882	No	NA	NA	NA	NA	NA	NA	NA	NA	NA	NA
CHOYP_BRAFLDRAFT_204736.1.2.m.27864	0.004370672	No	NA	NA	NA	NA	NA	NA	NA	NA	NA	NA
CHOYP_BRAFLDRAFT_204736.2.2.m.63327	0.001794104	No	NA	NA	NA	NA	NA	NA	NA	NA	NA	NA
CHOYP_BRAFLDRAFT_204871.1.1.m.66069	-0.002468491	No	NA	NA	NA	NA	NA	NA	NA	NA	NA	NA
CHOYP_BRAFLDRAFT_204923.1.2.m.1690	-0.005171716	No	NA	NA	NA	NA	NA	NA	NA	NA	NA	NA
CHOYP_BRAFLDRAFT_205095.2.2.m.62915	-0.000579339	No	NA	NA	NA	NA	NA	NA	NA	NA	NA	NA
CHOYP_BRAFLDRAFT_206799.1.23.m.3242	-0.008967819	No	NA	NA	NA	NA	NA	NA	NA	NA	NA	NA
CHOYP_BRAFLDRAFT_206907.11.11.m.60961	0.001793642	No	NA	NA	NA	NA	NA	NA	NA	NA	NA	NA
CHOYP_BRAFLDRAFT_206907.5.11.m.19273	-0.002897904	No	NA	NA	NA	NA	NA	NA	NA	NA	NA	NA
CHOYP_BRAFLDRAFT_206907.6.11.m.30690	0.001467091	No	NA	NA	NA	NA	NA	NA	NA	NA	NA	NA
CHOYP_BRAFLDRAFT_208090.1.1.m.45354	0.00084293	No	NA	NA	NA	NA	NA	NA	NA	NA	NA	NA
CHOYP_BRAFLDRAFT_208117.3.3.m.56788	-0.01249433	No	NA	NA	NA	NA	NA	NA	NA	NA	NA	NA
CHOYP_BRAFLDRAFT_208160.1.2.m.4498	-0.00099834	No	NA	NA	NA	NA	NA	NA	NA	NA	NA	NA
CHOYP_BRAFLDRAFT_208197.18.21.m.59194	-0.007629762	No	NA	NA	NA	NA	NA	NA	NA	NA	NA	NA
CHOYP_BRAFLDRAFT_208197.5.21.m.21756	0.00792747	No	NA	NA	NA	NA	NA	NA	NA	NA	NA	NA
CHOYP_BRAFLDRAFT_208293.10.20.m.53518	0.004378995	No	NA	NA	NA	NA	NA	NA	NA	NA	NA	NA
CHOYP_BRAFLDRAFT_208293.6.20.m.36168	-0.017593411	No	NA	NA	NA	NA	NA	NA	NA	NA	NA	NA
CHOYP_BRAFLDRAFT_208436.1.32.m.14239	-0.010296539	No	NA	NA	NA	NA	NA	NA	NA	NA	NA	NA
CHOYP_BRAFLDRAFT_208436.11.32.m.42955	-0.015468364	No	NA	NA	NA	NA	NA	NA	NA	NA	NA	NA
CHOYP_BRAFLDRAFT_208436.18.32.m.58763	0.000678747	No	NA	NA	NA	NA	NA	NA	NA	NA	NA	NA
CHOYP_BRAFLDRAFT_208436.22.32.m.59131	0.000827336	No	NA	NA	NA	NA	NA	NA	NA	NA	NA	NA
CHOYP_BRAFLDRAFT_208436.25.32.m.60144	-0.022358473	No	NA	NA	NA	NA	NA	NA	NA	NA	NA	NA
CHOYP_BRAFLDRAFT_208436.27.32.m.61232	0.008557006	No	NA	NA	NA	NA	NA	NA	NA	NA	NA	NA
CHOYP_BRAFLDRAFT_208436.29.32.m.61624	-0.007750365	No	NA	NA	NA	NA	NA	NA	NA	NA	NA	NA
CHOYP_BRAFLDRAFT_208436.30.32.m.61782	-0.011986028	No	NA	NA	NA	NA	NA	NA	NA	NA	NA	NA
CHOYP_BRAFLDRAFT_208436.4.32.m.22687	0.007074807	No	NA	NA	NA	NA	NA	NA	NA	NA	NA	NA
CHOYP_BRAFLDRAFT_208436.4.32.m.22689	-0.01638536	No	NA	NA	NA	NA	NA	NA	NA	NA	NA	NA
CHOYP_BRAFLDRAFT_208436.8.32.m.36574	-0.006546334	No	NA	NA	NA	NA	NA	NA	NA	NA	NA	NA
CHOYP_BRAFLDRAFT_208819.1.1.m.61941	0.001544731	No	NA	NA	NA	NA	NA	NA	NA	NA	NA	NA
CHOYP_BRAFLDRAFT_208819.1.1.m.61942	-0.010488919	No	NA	NA	NA	NA	NA	NA	NA	NA	NA	NA
CHOYP_BRAFLDRAFT_209304.2.2.m.63768	0.00845699	No	NA	NA	NA	NA	NA	NA	NA	NA	NA	NA
CHOYP_BRAFLDRAFT_209933.1.1.m.29283	0.020336376	No	NA	NA	NA	NA	NA	NA	NA	NA	NA	NA
CHOYP_BRAFLDRAFT_210874.1.1.m.28596	0.004951291	No	NA	NA	NA	NA	NA	NA	NA	NA	NA	NA
CHOYP_BRAFLDRAFT_211853.1.1.m.18681	-0.003077599	No	NA	NA	NA	NA	NA	NA	NA	NA	NA	NA
CHOYP_BRAFLDRAFT_212086.1.11.m.20083	-0.013559202	No	NA	NA	NA	NA	NA	NA	NA	NA	NA	NA
CHOYP_BRAFLDRAFT_212086.9.11.m.60590	-0.017877513	No	NA	NA	NA	NA	NA	NA	NA	NA	NA	NA
CHOYP_BRAFLDRAFT_212438.1.1.m.29117	-0.015857148	No	NA	NA	NA	NA	NA	NA	NA	NA	NA	NA
CHOYP_BRAFLDRAFT_214346.1.1.m.56462	-0.01779593	No	NA	NA	NA	NA	NA	NA	NA	NA	NA	NA
CHOYP_BRAFLDRAFT_214348.1.2.m.42797	0.00434674	No	NA	NA	NA	NA	NA	NA	NA	NA	NA	NA
CHOYP_BRAFLDRAFT_214348.2.2.m.59996	0.000301323	No	NA	NA	NA	NA	NA	NA	NA	NA	NA	NA
CHOYP_BRAFLDRAFT_214790.1.1.m.15955	-0.00722264	No	NA	NA	NA	NA	NA	NA	NA	NA	NA	NA
CHOYP_BRAFLDRAFT_215087.1.1.m.66618	0.002465619	No	NA	NA	NA	NA	NA	NA	NA	NA	NA	NA
CHOYP_BRAFLDRAFT_215208.1.1.m.40012	-0.009131239	No	NA	NA	NA	NA	NA	NA	NA	NA	NA	NA
CHOYP_BRAFLDRAFT_215283.1.1.m.1467	0.001311827	No	NA	NA	NA	NA	NA	NA	NA	NA	NA	NA
CHOYP_BRAFLDRAFT_215361.1.1.m.55455	0.001037162	No	NA	NA	NA	NA	NA	NA	NA	NA	NA	NA
CHOYP_BRAFLDRAFT_215413.1.1.m.2004	0.012465257	No	NA	NA	NA	NA	NA	NA	NA	NA	NA	NA
CHOYP_BRAFLDRAFT_215789.1.1.m.60401	-0.00680456	No	NA	NA	NA	NA	NA	NA	NA	NA	NA	NA
CHOYP_BRAFLDRAFT_215789.1.1.m.60405	-0.005813898	No	NA	NA	NA	NA	NA	NA	NA	NA	NA	NA
CHOYP_BRAFLDRAFT_216204.1.1.m.30654	-0.002387234	No	NA	NA	NA	NA	NA	NA	NA	NA	NA	NA
CHOYP_BRAFLDRAFT_216893.1.1.m.18940	-0.008899582	No	NA	NA	NA	NA	NA	NA	NA	NA	NA	NA
CHOYP_BRAFLDRAFT_217332.2.2.m.51240	0.010263351	No	NA	NA	NA	NA	NA	NA	NA	NA	NA	NA
CHOYP_BRAFLDRAFT_217424.2.2.m.44576	0.00759991	No	NA	NA	NA	NA	NA	NA	NA	NA	NA	NA
CHOYP_BRAFLDRAFT_217516.1.1.m.18628	-0.003011381	No	NA	NA	NA	NA	NA	NA	NA	NA	NA	NA
CHOYP_BRAFLDRAFT_218889.2.2.m.58058	-0.004117109	No	NA	NA	NA	NA	NA	NA	NA	NA	NA	NA
CHOYP_BRAFLDRAFT_219059.1.1.m.40577	0.007215521	No	NA	NA	NA	NA	NA	NA	NA	NA	NA	NA
CHOYP_BRAFLDRAFT_219059.1.1.m.40578	0.01624903	No	NA	NA	NA	NA	NA	NA	NA	NA	NA	NA
CHOYP_BRAFLDRAFT_219160.1.1.m.58567	0.000647228	No	NA	NA	NA	NA	NA	NA	NA	NA	NA	NA
CHOYP_BRAFLDRAFT_220284.1.1.m.29545	0.002628247	No	NA	NA	NA	NA	NA	NA	NA	NA	NA	NA
CHOYP_BRAFLDRAFT_221105.1.2.m.172	0.013380843	No	NA	NA	NA	NA	NA	NA	NA	NA	NA	NA
CHOYP_BRAFLDRAFT_221105.2.2.m.18318	0.009485268	No	NA	NA	NA	NA	NA	NA	NA	NA	NA	NA
CHOYP_BRAFLDRAFT_221115.1.1.m.28512	0.004451217	No	NA	NA	NA	NA	NA	NA	NA	NA	NA	NA
CHOYP_BRAFLDRAFT_221294.2.2.m.52722	0	No	NA	NA	NA	NA	NA	NA	NA	NA	NA	NA
CHOYP_BRAFLDRAFT_221898.1.2.m.28353	-0.003406735	No	NA	NA	NA	NA	NA	NA	NA	NA	NA	NA
CHOYP_BRAFLDRAFT_223290.2.2.m.30918	-0.008077918	No	NA	NA	NA	NA	NA	NA	NA	NA	NA	NA
CHOYP_BRAFLDRAFT_223429.1.2.m.30136	-0.005173622	No	NA	NA	NA	NA	NA	NA	NA	NA	NA	NA
CHOYP_BRAFLDRAFT_223429.2.2.m.38659	0.001456458	No	NA	NA	NA	NA	NA	NA	NA	NA	NA	NA
CHOYP_BRAFLDRAFT_223476.1.1.m.30983	0.00491583	No	NA	NA	NA	NA	NA	NA	NA	NA	NA	NA
CHOYP_BRAFLDRAFT_223573.1.1.m.4526	0.010952685	No	NA	NA	NA	NA	NA	NA	NA	NA	NA	NA
CHOYP_BRAFLDRAFT_223623.1.1.m.11202	0.004168493	No	NA	NA	NA	NA	NA	NA	NA	NA	NA	NA
CHOYP_BRAFLDRAFT_223894.1.1.m.7024	-0.002975395	No	NA	NA	NA	NA	NA	NA	NA	NA	NA	NA
CHOYP_BRAFLDRAFT_224325.1.3.m.26136	0.012444247	No	NA	NA	NA	NA	NA	NA	NA	NA	NA	NA
CHOYP_BRAFLDRAFT_224325.3.3.m.52906	0.028462841	No	NA	NA	NA	NA	NA	NA	NA	NA	NA	NA
CHOYP_BRAFLDRAFT_224574.18.18.m.65591	-0.00019173	No	NA	NA	NA	NA	NA	NA	NA	NA	NA	NA
CHOYP_BRAFLDRAFT_224574.3.18.m.20799	0.011211021	No	NA	NA	NA	NA	NA	NA	NA	NA	NA	NA
CHOYP_BRAFLDRAFT_224716.1.2.m.41344	0.002671982	No	NA	NA	NA	NA	NA	NA	NA	NA	NA	NA
CHOYP_BRAFLDRAFT_225253.1.1.m.9264	-0.001056962	No	NA	NA	NA	NA	NA	NA	NA	NA	NA	NA
CHOYP_BRAFLDRAFT_225290.1.1.m.5737	0.014880716	No	NA	NA	NA	NA	NA	NA	NA	NA	NA	NA
CHOYP_BRAFLDRAFT_226345.1.1.m.55555	0.005061033	No	NA	NA	NA	NA	NA	NA	NA	NA	NA	NA
CHOYP_BRAFLDRAFT_226416.1.1.m.56984	-0.000552719	No	NA	NA	NA	NA	NA	NA	NA	NA	NA	NA
CHOYP_BRAFLDRAFT_226506.1.3.m.1062	0.005698284	No	NA	NA	NA	NA	NA	NA	NA	NA	NA	NA
CHOYP_BRAFLDRAFT_226506.3.3.m.53203	-0.000302519	No	NA	NA	NA	NA	NA	NA	NA	NA	NA	NA
CHOYP_BRAFLDRAFT_226942.1.1.m.49751	-4.07E-05	No	NA	NA	NA	NA	NA	NA	NA	NA	NA	NA
CHOYP_BRAFLDRAFT_227287.1.1.m.14669	0.009707266	No	NA	NA	NA	NA	NA	NA	NA	NA	NA	NA
CHOYP_BRAFLDRAFT_227771.1.2.m.60606	0.008510128	No	NA	NA	NA	NA	NA	NA	NA	NA	NA	NA
CHOYP_BRAFLDRAFT_228853.1.1.m.9833	-0.000921657	No	NA	NA	NA	NA	NA	NA	NA	NA	NA	NA
CHOYP_BRAFLDRAFT_230143.1.1.m.15015	-0.009299724	No	NA	NA	NA	NA	NA	NA	NA	NA	NA	NA
CHOYP_BRAFLDRAFT_230181.1.1.m.61583	0.000600642	No	NA	NA	NA	NA	NA	NA	NA	NA	NA	NA
CHOYP_BRAFLDRAFT_232705.1.2.m.13912	-0.017025418	No	NA	NA	NA	NA	NA	NA	NA	NA	NA	NA
CHOYP_BRAFLDRAFT_233674.1.1.m.66738	0.003135155	No	NA	NA	NA	NA	NA	NA	NA	NA	NA	NA
CHOYP_BRAFLDRAFT_234513.1.1.m.9581	-0.010580189	No	NA	NA	NA	NA	NA	NA	NA	NA	NA	NA
CHOYP_BRAFLDRAFT_234854.2.2.m.58013	-0.009243202	No	NA	NA	NA	NA	NA	NA	NA	NA	NA	NA
CHOYP_BRAFLDRAFT_235412.2.2.m.58139	0.008206828	No	NA	NA	NA	NA	NA	NA	NA	NA	NA	NA
CHOYP_BRAFLDRAFT_236936.2.6.m.17168	0.017823612	No	NA	NA	NA	NA	NA	NA	NA	NA	NA	NA
CHOYP_BRAFLDRAFT_236936.3.6.m.29228	0.021539337	No	NA	NA	NA	NA	NA	NA	NA	NA	NA	NA
CHOYP_BRAFLDRAFT_237339.1.1.m.15256	0.009365109	No	NA	NA	NA	NA	NA	NA	NA	NA	NA	NA
CHOYP_BRAFLDRAFT_238139.1.1.m.12224	0	No	NA	NA	NA	NA	NA	NA	NA	NA	NA	NA
CHOYP_BRAFLDRAFT_239751.2.3.m.36889	-0.004420681	No	NA	NA	NA	NA	NA	NA	NA	NA	NA	NA
CHOYP_BRAFLDRAFT_240825.1.1.m.43452	0.014733336	No	NA	NA	NA	NA	NA	NA	NA	NA	NA	NA
CHOYP_BRAFLDRAFT_240864.1.1.m.24434	0.008368859	No	NA	NA	NA	NA	NA	NA	NA	NA	NA	NA
CHOYP_BRAFLDRAFT_240914.2.3.m.29586	0.014185963	No	NA	NA	NA	NA	NA	NA	NA	NA	NA	NA
CHOYP_BRAFLDRAFT_241287.1.1.m.5544	0.00226281	No	NA	NA	NA	NA	NA	NA	NA	NA	NA	NA
CHOYP_BRAFLDRAFT_241400.1.1.m.44544	0.006568338	No	NA	NA	NA	NA	NA	NA	NA	NA	NA	NA
CHOYP_BRAFLDRAFT_241420.1.1.m.61408	0.001912446	No	NA	NA	NA	NA	NA	NA	NA	NA	NA	NA
CHOYP_BRAFLDRAFT_241726.22.22.m.52736	0.01056854	No	NA	NA	NA	NA	NA	NA	NA	NA	NA	NA
CHOYP_BRAFLDRAFT_241726.4.22.m.3766	-0.011668749	No	NA	NA	NA	NA	NA	NA	NA	NA	NA	NA
CHOYP_BRAFLDRAFT_244533.1.2.m.40480	0.000770846	No	NA	NA	NA	NA	NA	NA	NA	NA	NA	NA
CHOYP_BRAFLDRAFT_244533.2.2.m.53951	-0.00166407	No	NA	NA	NA	NA	NA	NA	NA	NA	NA	NA
CHOYP_BRAFLDRAFT_245349.1.1.m.45479	-0.008891736	No	NA	NA	NA	NA	NA	NA	NA	NA	NA	NA
CHOYP_BRAFLDRAFT_246510.1.1.m.27433	-0.016597357	No	NA	NA	NA	NA	NA	NA	NA	NA	NA	NA
CHOYP_BRAFLDRAFT_246978.1.1.m.6916	-0.006614753	No	NA	NA	NA	NA	NA	NA	NA	NA	NA	NA
CHOYP_BRAFLDRAFT_247007.1.1.m.15096	-0.011397996	No	NA	NA	NA	NA	NA	NA	NA	NA	NA	NA
CHOYP_BRAFLDRAFT_247063.1.1.m.17671	-0.005978934	No	NA	NA	NA	NA	NA	NA	NA	NA	NA	NA
CHOYP_BRAFLDRAFT_249141.1.1.m.6974	0.012112849	No	NA	NA	NA	NA	NA	NA	NA	NA	NA	NA
CHOYP_BRAFLDRAFT_251578.1.1.m.15566	-0.002101	No	NA	NA	NA	NA	NA	NA	NA	NA	NA	NA
CHOYP_BRAFLDRAFT_251779.1.2.m.6830	0.005279215	No	NA	NA	NA	NA	NA	NA	NA	NA	NA	NA
CHOYP_BRAFLDRAFT_251802.1.1.m.66483	0.001335435	No	NA	NA	NA	NA	NA	NA	NA	NA	NA	NA
CHOYP_BRAFLDRAFT_255736.1.1.m.62027	-0.011711069	No	NA	NA	NA	NA	NA	NA	NA	NA	NA	NA
CHOYP_BRAFLDRAFT_258021.1.1.m.6099	-0.017189479	No	NA	NA	NA	NA	NA	NA	NA	NA	NA	NA
CHOYP_BRAFLDRAFT_259692.1.1.m.44099	0.000736673	No	NA	NA	NA	NA	NA	NA	NA	NA	NA	NA
CHOYP_BRAFLDRAFT_259734.1.1.m.23051	-0.017659477	No	NA	NA	NA	NA	NA	NA	NA	NA	NA	NA
CHOYP_BRAFLDRAFT_259980.1.1.m.17608	-0.006880853	No	NA	NA	NA	NA	NA	NA	NA	NA	NA	NA
CHOYP_BRAFLDRAFT_260197.1.1.m.8081	-0.005692563	No	NA	NA	NA	NA	NA	NA	NA	NA	NA	NA
CHOYP_BRAFLDRAFT_260828.1.1.m.16250	-0.001659412	No	NA	NA	NA	NA	NA	NA	NA	NA	NA	NA
CHOYP_BRAFLDRAFT_260946.1.2.m.54464	-0.009287649	No	NA	NA	NA	NA	NA	NA	NA	NA	NA	NA
CHOYP_BRAFLDRAFT_261406.1.1.m.46291	-0.013897164	No	NA	NA	NA	NA	NA	NA	NA	NA	NA	NA
CHOYP_BRAFLDRAFT_261932.1.1.m.23690	-0.00120242	No	NA	NA	NA	NA	NA	NA	NA	NA	NA	NA
CHOYP_BRAFLDRAFT_261940.2.2.m.53422	0.006521281	No	NA	NA	NA	NA	NA	NA	NA	NA	NA	NA
CHOYP_BRAFLDRAFT_262219.2.2.m.65564	0.000637793	No	NA	NA	NA	NA	NA	NA	NA	NA	NA	NA
CHOYP_BRAFLDRAFT_262219.2.2.m.65565	-0.002978483	No	NA	NA	NA	NA	NA	NA	NA	NA	NA	NA
CHOYP_BRAFLDRAFT_263599.1.1.m.59010	0.007437346	No	NA	NA	NA	NA	NA	NA	NA	NA	NA	NA
CHOYP_BRAFLDRAFT_263599.1.1.m.59011	-0.010019566	No	NA	NA	NA	NA	NA	NA	NA	NA	NA	NA
CHOYP_BRAFLDRAFT_263840.1.1.m.51673	-0.004064236	No	NA	NA	NA	NA	NA	NA	NA	NA	NA	NA
CHOYP_BRAFLDRAFT_264234.1.2.m.5174	0.000530269	No	NA	NA	NA	NA	NA	NA	NA	NA	NA	NA
CHOYP_BRAFLDRAFT_264234.2.2.m.7063	-0.002076216	No	NA	NA	NA	NA	NA	NA	NA	NA	NA	NA
CHOYP_BRAFLDRAFT_264304.1.1.m.35625	0.009286017	No	NA	NA	NA	NA	NA	NA	NA	NA	NA	NA
CHOYP_BRAFLDRAFT_264316.1.1.m.29655	-0.016745266	No	NA	NA	NA	NA	NA	NA	NA	NA	NA	NA
CHOYP_BRAFLDRAFT_264461.1.1.m.51481	0.012086771	No	NA	NA	NA	NA	NA	NA	NA	NA	NA	NA
CHOYP_BRAFLDRAFT_265162.1.3.m.58969	-0.013657839	No	NA	NA	NA	NA	NA	NA	NA	NA	NA	NA
CHOYP_BRAFLDRAFT_265162.3.3.m.64003	-0.016894541	No	NA	NA	NA	NA	NA	NA	NA	NA	NA	NA
CHOYP_BRAFLDRAFT_265208.3.7.m.10791	-0.001752406	No	NA	NA	NA	NA	NA	NA	NA	NA	NA	NA
CHOYP_BRAFLDRAFT_265208.6.7.m.52336	0.004113693	No	NA	NA	NA	NA	NA	NA	NA	NA	NA	NA
CHOYP_BRAFLDRAFT_265208.7.7.m.62510	0	No	NA	NA	NA	NA	NA	NA	NA	NA	NA	NA
CHOYP_BRAFLDRAFT_265613.1.2.m.14785	0.001784947	No	NA	NA	NA	NA	NA	NA	NA	NA	NA	NA
CHOYP_BRAFLDRAFT_265991.1.1.m.58765	-0.002651799	No	NA	NA	NA	NA	NA	NA	NA	NA	NA	NA
CHOYP_BRAFLDRAFT_266349.1.1.m.9217	-0.001038744	No	NA	NA	NA	NA	NA	NA	NA	NA	NA	NA
CHOYP_BRAFLDRAFT_266781.1.2.m.24880	0.001017237	No	NA	NA	NA	NA	NA	NA	NA	NA	NA	NA
CHOYP_BRAFLDRAFT_266781.1.2.m.24881	5.82E-05	No	NA	NA	NA	NA	NA	NA	NA	NA	NA	NA
CHOYP_BRAFLDRAFT_268308.1.1.m.17043	0.00972353	No	NA	NA	NA	NA	NA	NA	NA	NA	NA	NA
CHOYP_BRAFLDRAFT_268354.1.1.m.57510	0.000951247	No	NA	NA	NA	NA	NA	NA	NA	NA	NA	NA
CHOYP_BRAFLDRAFT_268591.1.1.m.59744	-0.018120398	No	NA	NA	NA	NA	NA	NA	NA	NA	NA	NA
CHOYP_BRAFLDRAFT_268929.1.1.m.35239	0.001943889	No	NA	NA	NA	NA	NA	NA	NA	NA	NA	NA
CHOYP_BRAFLDRAFT_268929.1.1.m.35240	0.005234533	No	NA	NA	NA	NA	NA	NA	NA	NA	NA	NA
CHOYP_BRAFLDRAFT_269194.1.1.m.53515	-0.011384984	No	NA	NA	NA	NA	NA	NA	NA	NA	NA	NA
CHOYP_BRAFLDRAFT_269209.1.1.m.4681	0.003442151	No	NA	NA	NA	NA	NA	NA	NA	NA	NA	NA
CHOYP_BRAFLDRAFT_270293.1.3.m.8709	-0.010422848	No	NA	NA	NA	NA	NA	NA	NA	NA	NA	NA
CHOYP_BRAFLDRAFT_270300.1.1.m.59680	-0.000590549	No	NA	NA	NA	NA	NA	NA	NA	NA	NA	NA
CHOYP_BRAFLDRAFT_270517.1.1.m.27028	-0.019047876	No	NA	NA	NA	NA	NA	NA	NA	NA	NA	NA
CHOYP_BRAFLDRAFT_270672.1.1.m.25768	2.60E-05	No	NA	NA	NA	NA	NA	NA	NA	NA	NA	NA
CHOYP_BRAFLDRAFT_271463.1.1.m.62869	-0.004953641	No	NA	NA	NA	NA	NA	NA	NA	NA	NA	NA
CHOYP_BRAFLDRAFT_272416.1.1.m.56641	-0.00015626	No	NA	NA	NA	NA	NA	NA	NA	NA	NA	NA
CHOYP_BRAFLDRAFT_273508.1.4.m.5528	0.000324973	No	NA	NA	NA	NA	NA	NA	NA	NA	NA	NA
CHOYP_BRAFLDRAFT_273832.1.1.m.56325	-0.002001167	No	NA	NA	NA	NA	NA	NA	NA	NA	NA	NA
CHOYP_BRAFLDRAFT_274539.3.3.m.49552	-0.01324773	No	NA	NA	NA	NA	NA	NA	NA	NA	NA	NA
CHOYP_BRAFLDRAFT_274974.1.1.m.56783	-0.002471555	No	NA	NA	NA	NA	NA	NA	NA	NA	NA	NA
CHOYP_BRAFLDRAFT_275083.2.2.m.66604	0.001951615	No	NA	NA	NA	NA	NA	NA	NA	NA	NA	NA
CHOYP_BRAFLDRAFT_275293.1.1.m.16192	-0.001065683	No	NA	NA	NA	NA	NA	NA	NA	NA	NA	NA
CHOYP_BRAFLDRAFT_275517.1.1.m.9720	-0.015925007	No	NA	NA	NA	NA	NA	NA	NA	NA	NA	NA
CHOYP_BRAFLDRAFT_275527.1.1.m.12579	0.00207116	No	NA	NA	NA	NA	NA	NA	NA	NA	NA	NA
CHOYP_BRAFLDRAFT_275580.2.2.m.40924	0.028802502	No	NA	NA	NA	NA	NA	NA	NA	NA	NA	NA
CHOYP_BRAFLDRAFT_275667.1.1.m.17353	-0.004417323	No	NA	NA	NA	NA	NA	NA	NA	NA	NA	NA
CHOYP_BRAFLDRAFT_275724.1.1.m.54178	0.00242245	No	NA	NA	NA	NA	NA	NA	NA	NA	NA	NA
CHOYP_BRAFLDRAFT_275787.1.2.m.15360	-0.000552864	No	NA	NA	NA	NA	NA	NA	NA	NA	NA	NA
CHOYP_BRAFLDRAFT_275787.2.2.m.62313	-0.011582567	No	NA	NA	NA	NA	NA	NA	NA	NA	NA	NA
CHOYP_BRAFLDRAFT_275793.1.1.m.9519	0.009746666	No	NA	NA	NA	NA	NA	NA	NA	NA	NA	NA
CHOYP_BRAFLDRAFT_275870.1.1.m.12895	0.000469502	No	NA	NA	NA	NA	NA	NA	NA	NA	NA	NA
CHOYP_BRAFLDRAFT_276131.1.1.m.46672	-0.002514271	No	NA	NA	NA	NA	NA	NA	NA	NA	NA	NA
CHOYP_BRAFLDRAFT_276226.1.2.m.21725	-0.000515955	No	NA	NA	NA	NA	NA	NA	NA	NA	NA	NA
CHOYP_BRAFLDRAFT_276226.2.2.m.64449	-0.00707189	No	NA	NA	NA	NA	NA	NA	NA	NA	NA	NA
CHOYP_BRAFLDRAFT_276229.1.1.m.37508	0.004045206	No	NA	NA	NA	NA	NA	NA	NA	NA	NA	NA
CHOYP_BRAFLDRAFT_276474.1.1.m.6793	-0.002285266	No	NA	NA	NA	NA	NA	NA	NA	NA	NA	NA
CHOYP_BRAFLDRAFT_276592.1.1.m.8046	-0.011335677	No	NA	NA	NA	NA	NA	NA	NA	NA	NA	NA
CHOYP_BRAFLDRAFT_276662.1.1.m.52846	0.00161882	No	NA	NA	NA	NA	NA	NA	NA	NA	NA	NA
CHOYP_BRAFLDRAFT_276868.1.1.m.27780	0.001715382	No	NA	NA	NA	NA	NA	NA	NA	NA	NA	NA
CHOYP_BRAFLDRAFT_276908.1.1.m.28793	-1.70E-05	No	NA	NA	NA	NA	NA	NA	NA	NA	NA	NA
CHOYP_BRAFLDRAFT_277055.1.2.m.3095	-0.01509535	No	NA	NA	NA	NA	NA	NA	NA	NA	NA	NA
CHOYP_BRAFLDRAFT_277055.2.2.m.18714	0.00018943	No	NA	NA	NA	NA	NA	NA	NA	NA	NA	NA
CHOYP_BRAFLDRAFT_277269.1.1.m.51636	-0.01501471	No	NA	NA	NA	NA	NA	NA	NA	NA	NA	NA
CHOYP_BRAFLDRAFT_277494.2.3.m.57496	-0.005344118	No	NA	NA	NA	NA	NA	NA	NA	NA	NA	NA
CHOYP_BRAFLDRAFT_277494.3.3.m.62602	-0.002781468	No	NA	NA	NA	NA	NA	NA	NA	NA	NA	NA
CHOYP_BRAFLDRAFT_277528.1.1.m.10120	-0.00453946	No	NA	NA	NA	NA	NA	NA	NA	NA	NA	NA
CHOYP_BRAFLDRAFT_277744.1.2.m.5416	0.003162499	No	NA	NA	NA	NA	NA	NA	NA	NA	NA	NA
CHOYP_BRAFLDRAFT_277775.1.1.m.12736	-0.001961745	No	NA	NA	NA	NA	NA	NA	NA	NA	NA	NA
CHOYP_BRAFLDRAFT_277775.1.1.m.12737	-0.000877759	No	NA	NA	NA	NA	NA	NA	NA	NA	NA	NA
CHOYP_BRAFLDRAFT_278091.1.1.m.7340	-0.014082062	No	NA	NA	NA	NA	NA	NA	NA	NA	NA	NA
CHOYP_BRAFLDRAFT_278625.1.2.m.53120	7.43E-05	No	NA	NA	NA	NA	NA	NA	NA	NA	NA	NA
CHOYP_BRAFLDRAFT_278777.1.1.m.1970	0.009171528	No	NA	NA	NA	NA	NA	NA	NA	NA	NA	NA
CHOYP_BRAFLDRAFT_278832.1.1.m.13624	-0.009262357	No	NA	NA	NA	NA	NA	NA	NA	NA	NA	NA
CHOYP_BRAFLDRAFT_278918.1.5.m.13792	-0.007589585	No	NA	NA	NA	NA	NA	NA	NA	NA	NA	NA
CHOYP_BRAFLDRAFT_278918.2.5.m.16457	0.026563015	No	NA	NA	NA	NA	NA	NA	NA	NA	NA	NA
CHOYP_BRAFLDRAFT_278918.3.5.m.38481	0.008166535	No	NA	NA	NA	NA	NA	NA	NA	NA	NA	NA
CHOYP_BRAFLDRAFT_278918.5.5.m.48881	-0.009521276	No	NA	NA	NA	NA	NA	NA	NA	NA	NA	NA
CHOYP_BRAFLDRAFT_278938.1.1.m.38684	0.014786769	No	NA	NA	NA	NA	NA	NA	NA	NA	NA	NA
CHOYP_BRAFLDRAFT_279143.1.1.m.50630	0.000470071	No	NA	NA	NA	NA	NA	NA	NA	NA	NA	NA
CHOYP_BRAFLDRAFT_279226.1.1.m.24471	-0.001177051	No	NA	NA	NA	NA	NA	NA	NA	NA	NA	NA
CHOYP_BRAFLDRAFT_279360.1.1.m.11115	0.002253722	No	NA	NA	NA	NA	NA	NA	NA	NA	NA	NA
CHOYP_BRAFLDRAFT_279625.1.1.m.51890	0.006016283	No	NA	NA	NA	NA	NA	NA	NA	NA	NA	NA
CHOYP_BRAFLDRAFT_279668.1.1.m.21404	-0.000173616	No	NA	NA	NA	NA	NA	NA	NA	NA	NA	NA
CHOYP_BRAFLDRAFT_279789.3.3.m.48128	-7.77E-05	No	NA	NA	NA	NA	NA	NA	NA	NA	NA	NA
CHOYP_BRAFLDRAFT_279923.1.1.m.65663	7.20E-07	No	NA	NA	NA	NA	NA	NA	NA	NA	NA	NA
CHOYP_BRAFLDRAFT_279937.1.1.m.49979	-0.007697352	No	NA	NA	NA	NA	NA	NA	NA	NA	NA	NA
CHOYP_BRAFLDRAFT_279949.1.1.m.54415	-0.006889688	No	NA	NA	NA	NA	NA	NA	NA	NA	NA	NA
CHOYP_BRAFLDRAFT_279978.1.1.m.30960	0.001698083	No	NA	NA	NA	NA	NA	NA	NA	NA	NA	NA
CHOYP_BRAFLDRAFT_280249.1.1.m.26508	-0.001734808	No	NA	NA	NA	NA	NA	NA	NA	NA	NA	NA
CHOYP_BRAFLDRAFT_280343.1.1.m.41317	0.011143984	No	NA	NA	NA	NA	NA	NA	NA	NA	NA	NA
CHOYP_BRAFLDRAFT_280861.1.2.m.5389	-2.27E-05	No	NA	NA	NA	NA	NA	NA	NA	NA	NA	NA
CHOYP_BRAFLDRAFT_281070.1.1.m.1319	0.00849813	No	NA	NA	NA	NA	NA	NA	NA	NA	NA	NA
CHOYP_BRAFLDRAFT_281217.1.1.m.15677	-0.000827244	No	NA	NA	NA	NA	NA	NA	NA	NA	NA	NA
CHOYP_BRAFLDRAFT_281480.1.1.m.22697	-0.001219549	No	NA	NA	NA	NA	NA	NA	NA	NA	NA	NA
CHOYP_BRAFLDRAFT_281490.1.1.m.53995	-0.003597027	No	NA	NA	NA	NA	NA	NA	NA	NA	NA	NA
CHOYP_BRAFLDRAFT_281651.2.8.m.5909	0.000288846	No	NA	NA	NA	NA	NA	NA	NA	NA	NA	NA
CHOYP_BRAFLDRAFT_281651.5.8.m.25278	-0.018178916	No	NA	NA	NA	NA	NA	NA	NA	NA	NA	NA
CHOYP_BRAFLDRAFT_281658.1.1.m.6266	0.001246785	No	NA	NA	NA	NA	NA	NA	NA	NA	NA	NA
CHOYP_BRAFLDRAFT_281754.1.1.m.27604	0.00123365	No	NA	NA	NA	NA	NA	NA	NA	NA	NA	NA
CHOYP_BRAFLDRAFT_282065.1.2.m.590	-0.000171252	No	NA	NA	NA	NA	NA	NA	NA	NA	NA	NA
CHOYP_BRAFLDRAFT_282105.1.2.m.43460	-0.002584547	No	NA	NA	NA	NA	NA	NA	NA	NA	NA	NA
CHOYP_BRAFLDRAFT_282135.1.1.m.55919	-0.015101075	No	NA	NA	NA	NA	NA	NA	NA	NA	NA	NA
CHOYP_BRAFLDRAFT_282200.1.1.m.18115	-0.00735707	No	NA	NA	NA	NA	NA	NA	NA	NA	NA	NA
CHOYP_BRAFLDRAFT_282752.2.2.m.17526	-0.009780862	No	NA	NA	NA	NA	NA	NA	NA	NA	NA	NA
CHOYP_BRAFLDRAFT_283093.1.1.m.15039	-0.00340994	No	NA	NA	NA	NA	NA	NA	NA	NA	NA	NA
CHOYP_BRAFLDRAFT_283789.1.1.m.40987	-0.006746949	No	NA	NA	NA	NA	NA	NA	NA	NA	NA	NA
CHOYP_BRAFLDRAFT_283981.1.1.m.7732	-0.003153928	No	NA	NA	NA	NA	NA	NA	NA	NA	NA	NA
CHOYP_BRAFLDRAFT_284130.1.1.m.27065	0.00998052	No	NA	NA	NA	NA	NA	NA	NA	NA	NA	NA
CHOYP_BRAFLDRAFT_284242.1.1.m.13711	0.000209625	No	NA	NA	NA	NA	NA	NA	NA	NA	NA	NA
CHOYP_BRAFLDRAFT_284412.1.1.m.37396	0	No	NA	NA	NA	NA	NA	NA	NA	NA	NA	NA
CHOYP_BRAFLDRAFT_284508.1.1.m.4587	-0.009400457	No	NA	NA	NA	NA	NA	NA	NA	NA	NA	NA
CHOYP_BRAFLDRAFT_284587.1.3.m.284	-0.001239892	No	NA	NA	NA	NA	NA	NA	NA	NA	NA	NA
CHOYP_BRAFLDRAFT_284587.2.3.m.15867	0.001185141	No	NA	NA	NA	NA	NA	NA	NA	NA	NA	NA
CHOYP_BRAFLDRAFT_284587.3.3.m.26954	0.008118575	No	NA	NA	NA	NA	NA	NA	NA	NA	NA	NA
CHOYP_BRAFLDRAFT_284784.1.1.m.12397	0.010665553	No	NA	NA	NA	NA	NA	NA	NA	NA	NA	NA
CHOYP_BRAFLDRAFT_284846.2.2.m.60100	-0.013049461	No	NA	NA	NA	NA	NA	NA	NA	NA	NA	NA
CHOYP_BRAFLDRAFT_284971.1.1.m.8607	0.00982222	No	NA	NA	NA	NA	NA	NA	NA	NA	NA	NA
CHOYP_BRAFLDRAFT_284971.1.1.m.8608	-0.00057787	No	NA	NA	NA	NA	NA	NA	NA	NA	NA	NA
CHOYP_BRAFLDRAFT_285193.1.1.m.63396	-0.010654085	No	NA	NA	NA	NA	NA	NA	NA	NA	NA	NA
CHOYP_BRAFLDRAFT_285264.1.1.m.52913	-0.005474634	No	NA	NA	NA	NA	NA	NA	NA	NA	NA	NA
CHOYP_BRAFLDRAFT_285738.1.1.m.21025	0.000653088	No	NA	NA	NA	NA	NA	NA	NA	NA	NA	NA
CHOYP_BRAFLDRAFT_285971.1.1.m.18286	-0.023956506	No	NA	NA	NA	NA	NA	NA	NA	NA	NA	NA
CHOYP_BRAFLDRAFT_286243.1.1.m.11085	-0.015367511	No	NA	NA	NA	NA	NA	NA	NA	NA	NA	NA
CHOYP_BRAFLDRAFT_287019.1.1.m.36911	-0.000815742	No	NA	NA	NA	NA	NA	NA	NA	NA	NA	NA
CHOYP_BRAFLDRAFT_287353.1.1.m.46293	0.001770355	No	NA	NA	NA	NA	NA	NA	NA	NA	NA	NA
CHOYP_BRAFLDRAFT_287356.1.1.m.25008	-0.01355778	No	NA	NA	NA	NA	NA	NA	NA	NA	NA	NA
CHOYP_BRAFLDRAFT_287444.3.5.m.17688	-0.000536569	No	NA	NA	NA	NA	NA	NA	NA	NA	NA	NA
CHOYP_BRAFLDRAFT_287716.1.1.m.51443	0.006330005	No	NA	NA	NA	NA	NA	NA	NA	NA	NA	NA
CHOYP_BRAFLDRAFT_287844.1.1.m.63253	-0.009673536	No	NA	NA	NA	NA	NA	NA	NA	NA	NA	NA
CHOYP_BRAFLDRAFT_290492.1.1.m.21887	0.008860062	No	NA	NA	NA	NA	NA	NA	NA	NA	NA	NA
CHOYP_BRAFLDRAFT_291364.1.1.m.47990	-0.010456522	No	NA	NA	NA	NA	NA	NA	NA	NA	NA	NA
CHOYP_BRAFLDRAFT_57028.1.1.m.55583	0.000102173	No	NA	NA	NA	NA	NA	NA	NA	NA	NA	NA
CHOYP_BRAFLDRAFT_57175.1.1.m.7616	0.017883206	No	NA	NA	NA	NA	NA	NA	NA	NA	NA	NA
CHOYP_BRAFLDRAFT_57176.3.5.m.23440	0.000403328	No	NA	NA	NA	NA	NA	NA	NA	NA	NA	NA
CHOYP_BRAFLDRAFT_57176.5.5.m.54727	0.001668495	No	NA	NA	NA	NA	NA	NA	NA	NA	NA	NA
CHOYP_BRAFLDRAFT_57258.1.3.m.43523	0.001149957	No	NA	NA	NA	NA	NA	NA	NA	NA	NA	NA
CHOYP_BRAFLDRAFT_57258.2.3.m.48328	-0.000337298	No	NA	NA	NA	NA	NA	NA	NA	NA	NA	NA
CHOYP_BRAFLDRAFT_57395.1.1.m.9938	0.000865607	No	NA	NA	NA	NA	NA	NA	NA	NA	NA	NA
CHOYP_BRAFLDRAFT_57407.1.1.m.28838	-0.023100323	No	NA	NA	NA	NA	NA	NA	NA	NA	NA	NA
CHOYP_BRAFLDRAFT_57459.1.1.m.61613	-0.005296622	No	NA	NA	NA	NA	NA	NA	NA	NA	NA	NA
CHOYP_BRAFLDRAFT_57552.1.1.m.8199	-0.004144588	No	NA	NA	NA	NA	NA	NA	NA	NA	NA	NA
CHOYP_BRAFLDRAFT_57788.3.10.m.31620	0.003543113	No	NA	NA	NA	NA	NA	NA	NA	NA	NA	NA
CHOYP_BRAFLDRAFT_57788.6.10.m.45495	-0.009868396	No	NA	NA	NA	NA	NA	NA	NA	NA	NA	NA
CHOYP_BRAFLDRAFT_57788.8.10.m.49717	-3.47E-05	No	NA	NA	NA	NA	NA	NA	NA	NA	NA	NA
CHOYP_BRAFLDRAFT_58035.2.2.m.65814	-0.012930925	No	NA	NA	NA	NA	NA	NA	NA	NA	NA	NA
CHOYP_BRAFLDRAFT_58194.1.1.m.27050	-0.00092052	No	NA	NA	NA	NA	NA	NA	NA	NA	NA	NA
CHOYP_BRAFLDRAFT_58684.1.1.m.13006	-0.003345298	No	NA	NA	NA	NA	NA	NA	NA	NA	NA	NA
CHOYP_BRAFLDRAFT_59014.1.1.m.59709	0.000383159	No	NA	NA	NA	NA	NA	NA	NA	NA	NA	NA
CHOYP_BRAFLDRAFT_59647.1.1.m.25700	-0.006707335	No	NA	NA	NA	NA	NA	NA	NA	NA	NA	NA
CHOYP_BRAFLDRAFT_59863.1.1.m.24545	-0.000184012	No	NA	NA	NA	NA	NA	NA	NA	NA	NA	NA
CHOYP_BRAFLDRAFT_60200.1.3.m.22201	-0.011206201	No	NA	NA	NA	NA	NA	NA	NA	NA	NA	NA
CHOYP_BRAFLDRAFT_60200.1.3.m.22202	0.020208798	No	NA	NA	NA	NA	NA	NA	NA	NA	NA	NA
CHOYP_BRAFLDRAFT_60200.2.3.m.33251	-0.008510211	No	NA	NA	NA	NA	NA	NA	NA	NA	NA	NA
CHOYP_BRAFLDRAFT_60329.1.1.m.18239	-0.000975442	No	NA	NA	NA	NA	NA	NA	NA	NA	NA	NA
CHOYP_BRAFLDRAFT_60331.1.1.m.34512	-0.005573357	No	NA	NA	NA	NA	NA	NA	NA	NA	NA	NA
CHOYP_BRAFLDRAFT_61250.5.14.m.37733	0.014760749	No	NA	NA	NA	NA	NA	NA	NA	NA	NA	NA
CHOYP_BRAFLDRAFT_61250.8.14.m.44214	0.015025554	No	NA	NA	NA	NA	NA	NA	NA	NA	NA	NA
CHOYP_BRAFLDRAFT_61507.1.1.m.52347	0.000588104	No	NA	NA	NA	NA	NA	NA	NA	NA	NA	NA
CHOYP_BRAFLDRAFT_61845.1.1.m.37831	-0.002956302	No	NA	NA	NA	NA	NA	NA	NA	NA	NA	NA
CHOYP_BRAFLDRAFT_62156.1.1.m.47958	-0.001724479	No	NA	NA	NA	NA	NA	NA	NA	NA	NA	NA
CHOYP_BRAFLDRAFT_63199.1.5.m.9045	-0.015844626	No	NA	NA	NA	NA	NA	NA	NA	NA	NA	NA
CHOYP_BRAFLDRAFT_63199.2.5.m.21288	-0.005099026	No	NA	NA	NA	NA	NA	NA	NA	NA	NA	NA
CHOYP_BRAFLDRAFT_63281.1.2.m.28725	0.002119276	No	NA	NA	NA	NA	NA	NA	NA	NA	NA	NA
CHOYP_BRAFLDRAFT_63281.2.2.m.46528	8.22E-05	No	NA	NA	NA	NA	NA	NA	NA	NA	NA	NA
CHOYP_BRAFLDRAFT_63397.6.8.m.48804	-0.011125739	No	NA	NA	NA	NA	NA	NA	NA	NA	NA	NA
CHOYP_BRAFLDRAFT_63459.2.3.m.27933	-0.003753418	No	NA	NA	NA	NA	NA	NA	NA	NA	NA	NA
CHOYP_BRAFLDRAFT_63471.1.1.m.25619	0.021334019	No	NA	NA	NA	NA	NA	NA	NA	NA	NA	NA
CHOYP_BRAFLDRAFT_63652.1.1.m.8021	-0.013538098	No	NA	NA	NA	NA	NA	NA	NA	NA	NA	NA
CHOYP_BRAFLDRAFT_63676.1.1.m.37146	-0.008353466	No	NA	NA	NA	NA	NA	NA	NA	NA	NA	NA
CHOYP_BRAFLDRAFT_63907.1.1.m.14584	-0.001376264	No	NA	NA	NA	NA	NA	NA	NA	NA	NA	NA
CHOYP_BRAFLDRAFT_64071.9.35.m.13313	0.004865122	No	NA	NA	NA	NA	NA	NA	NA	NA	NA	NA
CHOYP_BRAFLDRAFT_64737.1.1.m.40499	-0.002243756	No	NA	NA	NA	NA	NA	NA	NA	NA	NA	NA
CHOYP_BRAFLDRAFT_64948.1.1.m.17321	-0.010479097	No	NA	NA	NA	NA	NA	NA	NA	NA	NA	NA
CHOYP_BRAFLDRAFT_64962.1.1.m.59737	0.00174243	No	NA	NA	NA	NA	NA	NA	NA	NA	NA	NA
CHOYP_BRAFLDRAFT_65137.1.1.m.64534	0.010151133	No	NA	NA	NA	NA	NA	NA	NA	NA	NA	NA
CHOYP_BRAFLDRAFT_65518.1.1.m.29803	0.022124324	No	NA	NA	NA	NA	NA	NA	NA	NA	NA	NA
CHOYP_BRAFLDRAFT_65562.1.1.m.14267	0.009470111	No	NA	NA	NA	NA	NA	NA	NA	NA	NA	NA
CHOYP_BRAFLDRAFT_65681.1.1.m.445	-0.006517217	No	NA	NA	NA	NA	NA	NA	NA	NA	NA	NA
CHOYP_BRAFLDRAFT_65711.1.1.m.18159	0.01082797	No	NA	NA	NA	NA	NA	NA	NA	NA	NA	NA
CHOYP_BRAFLDRAFT_65861.1.1.m.24624	-0.006618063	No	NA	NA	NA	NA	NA	NA	NA	NA	NA	NA
CHOYP_BRAFLDRAFT_65994.1.1.m.40535	0.008978835	No	NA	NA	NA	NA	NA	NA	NA	NA	NA	NA
CHOYP_BRAFLDRAFT_66204.1.3.m.2589	0.00402912	No	NA	NA	NA	NA	NA	NA	NA	NA	NA	NA
CHOYP_BRAFLDRAFT_66627.1.1.m.40620	-3.63E-05	No	NA	NA	NA	NA	NA	NA	NA	NA	NA	NA
CHOYP_BRAFLDRAFT_66688.1.2.m.2447	-0.006812204	No	NA	NA	NA	NA	NA	NA	NA	NA	NA	NA
CHOYP_BRAFLDRAFT_66688.2.2.m.10883	-0.001959893	No	NA	NA	NA	NA	NA	NA	NA	NA	NA	NA
CHOYP_BRAFLDRAFT_66705.1.1.m.47148	-0.007786302	No	NA	NA	NA	NA	NA	NA	NA	NA	NA	NA
CHOYP_BRAFLDRAFT_67226.1.1.m.38034	0.009995628	No	NA	NA	NA	NA	NA	NA	NA	NA	NA	NA
CHOYP_BRAFLDRAFT_67258.9.18.m.34120	0.007641579	No	NA	NA	NA	NA	NA	NA	NA	NA	NA	NA
CHOYP_BRAFLDRAFT_67261.1.2.m.16694	0.012647554	No	NA	NA	NA	NA	NA	NA	NA	NA	NA	NA
CHOYP_BRAFLDRAFT_67264.4.6.m.42082	0.01353103	No	NA	NA	NA	NA	NA	NA	NA	NA	NA	NA
CHOYP_BRAFLDRAFT_67459.2.2.m.56116	3.76E-05	No	NA	NA	NA	NA	NA	NA	NA	NA	NA	NA
CHOYP_BRAFLDRAFT_67483.1.1.m.55096	-0.001424245	No	NA	NA	NA	NA	NA	NA	NA	NA	NA	NA
CHOYP_BRAFLDRAFT_67520.1.2.m.16093	0.008872495	No	NA	NA	NA	NA	NA	NA	NA	NA	NA	NA
CHOYP_BRAFLDRAFT_67520.2.2.m.34594	-0.005698771	No	NA	NA	NA	NA	NA	NA	NA	NA	NA	NA
CHOYP_BRAFLDRAFT_67662.1.1.m.3006	6.34E-05	No	NA	NA	NA	NA	NA	NA	NA	NA	NA	NA
CHOYP_BRAFLDRAFT_67696.3.3.m.54584	-0.008792836	No	NA	NA	NA	NA	NA	NA	NA	NA	NA	NA
CHOYP_BRAFLDRAFT_67741.2.2.m.37743	0.007636861	No	NA	NA	NA	NA	NA	NA	NA	NA	NA	NA
CHOYP_BRAFLDRAFT_67911.1.1.m.4174	-0.00923354	No	NA	NA	NA	NA	NA	NA	NA	NA	NA	NA
CHOYP_BRAFLDRAFT_67999.1.1.m.44535	0.017175033	No	NA	NA	NA	NA	NA	NA	NA	NA	NA	NA
CHOYP_BRAFLDRAFT_68004.1.1.m.24323	0.000364817	No	NA	NA	NA	NA	NA	NA	NA	NA	NA	NA
CHOYP_BRAFLDRAFT_68242.2.3.m.26345	-0.004030931	No	NA	NA	NA	NA	NA	NA	NA	NA	NA	NA
CHOYP_BRAFLDRAFT_68488.1.1.m.58466	-0.009919706	No	NA	NA	NA	NA	NA	NA	NA	NA	NA	NA
CHOYP_BRAFLDRAFT_68592.1.1.m.53611	0.007382728	No	NA	NA	NA	NA	NA	NA	NA	NA	NA	NA
CHOYP_BRAFLDRAFT_68766.4.4.m.38248	-0.012732181	No	NA	NA	NA	NA	NA	NA	NA	NA	NA	NA
CHOYP_BRAFLDRAFT_68867.1.1.m.4095	-0.013679997	No	NA	NA	NA	NA	NA	NA	NA	NA	NA	NA
CHOYP_BRAFLDRAFT_68915.2.7.m.3908	0.010495766	No	NA	NA	NA	NA	NA	NA	NA	NA	NA	NA
CHOYP_BRAFLDRAFT_68917.1.3.m.16606	0.002762699	No	NA	NA	NA	NA	NA	NA	NA	NA	NA	NA
CHOYP_BRAFLDRAFT_68917.2.3.m.28554	0	No	NA	NA	NA	NA	NA	NA	NA	NA	NA	NA
CHOYP_BRAFLDRAFT_68934.1.2.m.57609	-0.021743369	No	NA	NA	NA	NA	NA	NA	NA	NA	NA	NA
CHOYP_BRAFLDRAFT_68997.1.1.m.56357	-0.009418335	No	NA	NA	NA	NA	NA	NA	NA	NA	NA	NA
CHOYP_BRAFLDRAFT_69005.1.1.m.26462	0.001260229	No	NA	NA	NA	NA	NA	NA	NA	NA	NA	NA
CHOYP_BRAFLDRAFT_69120.3.3.m.40386	0.020492215	No	NA	NA	NA	NA	NA	NA	NA	NA	NA	NA
CHOYP_BRAFLDRAFT_69134.2.13.m.10914	0.025181804	No	NA	NA	NA	NA	NA	NA	NA	NA	NA	NA
CHOYP_BRAFLDRAFT_69505.3.4.m.52485	-2.72E-05	No	NA	NA	NA	NA	NA	NA	NA	NA	NA	NA
CHOYP_BRAFLDRAFT_69729.1.1.m.683	-0.008592751	No	NA	NA	NA	NA	NA	NA	NA	NA	NA	NA
CHOYP_BRAFLDRAFT_69798.11.22.m.42042	0.000428857	No	NA	NA	NA	NA	NA	NA	NA	NA	NA	NA
CHOYP_BRAFLDRAFT_70742.1.1.m.8525	0	No	NA	NA	NA	NA	NA	NA	NA	NA	NA	NA
CHOYP_BRAFLDRAFT_70868.1.1.m.55081	-0.002899142	No	NA	NA	NA	NA	NA	NA	NA	NA	NA	NA
CHOYP_BRAFLDRAFT_70886.1.1.m.53762	-0.002191751	No	NA	NA	NA	NA	NA	NA	NA	NA	NA	NA
CHOYP_BRAFLDRAFT_70987.2.2.m.58284	-0.005951781	No	NA	NA	NA	NA	NA	NA	NA	NA	NA	NA
CHOYP_BRAFLDRAFT_71030.1.1.m.31477	-0.000977664	No	NA	NA	NA	NA	NA	NA	NA	NA	NA	NA
CHOYP_BRAFLDRAFT_71616.2.3.m.27171	-0.011811418	No	NA	NA	NA	NA	NA	NA	NA	NA	NA	NA
CHOYP_BRAFLDRAFT_71629.1.1.m.65970	-0.009747825	No	NA	NA	NA	NA	NA	NA	NA	NA	NA	NA
CHOYP_BRAFLDRAFT_72035.1.1.m.48832	-0.002485495	No	NA	NA	NA	NA	NA	NA	NA	NA	NA	NA
CHOYP_BRAFLDRAFT_72273.1.2.m.34499	-0.011255576	No	NA	NA	NA	NA	NA	NA	NA	NA	NA	NA
CHOYP_BRAFLDRAFT_72357.1.1.m.59063	-0.009931495	No	NA	NA	NA	NA	NA	NA	NA	NA	NA	NA
CHOYP_BRAFLDRAFT_72541.1.2.m.13652	0.007550933	No	NA	NA	NA	NA	NA	NA	NA	NA	NA	NA
CHOYP_BRAFLDRAFT_72611.1.1.m.61108	0.000628183	No	NA	NA	NA	NA	NA	NA	NA	NA	NA	NA
CHOYP_BRAFLDRAFT_72748.1.1.m.27724	0.001195537	No	NA	NA	NA	NA	NA	NA	NA	NA	NA	NA
CHOYP_BRAFLDRAFT_73177.1.1.m.61488	-0.005355734	No	NA	NA	NA	NA	NA	NA	NA	NA	NA	NA
CHOYP_BRAFLDRAFT_73486.1.1.m.16417	0.013436746	No	NA	NA	NA	NA	NA	NA	NA	NA	NA	NA
CHOYP_BRAFLDRAFT_73991.2.2.m.60726	0.00707512	No	NA	NA	NA	NA	NA	NA	NA	NA	NA	NA
CHOYP_BRAFLDRAFT_74063.1.5.m.2740	0.001677122	No	NA	NA	NA	NA	NA	NA	NA	NA	NA	NA
CHOYP_BRAFLDRAFT_74063.2.5.m.9454	0.004271212	No	NA	NA	NA	NA	NA	NA	NA	NA	NA	NA
CHOYP_BRAFLDRAFT_74063.4.5.m.43367	-0.008044036	No	NA	NA	NA	NA	NA	NA	NA	NA	NA	NA
CHOYP_BRAFLDRAFT_74469.3.3.m.53818	-0.005390973	No	NA	NA	NA	NA	NA	NA	NA	NA	NA	NA
CHOYP_BRAFLDRAFT_74594.1.3.m.1187	-0.001965778	No	NA	NA	NA	NA	NA	NA	NA	NA	NA	NA
CHOYP_BRAFLDRAFT_74594.2.3.m.1285	0.007206164	No	NA	NA	NA	NA	NA	NA	NA	NA	NA	NA
CHOYP_BRAFLDRAFT_74594.3.3.m.1992	0.000277205	No	NA	NA	NA	NA	NA	NA	NA	NA	NA	NA
CHOYP_BRAFLDRAFT_74861.1.1.m.16599	0.007952945	No	NA	NA	NA	NA	NA	NA	NA	NA	NA	NA
CHOYP_BRAFLDRAFT_74874.1.9.m.3545	0.004094493	No	NA	NA	NA	NA	NA	NA	NA	NA	NA	NA
CHOYP_BRAFLDRAFT_74874.3.9.m.37096	-0.00247877	No	NA	NA	NA	NA	NA	NA	NA	NA	NA	NA
CHOYP_BRAFLDRAFT_74874.5.9.m.47033	-0.01087485	No	NA	NA	NA	NA	NA	NA	NA	NA	NA	NA
CHOYP_BRAFLDRAFT_74879.1.6.m.21111	-0.000545879	No	NA	NA	NA	NA	NA	NA	NA	NA	NA	NA
CHOYP_BRAFLDRAFT_74879.3.6.m.24658	-0.021474754	No	NA	NA	NA	NA	NA	NA	NA	NA	NA	NA
CHOYP_BRAFLDRAFT_75094.1.2.m.24898	0.004259322	No	NA	NA	NA	NA	NA	NA	NA	NA	NA	NA
CHOYP_BRAFLDRAFT_75616.1.2.m.9949	0	No	NA	NA	NA	NA	NA	NA	NA	NA	NA	NA
CHOYP_BRAFLDRAFT_75632.1.1.m.60676	-0.004721677	No	NA	NA	NA	NA	NA	NA	NA	NA	NA	NA
CHOYP_BRAFLDRAFT_75707.1.1.m.8533	-0.004330704	No	NA	NA	NA	NA	NA	NA	NA	NA	NA	NA
CHOYP_BRAFLDRAFT_75823.1.2.m.2870	-0.006813619	No	NA	NA	NA	NA	NA	NA	NA	NA	NA	NA
CHOYP_BRAFLDRAFT_76126.1.1.m.8736	-0.009703241	No	NA	NA	NA	NA	NA	NA	NA	NA	NA	NA
CHOYP_BRAFLDRAFT_76176.1.1.m.55550	-0.005268226	No	NA	NA	NA	NA	NA	NA	NA	NA	NA	NA
CHOYP_BRAFLDRAFT_76402.1.5.m.22765	-0.000437814	No	NA	NA	NA	NA	NA	NA	NA	NA	NA	NA
CHOYP_BRAFLDRAFT_76662.3.3.m.61577	-0.024154967	No	NA	NA	NA	NA	NA	NA	NA	NA	NA	NA
CHOYP_BRAFLDRAFT_76728.1.1.m.17486	0.000786902	No	NA	NA	NA	NA	NA	NA	NA	NA	NA	NA
CHOYP_BRAFLDRAFT_76825.1.1.m.2818	-0.001388747	No	NA	NA	NA	NA	NA	NA	NA	NA	NA	NA
CHOYP_BRAFLDRAFT_76885.1.1.m.20259	-0.002668736	No	NA	NA	NA	NA	NA	NA	NA	NA	NA	NA
CHOYP_BRAFLDRAFT_76943.1.1.m.58001	0.008637173	No	NA	NA	NA	NA	NA	NA	NA	NA	NA	NA
CHOYP_BRAFLDRAFT_77063.1.1.m.8252	-0.008458362	No	NA	NA	NA	NA	NA	NA	NA	NA	NA	NA
CHOYP_BRAFLDRAFT_77132.1.2.m.5217	0.000783322	No	NA	NA	NA	NA	NA	NA	NA	NA	NA	NA
CHOYP_BRAFLDRAFT_77225.1.2.m.29845	0.019275216	No	NA	NA	NA	NA	NA	NA	NA	NA	NA	NA
CHOYP_BRAFLDRAFT_77483.1.1.m.56627	-0.008254431	No	NA	NA	NA	NA	NA	NA	NA	NA	NA	NA
CHOYP_BRAFLDRAFT_78229.1.1.m.52210	0.020348137	No	NA	NA	NA	NA	NA	NA	NA	NA	NA	NA
CHOYP_BRAFLDRAFT_79044.2.2.m.62650	-0.001498592	No	NA	NA	NA	NA	NA	NA	NA	NA	NA	NA
CHOYP_BRAFLDRAFT_79377.5.30.m.21330	0.000435592	No	NA	NA	NA	NA	NA	NA	NA	NA	NA	NA
CHOYP_BRAFLDRAFT_79602.1.1.m.42298	0.02054928	No	NA	NA	NA	NA	NA	NA	NA	NA	NA	NA
CHOYP_BRAFLDRAFT_79734.1.1.m.15409	0.02517649	No	NA	NA	NA	NA	NA	NA	NA	NA	NA	NA
CHOYP_BRAFLDRAFT_80039.1.1.m.2568	0.001560524	No	NA	NA	NA	NA	NA	NA	NA	NA	NA	NA
CHOYP_BRAFLDRAFT_80311.1.3.m.18963	-0.000387321	No	NA	NA	NA	NA	NA	NA	NA	NA	NA	NA
CHOYP_BRAFLDRAFT_80311.3.3.m.30251	-0.000374307	No	NA	NA	NA	NA	NA	NA	NA	NA	NA	NA
CHOYP_BRAFLDRAFT_80394.4.9.m.33604	-0.006209997	No	NA	NA	NA	NA	NA	NA	NA	NA	NA	NA
CHOYP_BRAFLDRAFT_80432.2.2.m.18322	0.005376537	No	NA	NA	NA	NA	NA	NA	NA	NA	NA	NA
CHOYP_BRAFLDRAFT_80496.1.10.m.12618	-0.010123477	No	NA	NA	NA	NA	NA	NA	NA	NA	NA	NA
CHOYP_BRAFLDRAFT_80496.3.10.m.22837	0.004375318	No	NA	NA	NA	NA	NA	NA	NA	NA	NA	NA
CHOYP_BRAFLDRAFT_80496.6.10.m.29014	-0.005705849	No	NA	NA	NA	NA	NA	NA	NA	NA	NA	NA
CHOYP_BRAFLDRAFT_80496.8.10.m.49028	-0.011834975	No	NA	NA	NA	NA	NA	NA	NA	NA	NA	NA
CHOYP_BRAFLDRAFT_80577.2.6.m.24330	-0.009538986	No	NA	NA	NA	NA	NA	NA	NA	NA	NA	NA
CHOYP_BRAFLDRAFT_80919.1.1.m.62047	-0.016624187	No	NA	NA	NA	NA	NA	NA	NA	NA	NA	NA
CHOYP_BRAFLDRAFT_80934.1.2.m.23714	-0.002254825	No	NA	NA	NA	NA	NA	NA	NA	NA	NA	NA
CHOYP_BRAFLDRAFT_81321.3.10.m.34305	0.005771989	No	NA	NA	NA	NA	NA	NA	NA	NA	NA	NA
CHOYP_BRAFLDRAFT_81321.5.10.m.45062	0.001114906	No	NA	NA	NA	NA	NA	NA	NA	NA	NA	NA
CHOYP_BRAFLDRAFT_81321.6.10.m.48025	0.007435211	No	NA	NA	NA	NA	NA	NA	NA	NA	NA	NA
CHOYP_BRAFLDRAFT_81322.1.2.m.17860	0.022411981	No	NA	NA	NA	NA	NA	NA	NA	NA	NA	NA
CHOYP_BRAFLDRAFT_81364.2.3.m.30348	-0.006804187	No	NA	NA	NA	NA	NA	NA	NA	NA	NA	NA
CHOYP_BRAFLDRAFT_81364.3.3.m.30607	-0.008218672	No	NA	NA	NA	NA	NA	NA	NA	NA	NA	NA
CHOYP_BRAFLDRAFT_81509.1.1.m.31565	-0.001689185	No	NA	NA	NA	NA	NA	NA	NA	NA	NA	NA
CHOYP_BRAFLDRAFT_81532.1.1.m.58865	0.015984855	No	NA	NA	NA	NA	NA	NA	NA	NA	NA	NA
CHOYP_BRAFLDRAFT_81609.1.1.m.94	0.008725139	No	NA	NA	NA	NA	NA	NA	NA	NA	NA	NA
CHOYP_BRAFLDRAFT_81733.1.1.m.213	-0.009355836	No	NA	NA	NA	NA	NA	NA	NA	NA	NA	NA
CHOYP_BRAFLDRAFT_82353.1.1.m.13454	-6.99E-06	No	NA	NA	NA	NA	NA	NA	NA	NA	NA	NA
CHOYP_BRAFLDRAFT_82426.1.20.m.8067	-0.007118278	No	NA	NA	NA	NA	NA	NA	NA	NA	NA	NA
CHOYP_BRAFLDRAFT_82868.3.5.m.48837	0.000652871	No	NA	NA	NA	NA	NA	NA	NA	NA	NA	NA
CHOYP_BRAFLDRAFT_83096.1.1.m.27011	0.000959431	No	NA	NA	NA	NA	NA	NA	NA	NA	NA	NA
CHOYP_BRAFLDRAFT_83552.1.1.m.55255	0.00076325	No	NA	NA	NA	NA	NA	NA	NA	NA	NA	NA
CHOYP_BRAFLDRAFT_84207.2.2.m.36438	-0.007711488	No	NA	NA	NA	NA	NA	NA	NA	NA	NA	NA
CHOYP_BRAFLDRAFT_84237.1.1.m.1879	-0.013375625	No	NA	NA	NA	NA	NA	NA	NA	NA	NA	NA
CHOYP_BRAFLDRAFT_84245.2.2.m.53621	0.007469612	No	NA	NA	NA	NA	NA	NA	NA	NA	NA	NA
CHOYP_BRAFLDRAFT_84494.2.5.m.30751	-0.01461227	No	NA	NA	NA	NA	NA	NA	NA	NA	NA	NA
CHOYP_BRAFLDRAFT_84494.3.5.m.41159	0.000231338	No	NA	NA	NA	NA	NA	NA	NA	NA	NA	NA
CHOYP_BRAFLDRAFT_84494.4.5.m.44543	0.015401915	No	NA	NA	NA	NA	NA	NA	NA	NA	NA	NA
CHOYP_BRAFLDRAFT_84664.1.7.m.3969	0.010322709	No	NA	NA	NA	NA	NA	NA	NA	NA	NA	NA
CHOYP_BRAFLDRAFT_84838.3.6.m.42355	-0.011139433	No	NA	NA	NA	NA	NA	NA	NA	NA	NA	NA
CHOYP_BRAFLDRAFT_84941.1.1.m.53224	-0.014773914	No	NA	NA	NA	NA	NA	NA	NA	NA	NA	NA
CHOYP_BRAFLDRAFT_85170.1.1.m.8699	0.010156665	No	NA	NA	NA	NA	NA	NA	NA	NA	NA	NA
CHOYP_BRAFLDRAFT_85206.1.1.m.49234	-0.010786889	No	NA	NA	NA	NA	NA	NA	NA	NA	NA	NA
CHOYP_BRAFLDRAFT_85506.1.1.m.54726	0.005153714	No	NA	NA	NA	NA	NA	NA	NA	NA	NA	NA
CHOYP_BRAFLDRAFT_85511.15.23.m.46769	-0.000866637	No	NA	NA	NA	NA	NA	NA	NA	NA	NA	NA
CHOYP_BRAFLDRAFT_85511.17.23.m.55470	-0.013368784	No	NA	NA	NA	NA	NA	NA	NA	NA	NA	NA
CHOYP_BRAFLDRAFT_85511.3.23.m.14160	-0.008754891	No	NA	NA	NA	NA	NA	NA	NA	NA	NA	NA
CHOYP_BRAFLDRAFT_85664.10.10.m.45430	0.005115215	No	NA	NA	NA	NA	NA	NA	NA	NA	NA	NA
CHOYP_BRAFLDRAFT_85664.3.10.m.26597	0.006455403	No	NA	NA	NA	NA	NA	NA	NA	NA	NA	NA
CHOYP_BRAFLDRAFT_85664.6.10.m.30553	-0.022174167	No	NA	NA	NA	NA	NA	NA	NA	NA	NA	NA
CHOYP_BRAFLDRAFT_85822.1.1.m.10102	0.000346119	No	NA	NA	NA	NA	NA	NA	NA	NA	NA	NA
CHOYP_BRAFLDRAFT_85994.3.10.m.7126	-0.000314408	No	NA	NA	NA	NA	NA	NA	NA	NA	NA	NA
CHOYP_BRAFLDRAFT_85994.7.10.m.36866	0.022221474	No	NA	NA	NA	NA	NA	NA	NA	NA	NA	NA
CHOYP_BRAFLDRAFT_86052.1.1.m.25460	-0.006448975	No	NA	NA	NA	NA	NA	NA	NA	NA	NA	NA
CHOYP_BRAFLDRAFT_86765.1.1.m.54066	0.000598517	No	NA	NA	NA	NA	NA	NA	NA	NA	NA	NA
CHOYP_BRAFLDRAFT_86801.1.1.m.27107	-0.001458141	No	NA	NA	NA	NA	NA	NA	NA	NA	NA	NA
CHOYP_BRAFLDRAFT_86801.1.1.m.27108	0.000573146	No	NA	NA	NA	NA	NA	NA	NA	NA	NA	NA
CHOYP_BRAFLDRAFT_86827.2.4.m.9197	0.003059512	No	NA	NA	NA	NA	NA	NA	NA	NA	NA	NA
CHOYP_BRAFLDRAFT_86827.3.4.m.27276	0.000224679	No	NA	NA	NA	NA	NA	NA	NA	NA	NA	NA
CHOYP_BRAFLDRAFT_86827.4.4.m.61859	-0.016020252	No	NA	NA	NA	NA	NA	NA	NA	NA	NA	NA
CHOYP_BRAFLDRAFT_86846.1.3.m.13594	-0.002776635	No	NA	NA	NA	NA	NA	NA	NA	NA	NA	NA
CHOYP_BRAFLDRAFT_86846.3.3.m.53453	0.005401978	No	NA	NA	NA	NA	NA	NA	NA	NA	NA	NA
CHOYP_BRAFLDRAFT_86890.2.4.m.23914	0.01136202	No	NA	NA	NA	NA	NA	NA	NA	NA	NA	NA
CHOYP_BRAFLDRAFT_87283.1.1.m.46768	-0.010837619	No	NA	NA	NA	NA	NA	NA	NA	NA	NA	NA
CHOYP_BRAFLDRAFT_87294.6.6.m.64622	-0.013124701	No	NA	NA	NA	NA	NA	NA	NA	NA	NA	NA
CHOYP_BRAFLDRAFT_87336.4.9.m.23926	0	No	NA	NA	NA	NA	NA	NA	NA	NA	NA	NA
CHOYP_BRAFLDRAFT_87429.1.1.m.43808	-0.008774916	No	NA	NA	NA	NA	NA	NA	NA	NA	NA	NA
CHOYP_BRAFLDRAFT_87630.1.1.m.30352	0.022985249	No	NA	NA	NA	NA	NA	NA	NA	NA	NA	NA
CHOYP_BRAFLDRAFT_87634.1.1.m.39992	0.009213761	No	NA	NA	NA	NA	NA	NA	NA	NA	NA	NA
CHOYP_BRAFLDRAFT_87662.1.1.m.5474	-0.002338189	No	NA	NA	NA	NA	NA	NA	NA	NA	NA	NA
CHOYP_BRAFLDRAFT_87806.1.1.m.28308	-0.002154552	No	NA	NA	NA	NA	NA	NA	NA	NA	NA	NA
CHOYP_BRAFLDRAFT_88012.1.1.m.12815	-0.001634923	No	NA	NA	NA	NA	NA	NA	NA	NA	NA	NA
CHOYP_BRAFLDRAFT_88018.1.1.m.50147	-0.009307288	No	NA	NA	NA	NA	NA	NA	NA	NA	NA	NA
CHOYP_BRAFLDRAFT_88218.8.8.m.64733	0.000639871	No	NA	NA	NA	NA	NA	NA	NA	NA	NA	NA
CHOYP_BRAFLDRAFT_88219.1.5.m.37187	-0.000360542	No	NA	NA	NA	NA	NA	NA	NA	NA	NA	NA
CHOYP_BRAFLDRAFT_88223.10.22.m.35410	-0.023496123	No	NA	NA	NA	NA	NA	NA	NA	NA	NA	NA
CHOYP_BRAFLDRAFT_88223.5.22.m.23899	0.007683808	No	NA	NA	NA	NA	NA	NA	NA	NA	NA	NA
CHOYP_BRAFLDRAFT_88223.9.22.m.34933	-0.022381522	No	NA	NA	NA	NA	NA	NA	NA	NA	NA	NA
CHOYP_BRAFLDRAFT_88224.2.11.m.3212	0.021048505	No	NA	NA	NA	NA	NA	NA	NA	NA	NA	NA
CHOYP_BRAFLDRAFT_88506.1.1.m.64174	-0.017881016	No	NA	NA	NA	NA	NA	NA	NA	NA	NA	NA
CHOYP_BRAFLDRAFT_88566.3.11.m.5108	-0.006468495	No	NA	NA	NA	NA	NA	NA	NA	NA	NA	NA
CHOYP_BRAFLDRAFT_88570.1.2.m.55232	-0.002419089	No	NA	NA	NA	NA	NA	NA	NA	NA	NA	NA
CHOYP_BRAFLDRAFT_88583.1.1.m.56300	-0.006679772	No	NA	NA	NA	NA	NA	NA	NA	NA	NA	NA
CHOYP_BRAFLDRAFT_88596.1.2.m.24206	-0.008875047	No	NA	NA	NA	NA	NA	NA	NA	NA	NA	NA
CHOYP_BRAFLDRAFT_89105.1.1.m.2234	0.010170124	No	NA	NA	NA	NA	NA	NA	NA	NA	NA	NA
CHOYP_BRAFLDRAFT_89330.1.1.m.23864	-0.006389465	No	NA	NA	NA	NA	NA	NA	NA	NA	NA	NA
CHOYP_BRAFLDRAFT_89362.1.1.m.49683	-0.004418464	No	NA	NA	NA	NA	NA	NA	NA	NA	NA	NA
CHOYP_BRAFLDRAFT_89535.1.1.m.6232	-0.010609364	No	NA	NA	NA	NA	NA	NA	NA	NA	NA	NA
CHOYP_BRAFLDRAFT_89536.1.1.m.26678	-0.002363045	No	NA	NA	NA	NA	NA	NA	NA	NA	NA	NA
CHOYP_BRAFLDRAFT_89744.1.1.m.29497	-0.016363813	No	NA	NA	NA	NA	NA	NA	NA	NA	NA	NA
CHOYP_BRAFLDRAFT_89746.1.2.m.29425	-0.011210609	No	NA	NA	NA	NA	NA	NA	NA	NA	NA	NA
CHOYP_BRAFLDRAFT_89869.1.3.m.28871	-0.008889772	No	NA	NA	NA	NA	NA	NA	NA	NA	NA	NA
CHOYP_BRAFLDRAFT_89869.3.3.m.37644	0.006868184	No	NA	NA	NA	NA	NA	NA	NA	NA	NA	NA
CHOYP_BRAFLDRAFT_89870.1.1.m.15447	0.012166148	No	NA	NA	NA	NA	NA	NA	NA	NA	NA	NA
CHOYP_BRAFLDRAFT_89920.1.1.m.13963	0.001869174	No	NA	NA	NA	NA	NA	NA	NA	NA	NA	NA
CHOYP_BRAFLDRAFT_89952.1.1.m.59629	0.014304906	No	NA	NA	NA	NA	NA	NA	NA	NA	NA	NA
CHOYP_BRAFLDRAFT_89952.1.1.m.59630	-0.000541457	No	NA	NA	NA	NA	NA	NA	NA	NA	NA	NA
CHOYP_BRAFLDRAFT_89961.1.3.m.5717	0.000506327	No	NA	NA	NA	NA	NA	NA	NA	NA	NA	NA
CHOYP_BRAFLDRAFT_89961.3.3.m.49198	-0.007381597	No	NA	NA	NA	NA	NA	NA	NA	NA	NA	NA
CHOYP_BRAFLDRAFT_90098.1.4.m.3841	-0.002181912	No	NA	NA	NA	NA	NA	NA	NA	NA	NA	NA
CHOYP_BRAFLDRAFT_90098.4.4.m.28113	-0.001151296	No	NA	NA	NA	NA	NA	NA	NA	NA	NA	NA
CHOYP_BRAFLDRAFT_90187.1.1.m.30393	-0.003218366	No	NA	NA	NA	NA	NA	NA	NA	NA	NA	NA
CHOYP_BRAFLDRAFT_90196.2.2.m.42787	-0.00876794	No	NA	NA	NA	NA	NA	NA	NA	NA	NA	NA
CHOYP_BRAFLDRAFT_90332.3.4.m.18933	-0.000230147	No	NA	NA	NA	NA	NA	NA	NA	NA	NA	NA
CHOYP_BRAFLDRAFT_90405.1.1.m.44167	-0.005573729	No	NA	NA	NA	NA	NA	NA	NA	NA	NA	NA
CHOYP_BRAFLDRAFT_90471.1.2.m.30257	-0.001472639	No	NA	NA	NA	NA	NA	NA	NA	NA	NA	NA
CHOYP_BRAFLDRAFT_90679.1.1.m.33411	0.005320641	No	NA	NA	NA	NA	NA	NA	NA	NA	NA	NA
CHOYP_BRAFLDRAFT_90706.2.2.m.29119	-0.011319157	No	NA	NA	NA	NA	NA	NA	NA	NA	NA	NA
CHOYP_BRAFLDRAFT_90929.1.1.m.54454	-0.007027754	No	NA	NA	NA	NA	NA	NA	NA	NA	NA	NA
CHOYP_BRAFLDRAFT_90953.1.1.m.48786	0.001253602	No	NA	NA	NA	NA	NA	NA	NA	NA	NA	NA
CHOYP_BRAFLDRAFT_91062.1.1.m.77	-0.003883239	No	NA	NA	NA	NA	NA	NA	NA	NA	NA	NA
CHOYP_BRAFLDRAFT_91068.1.1.m.9955	-0.016617871	No	NA	NA	NA	NA	NA	NA	NA	NA	NA	NA
CHOYP_BRAFLDRAFT_91316.1.1.m.46558	0.006467516	No	NA	NA	NA	NA	NA	NA	NA	NA	NA	NA
CHOYP_BRAFLDRAFT_91321.1.10.m.20278	0.008588792	No	NA	NA	NA	NA	NA	NA	NA	NA	NA	NA
CHOYP_BRAFLDRAFT_91321.10.10.m.59301	0.003290034	No	NA	NA	NA	NA	NA	NA	NA	NA	NA	NA
CHOYP_BRAFLDRAFT_91321.5.10.m.37054	-0.000100228	No	NA	NA	NA	NA	NA	NA	NA	NA	NA	NA
CHOYP_BRAFLDRAFT_91321.7.10.m.56158	0.015461343	No	NA	NA	NA	NA	NA	NA	NA	NA	NA	NA
CHOYP_BRAFLDRAFT_91394.1.1.m.16068	-0.007067413	No	NA	NA	NA	NA	NA	NA	NA	NA	NA	NA
CHOYP_BRAFLDRAFT_91441.1.1.m.47971	0.002490019	No	NA	NA	NA	NA	NA	NA	NA	NA	NA	NA
CHOYP_BRAFLDRAFT_91636.1.11.m.28449	-0.009857091	No	NA	NA	NA	NA	NA	NA	NA	NA	NA	NA
CHOYP_BRAFLDRAFT_91636.4.11.m.45350	0.015219978	No	NA	NA	NA	NA	NA	NA	NA	NA	NA	NA
CHOYP_BRAFLDRAFT_91636.6.11.m.49144	0.004009948	No	NA	NA	NA	NA	NA	NA	NA	NA	NA	NA
CHOYP_BRAFLDRAFT_91636.8.11.m.58992	-0.00058941	No	NA	NA	NA	NA	NA	NA	NA	NA	NA	NA
CHOYP_BRAFLDRAFT_91695.1.1.m.31423	-0.011447855	No	NA	NA	NA	NA	NA	NA	NA	NA	NA	NA
CHOYP_BRAFLDRAFT_91870.3.3.m.62762	-0.010057933	No	NA	NA	NA	NA	NA	NA	NA	NA	NA	NA
CHOYP_BRAFLDRAFT_92024.1.1.m.49813	-0.000811889	No	NA	NA	NA	NA	NA	NA	NA	NA	NA	NA
CHOYP_BRAFLDRAFT_92063.1.2.m.677	0.0135659	No	NA	NA	NA	NA	NA	NA	NA	NA	NA	NA
CHOYP_BRAFLDRAFT_92084.1.1.m.10643	-0.006976795	No	NA	NA	NA	NA	NA	NA	NA	NA	NA	NA
CHOYP_BRAFLDRAFT_92365.3.3.m.51160	0.00489244	No	NA	NA	NA	NA	NA	NA	NA	NA	NA	NA
CHOYP_BRAFLDRAFT_92367.1.4.m.29492	0.007554128	No	NA	NA	NA	NA	NA	NA	NA	NA	NA	NA
CHOYP_BRAFLDRAFT_92398.1.2.m.15178	-0.01954364	No	NA	NA	NA	NA	NA	NA	NA	NA	NA	NA
CHOYP_BRAFLDRAFT_92410.1.1.m.36946	-0.000853606	No	NA	NA	NA	NA	NA	NA	NA	NA	NA	NA
CHOYP_BRAFLDRAFT_92601.1.1.m.56157	0.00173438	No	NA	NA	NA	NA	NA	NA	NA	NA	NA	NA
CHOYP_BRAFLDRAFT_92908.1.1.m.36182	0.0137918	No	NA	NA	NA	NA	NA	NA	NA	NA	NA	NA
CHOYP_BRAFLDRAFT_93030.1.1.m.29276	0.013141449	No	NA	NA	NA	NA	NA	NA	NA	NA	NA	NA
CHOYP_BRAFLDRAFT_93247.1.1.m.7558	-0.007644797	No	NA	NA	NA	NA	NA	NA	NA	NA	NA	NA
CHOYP_BRAFLDRAFT_93411.1.3.m.13317	-0.000708718	No	NA	NA	NA	NA	NA	NA	NA	NA	NA	NA
CHOYP_BRAFLDRAFT_93411.3.3.m.54402	0.00518081	No	NA	NA	NA	NA	NA	NA	NA	NA	NA	NA
CHOYP_BRAFLDRAFT_93856.2.6.m.20593	0.018493218	No	NA	NA	NA	NA	NA	NA	NA	NA	NA	NA
CHOYP_BRAFLDRAFT_93876.1.1.m.8885	-0.008277677	No	NA	NA	NA	NA	NA	NA	NA	NA	NA	NA
CHOYP_BRAFLDRAFT_94906.1.1.m.59345	0.001355548	No	NA	NA	NA	NA	NA	NA	NA	NA	NA	NA
CHOYP_BRAFLDRAFT_95073.3.9.m.27326	0.005715212	No	NA	NA	NA	NA	NA	NA	NA	NA	NA	NA
CHOYP_BRAFLDRAFT_95739.1.2.m.53575	0.005178564	No	NA	NA	NA	NA	NA	NA	NA	NA	NA	NA
CHOYP_BRAFLDRAFT_95739.2.2.m.57592	0.00889821	No	NA	NA	NA	NA	NA	NA	NA	NA	NA	NA
CHOYP_BRAFLDRAFT_95868.1.2.m.56034	0.005530519	No	NA	NA	NA	NA	NA	NA	NA	NA	NA	NA
CHOYP_BRAFLDRAFT_96254.1.1.m.47860	0.00248635	No	NA	NA	NA	NA	NA	NA	NA	NA	NA	NA
CHOYP_BRAFLDRAFT_96598.1.1.m.54770	0.008795758	No	NA	NA	NA	NA	NA	NA	NA	NA	NA	NA
CHOYP_BRAFLDRAFT_97410.1.3.m.34739	0.011252498	No	NA	NA	NA	NA	NA	NA	NA	NA	NA	NA
CHOYP_BRAFLDRAFT_97676.1.1.m.62102	-0.009711875	No	NA	NA	NA	NA	NA	NA	NA	NA	NA	NA
CHOYP_BRAFLDRAFT_97881.1.1.m.46581	-8.43E-05	No	NA	NA	NA	NA	NA	NA	NA	NA	NA	NA
CHOYP_BRAFLDRAFT_98499.1.1.m.5718	0.010850919	No	NA	NA	NA	NA	NA	NA	NA	NA	NA	NA
CHOYP_BRAFLDRAFT_98740.3.7.m.46571	0.014500374	No	NA	NA	NA	NA	NA	NA	NA	NA	NA	NA
CHOYP_BRAFLDRAFT_98740.4.7.m.53694	-0.001344967	No	NA	NA	NA	NA	NA	NA	NA	NA	NA	NA
CHOYP_BRAFLDRAFT_98740.5.7.m.58200	0.027444822	No	NA	NA	NA	NA	NA	NA	NA	NA	NA	NA
CHOYP_BRAFLDRAFT_98740.6.7.m.59350	0.003709076	No	NA	NA	NA	NA	NA	NA	NA	NA	NA	NA
CHOYP_BRAFLDRAFT_98740.6.7.m.59351	0.000521555	No	NA	NA	NA	NA	NA	NA	NA	NA	NA	NA
CHOYP_BRAFLDRAFT_98740.7.7.m.65348	-0.00337961	No	NA	NA	NA	NA	NA	NA	NA	NA	NA	NA
CHOYP_BRAFLDRAFT_98895.2.2.m.39575	-0.000973034	No	NA	NA	NA	NA	NA	NA	NA	NA	NA	NA
CHOYP_BRAFLDRAFT_98992.1.1.m.62815	-0.001575058	No	NA	NA	NA	NA	NA	NA	NA	NA	NA	NA
CHOYP_BRAFLDRAFT_99018.1.1.m.14650	0.001722577	No	NA	NA	NA	NA	NA	NA	NA	NA	NA	NA
CHOYP_BRAFLDRAFT_99073.1.1.m.18282	0.011423942	No	NA	NA	NA	NA	NA	NA	NA	NA	NA	NA
CHOYP_BRAFLDRAFT_99083.1.1.m.11705	0.002005795	No	NA	NA	NA	NA	NA	NA	NA	NA	NA	NA
CHOYP_BRAFLDRAFT_99539.1.1.m.55866	0.008235163	No	NA	NA	NA	NA	NA	NA	NA	NA	NA	NA
CHOYP_BRAFLDRAFT_99630.3.9.m.20020	0.000164988	No	NA	NA	NA	NA	NA	NA	NA	NA	NA	NA
CHOYP_BRAFLDRAFT_99630.5.9.m.36500	-0.006591632	No	NA	NA	NA	NA	NA	NA	NA	NA	NA	NA
CHOYP_BRAFLDRAFT_99630.9.9.m.62562	0.005932542	No	NA	NA	NA	NA	NA	NA	NA	NA	NA	NA
CHOYP_BRAFLDRAFT_99641.1.1.m.63666	0.005136935	No	NA	NA	NA	NA	NA	NA	NA	NA	NA	NA
CHOYP_BRAFLDRAFT_99974.1.1.m.25083	0.01433963	No	NA	NA	NA	NA	NA	NA	NA	NA	NA	NA
CHOYP_BRAP.1.1.m.47862	0.014858218	No	NA	NA	NA	NA	NA	NA	NA	NA	NA	NA
CHOYP_BRCA2.1.2.m.17660	3.80E-05	No	NA	NA	NA	NA	NA	NA	NA	NA	NA	NA
CHOYP_BRCC3.1.1.m.66615	0.002684938	No	NA	NA	NA	NA	NA	NA	NA	NA	NA	NA
CHOYP_BRD4.1.1.m.55245	-0.008067387	No	NA	NA	NA	NA	NA	NA	NA	NA	NA	NA
CHOYP_BRD8.1.1.m.244	0.002577834	No	NA	NA	NA	NA	NA	NA	NA	NA	NA	NA
CHOYP_BRX1.1.1.m.30421	0.009596551	No	NA	NA	NA	NA	NA	NA	NA	NA	NA	NA
CHOYP_BT3L4.1.1.m.2144	-0.001544359	No	NA	NA	NA	NA	NA	NA	NA	NA	NA	NA
CHOYP_BTAF1.2.2.m.55086	-0.010791394	No	NA	NA	NA	NA	NA	NA	NA	NA	NA	NA
CHOYP_BTKL.1.1.m.55270	0.000603078	No	NA	NA	NA	NA	NA	NA	NA	NA	NA	NA
CHOYP_BTKL.1.1.m.55271	0.00221736	No	NA	NA	NA	NA	NA	NA	NA	NA	NA	NA
CHOYP_BTRC.1.1.m.816	-0.006160459	No	NA	NA	NA	NA	NA	NA	NA	NA	NA	NA
CHOYP_BTZ.1.1.m.45914	-0.000633864	No	NA	NA	NA	NA	NA	NA	NA	NA	NA	NA
CHOYP_BUCC.1.2.m.10972	0.026848072	No	NA	NA	NA	NA	NA	NA	NA	NA	NA	NA
CHOYP_BUD31.3.3.m.64519	0.009489569	No	NA	NA	NA	NA	NA	NA	NA	NA	NA	NA
CHOYP_BUP1.1.1.m.13641	-0.001803997	No	NA	NA	NA	NA	NA	NA	NA	NA	NA	NA
CHOYP_BZW1.1.1.m.44089	-0.002753567	No	NA	NA	NA	NA	NA	NA	NA	NA	NA	NA
CHOYP_C102A.1.1.m.23591	0.002523131	No	NA	NA	NA	NA	NA	NA	NA	NA	NA	NA
CHOYP_C124A.1.1.m.61913	-0.007598122	No	NA	NA	NA	NA	NA	NA	NA	NA	NA	NA
CHOYP_C19L1.1.1.m.13954	0.000979823	No	NA	NA	NA	NA	NA	NA	NA	NA	NA	NA
CHOYP_C1QL2.19.32.m.29743	-0.018663932	No	NA	NA	NA	NA	NA	NA	NA	NA	NA	NA
CHOYP_C1QL2.32.32.m.64434	-0.001959613	No	NA	NA	NA	NA	NA	NA	NA	NA	NA	NA
CHOYP_C1QL4.7.10.m.49245	0.012368583	No	NA	NA	NA	NA	NA	NA	NA	NA	NA	NA
CHOYP_C1QL4L.3.7.m.5967	0.022310347	No	NA	NA	NA	NA	NA	NA	NA	NA	NA	NA
CHOYP_C1QL4L.3.7.m.5968	0.023652132	No	NA	NA	NA	NA	NA	NA	NA	NA	NA	NA
CHOYP_C1QL4L.6.7.m.26358	-0.004593781	No	NA	NA	NA	NA	NA	NA	NA	NA	NA	NA
CHOYP_C1QT3.4.8.m.22821	0.009383997	No	NA	NA	NA	NA	NA	NA	NA	NA	NA	NA
CHOYP_C1QT4.2.5.m.28767	0.007652021	No	NA	NA	NA	NA	NA	NA	NA	NA	NA	NA
CHOYP_C1QT4.3.5.m.46406	-0.00235953	No	NA	NA	NA	NA	NA	NA	NA	NA	NA	NA
CHOYP_C1TC.1.1.m.28294	0.00198586	No	NA	NA	NA	NA	NA	NA	NA	NA	NA	NA
CHOYP_C2CD5.1.1.m.9675	0.005759587	No	NA	NA	NA	NA	NA	NA	NA	NA	NA	NA
CHOYP_C2D1.1.1.m.8807	-0.002224466	No	NA	NA	NA	NA	NA	NA	NA	NA	NA	NA
CHOYP_C3ORF38.1.1.m.59043	0.012082967	No	NA	NA	NA	NA	NA	NA	NA	NA	NA	NA
CHOYP_C43BP.1.1.m.62099	0.00032514	No	NA	NA	NA	NA	NA	NA	NA	NA	NA	NA
CHOYP_CA050.1.2.m.10226	-0.008042118	No	NA	NA	NA	NA	NA	NA	NA	NA	NA	NA
CHOYP_CA14.1.1.m.30677	-0.017832724	No	NA	NA	NA	NA	NA	NA	NA	NA	NA	NA
CHOYP_CA2.1.1.m.27846	-0.006024083	No	NA	NA	NA	NA	NA	NA	NA	NA	NA	NA
CHOYP_CAB32.1.1.m.52444	-0.016843206	No	NA	NA	NA	NA	NA	NA	NA	NA	NA	NA
CHOYP_CAD1.2.2.m.61448	0	No	NA	NA	NA	NA	NA	NA	NA	NA	NA	NA
CHOYP_CAD89.1.1.m.14552	-0.016681635	No	NA	NA	NA	NA	NA	NA	NA	NA	NA	NA
CHOYP_CADM3.4.4.m.45272	-0.015127593	No	NA	NA	NA	NA	NA	NA	NA	NA	NA	NA
CHOYP_CADM4.1.1.m.60662	0.00022568	No	NA	NA	NA	NA	NA	NA	NA	NA	NA	NA
CHOYP_CADN.2.3.m.19237	-0.000565895	No	NA	NA	NA	NA	NA	NA	NA	NA	NA	NA
CHOYP_CAH1.1.2.m.24247	-0.009667317	No	NA	NA	NA	NA	NA	NA	NA	NA	NA	NA
CHOYP_CAH2.1.1.m.42306	0.002891457	No	NA	NA	NA	NA	NA	NA	NA	NA	NA	NA
CHOYP_CAHD1.5.6.m.53893	0.006213545	No	NA	NA	NA	NA	NA	NA	NA	NA	NA	NA
CHOYP_CAL6303_3579.1.1.m.59031	0.0016989	No	NA	NA	NA	NA	NA	NA	NA	NA	NA	NA
CHOYP_CAL7507_4591.1.1.m.49532	0.011372125	No	NA	NA	NA	NA	NA	NA	NA	NA	NA	NA
CHOYP_CALCR.1.6.m.856	0	No	NA	NA	NA	NA	NA	NA	NA	NA	NA	NA
CHOYP_CALM.11.50.m.28106	-0.016018583	No	NA	NA	NA	NA	NA	NA	NA	NA	NA	NA
CHOYP_CALM.15.50.m.30007	1.35E-05	No	NA	NA	NA	NA	NA	NA	NA	NA	NA	NA
CHOYP_CALM.22.50.m.31010	-0.003839357	No	NA	NA	NA	NA	NA	NA	NA	NA	NA	NA
CHOYP_CALM.31.50.m.48469	-0.010989739	No	NA	NA	NA	NA	NA	NA	NA	NA	NA	NA
CHOYP_CALM.32.50.m.48894	0	No	NA	NA	NA	NA	NA	NA	NA	NA	NA	NA
CHOYP_CALM.35.50.m.49987	-0.003978932	No	NA	NA	NA	NA	NA	NA	NA	NA	NA	NA
CHOYP_CALM.42.50.m.56135	0.005930616	No	NA	NA	NA	NA	NA	NA	NA	NA	NA	NA
CHOYP_CALM.44.50.m.56751	-0.000359774	No	NA	NA	NA	NA	NA	NA	NA	NA	NA	NA
CHOYP_CALM.45.50.m.57163	-0.000420969	No	NA	NA	NA	NA	NA	NA	NA	NA	NA	NA
CHOYP_CALM.49.50.m.63320	-0.002962098	No	NA	NA	NA	NA	NA	NA	NA	NA	NA	NA
CHOYP_CALM.50.50.m.67046	0.003605783	No	NA	NA	NA	NA	NA	NA	NA	NA	NA	NA
CHOYP_CALM.7.50.m.12029	0.003409717	No	NA	NA	NA	NA	NA	NA	NA	NA	NA	NA
CHOYP_CALMB.1.1.m.41570	-0.005989686	No	NA	NA	NA	NA	NA	NA	NA	NA	NA	NA
CHOYP_CALRL.2.3.m.42463	0.020286655	No	NA	NA	NA	NA	NA	NA	NA	NA	NA	NA
CHOYP_CALUB.1.2.m.57842	-0.001154054	No	NA	NA	NA	NA	NA	NA	NA	NA	NA	NA
CHOYP_CALUB.2.2.m.58007	0.003629008	No	NA	NA	NA	NA	NA	NA	NA	NA	NA	NA
CHOYP_CALX.1.1.m.12010	0.001189276	No	NA	NA	NA	NA	NA	NA	NA	NA	NA	NA
CHOYP_CAMK4.1.1.m.30431	0.001372402	No	NA	NA	NA	NA	NA	NA	NA	NA	NA	NA
CHOYP_CAN5.1.1.m.42242	-0.006584203	No	NA	NA	NA	NA	NA	NA	NA	NA	NA	NA
CHOYP_CAN5.1.1.m.42243	-0.004842937	No	NA	NA	NA	NA	NA	NA	NA	NA	NA	NA
CHOYP_CAN8.1.2.m.21091	-0.005948796	No	NA	NA	NA	NA	NA	NA	NA	NA	NA	NA
CHOYP_CAOG_00801.1.2.m.1579	0.002223143	No	NA	NA	NA	NA	NA	NA	NA	NA	NA	NA
CHOYP_CAOG_01182.1.1.m.8019	-0.008385249	No	NA	NA	NA	NA	NA	NA	NA	NA	NA	NA
CHOYP_CAOG_01521.1.1.m.28103	0.000995141	No	NA	NA	NA	NA	NA	NA	NA	NA	NA	NA
CHOYP_CAOG_02976.1.2.m.41292	0.000319268	No	NA	NA	NA	NA	NA	NA	NA	NA	NA	NA
CHOYP_CAOG_02976.2.2.m.56777	-0.006487292	No	NA	NA	NA	NA	NA	NA	NA	NA	NA	NA
CHOYP_CAOG_03463.1.1.m.16746	0.004453516	No	NA	NA	NA	NA	NA	NA	NA	NA	NA	NA
CHOYP_CAOG_04006.1.1.m.5403	-0.004485093	No	NA	NA	NA	NA	NA	NA	NA	NA	NA	NA
CHOYP_CAOG_04643.2.2.m.50992	-0.014085899	No	NA	NA	NA	NA	NA	NA	NA	NA	NA	NA
CHOYP_CAOG_04686.2.2.m.28117	0.022718044	No	NA	NA	NA	NA	NA	NA	NA	NA	NA	NA
CHOYP_CAOG_05733.1.2.m.29878	0.010337297	No	NA	NA	NA	NA	NA	NA	NA	NA	NA	NA
CHOYP_CAP.1.2.m.22123	-0.019924929	No	NA	NA	NA	NA	NA	NA	NA	NA	NA	NA
CHOYP_CAPLA.1.2.m.51979	0.001751611	No	NA	NA	NA	NA	NA	NA	NA	NA	NA	NA
CHOYP_CAPSLB.1.1.m.58887	0.001035178	No	NA	NA	NA	NA	NA	NA	NA	NA	NA	NA
CHOYP_CAPZB.1.1.m.5762	-0.001729401	No	NA	NA	NA	NA	NA	NA	NA	NA	NA	NA
CHOYP_CARNS1.1.6.m.2227	0.001968931	No	NA	NA	NA	NA	NA	NA	NA	NA	NA	NA
CHOYP_CARNS1.2.6.m.3531	-0.009430421	No	NA	NA	NA	NA	NA	NA	NA	NA	NA	NA
CHOYP_CARNS1.4.6.m.40244	-0.018873198	No	NA	NA	NA	NA	NA	NA	NA	NA	NA	NA
CHOYP_CARNS1.5.6.m.63614	-0.010564056	No	NA	NA	NA	NA	NA	NA	NA	NA	NA	NA
CHOYP_CASP10.4.7.m.45631	-0.011481455	No	NA	NA	NA	NA	NA	NA	NA	NA	NA	NA
CHOYP_CASP10.5.7.m.49889	-0.000448487	No	NA	NA	NA	NA	NA	NA	NA	NA	NA	NA
CHOYP_CASP2.5.5.m.35953	-0.000899984	No	NA	NA	NA	NA	NA	NA	NA	NA	NA	NA
CHOYP_CASP3.1.3.m.23354	0.01252294	No	NA	NA	NA	NA	NA	NA	NA	NA	NA	NA
CHOYP_CASP3.2.3.m.24896	0.008814554	No	NA	NA	NA	NA	NA	NA	NA	NA	NA	NA
CHOYP_CASP7.11.23.m.26574	-0.023066388	No	NA	NA	NA	NA	NA	NA	NA	NA	NA	NA
CHOYP_CASP7.16.23.m.50828	-0.000167257	No	NA	NA	NA	NA	NA	NA	NA	NA	NA	NA
CHOYP_CASP7.17.23.m.52767	-0.004845664	No	NA	NA	NA	NA	NA	NA	NA	NA	NA	NA
CHOYP_CASP7.18.23.m.52787	-0.005192645	No	NA	NA	NA	NA	NA	NA	NA	NA	NA	NA
CHOYP_CASP7.2.23.m.5415	-0.009931638	No	NA	NA	NA	NA	NA	NA	NA	NA	NA	NA
CHOYP_CASP7.21.23.m.63852	-0.011273063	No	NA	NA	NA	NA	NA	NA	NA	NA	NA	NA
CHOYP_CASP7.22.23.m.66704	-0.000377846	No	NA	NA	NA	NA	NA	NA	NA	NA	NA	NA
CHOYP_CASP7.8.23.m.23670	0.001170363	No	NA	NA	NA	NA	NA	NA	NA	NA	NA	NA
CHOYP_CASP7.9.23.m.25523	-0.010907173	No	NA	NA	NA	NA	NA	NA	NA	NA	NA	NA
CHOYP_CAT.1.1.m.57038	0.001225394	No	NA	NA	NA	NA	NA	NA	NA	NA	NA	NA
CHOYP_CATA.1.3.m.11120	0.021582435	No	NA	NA	NA	NA	NA	NA	NA	NA	NA	NA
CHOYP_CATA.2.3.m.18454	0.005221608	No	NA	NA	NA	NA	NA	NA	NA	NA	NA	NA
CHOYP_CATA.3.3.m.21642	0.001361376	No	NA	NA	NA	NA	NA	NA	NA	NA	NA	NA
CHOYP_CATB.1.2.m.5440	-0.0005686	No	NA	NA	NA	NA	NA	NA	NA	NA	NA	NA
CHOYP_CATL1.1.1.m.56906	0.015758351	No	NA	NA	NA	NA	NA	NA	NA	NA	NA	NA
CHOYP_CATS.1.1.m.45218	-0.007765902	No	NA	NA	NA	NA	NA	NA	NA	NA	NA	NA
CHOYP_CB044.1.1.m.53539	-0.00101681	No	NA	NA	NA	NA	NA	NA	NA	NA	NA	NA
CHOYP_CBG09799.1.1.m.44038	-0.007468261	No	NA	NA	NA	NA	NA	NA	NA	NA	NA	NA
CHOYP_CBG11254.1.1.m.9107	-0.000864174	No	NA	NA	NA	NA	NA	NA	NA	NA	NA	NA
CHOYP_CBG11292.1.1.m.12957	0.002655089	No	NA	NA	NA	NA	NA	NA	NA	NA	NA	NA
CHOYP_CBG18730.1.1.m.2611	-0.017563809	No	NA	NA	NA	NA	NA	NA	NA	NA	NA	NA
CHOYP_CBG20816.1.1.m.49333	0.007556838	No	NA	NA	NA	NA	NA	NA	NA	NA	NA	NA
CHOYP_CBG22657.2.2.m.28802	-0.012123941	No	NA	NA	NA	NA	NA	NA	NA	NA	NA	NA
CHOYP_CBLN3.1.2.m.29253	-0.024125859	No	NA	NA	NA	NA	NA	NA	NA	NA	NA	NA
CHOYP_CBP.2.4.m.11401	0.001337601	No	NA	NA	NA	NA	NA	NA	NA	NA	NA	NA
CHOYP_CBPC1.1.1.m.30713	-7.34E-05	No	NA	NA	NA	NA	NA	NA	NA	NA	NA	NA
CHOYP_CBPQ.1.1.m.58629	-0.01487758	No	NA	NA	NA	NA	NA	NA	NA	NA	NA	NA
CHOYP_CBR.GLY.5.1.1.m.26441	-0.002609012	No	NA	NA	NA	NA	NA	NA	NA	NA	NA	NA
CHOYP_CBR.LET.2.2.2.m.44681	0.008222896	No	NA	NA	NA	NA	NA	NA	NA	NA	NA	NA
CHOYP_CBR.LET.2.2.2.m.44682	0.006284777	No	NA	NA	NA	NA	NA	NA	NA	NA	NA	NA
CHOYP_CBS.2.2.m.65898	0.000178904	No	NA	NA	NA	NA	NA	NA	NA	NA	NA	NA
CHOYP_CBWD1.1.1.m.6825	-0.010248846	No	NA	NA	NA	NA	NA	NA	NA	NA	NA	NA
CHOYP_CBX1.1.4.m.5390	0.001408633	No	NA	NA	NA	NA	NA	NA	NA	NA	NA	NA
CHOYP_CBX1.3.4.m.27106	0.018512506	No	NA	NA	NA	NA	NA	NA	NA	NA	NA	NA
CHOYP_CC136.1.1.m.64302	-0.024319983	No	NA	NA	NA	NA	NA	NA	NA	NA	NA	NA
CHOYP_CC171.1.1.m.55237	0.00368012	No	NA	NA	NA	NA	NA	NA	NA	NA	NA	NA
CHOYP_CC1G_13336.1.3.m.23079	-0.005329547	No	NA	NA	NA	NA	NA	NA	NA	NA	NA	NA
CHOYP_CCAR1.1.1.m.25430	-0.004449546	No	NA	NA	NA	NA	NA	NA	NA	NA	NA	NA
CHOYP_CCD22.1.1.m.6639	0.0034674	No	NA	NA	NA	NA	NA	NA	NA	NA	NA	NA
CHOYP_CCD53.1.1.m.6684	0.007752048	No	NA	NA	NA	NA	NA	NA	NA	NA	NA	NA
CHOYP_CCD73.1.2.m.21485	-0.020504459	No	NA	NA	NA	NA	NA	NA	NA	NA	NA	NA
CHOYP_CCDC146.1.1.m.11347	0	No	NA	NA	NA	NA	NA	NA	NA	NA	NA	NA
CHOYP_CCDC150.1.1.m.58800	0.010790354	No	NA	NA	NA	NA	NA	NA	NA	NA	NA	NA
CHOYP_CCDC6.1.1.m.13918	0.02035927	No	NA	NA	NA	NA	NA	NA	NA	NA	NA	NA
CHOYP_CCHCR1.1.1.m.59142	-0.011732899	No	NA	NA	NA	NA	NA	NA	NA	NA	NA	NA
CHOYP_CCHL.2.2.m.66608	-0.009089347	No	NA	NA	NA	NA	NA	NA	NA	NA	NA	NA
CHOYP_CCKAR.4.6.m.43964	-0.008857447	No	NA	NA	NA	NA	NA	NA	NA	NA	NA	NA
CHOYP_CCNB.2.2.m.16936	-0.007386051	No	NA	NA	NA	NA	NA	NA	NA	NA	NA	NA
CHOYP_CCNL1.1.2.m.9018	0.00824926	No	NA	NA	NA	NA	NA	NA	NA	NA	NA	NA
CHOYP_CD033.1.1.m.25350	-0.020653848	No	NA	NA	NA	NA	NA	NA	NA	NA	NA	NA
CHOYP_CD109.1.2.m.7033	0.001164171	No	NA	NA	NA	NA	NA	NA	NA	NA	NA	NA
CHOYP_CD11B.1.1.m.51509	0.00061166	No	NA	NA	NA	NA	NA	NA	NA	NA	NA	NA
CHOYP_CD36_40650.1.1.m.47015	0.00612463	No	NA	NA	NA	NA	NA	NA	NA	NA	NA	NA
CHOYP_CDC14A.1.1.m.18068	-0.00864305	No	NA	NA	NA	NA	NA	NA	NA	NA	NA	NA
CHOYP_CDC23.1.1.m.6463	-0.013936551	No	NA	NA	NA	NA	NA	NA	NA	NA	NA	NA
CHOYP_CDC42.1.11.m.324	0.001630522	No	NA	NA	NA	NA	NA	NA	NA	NA	NA	NA
CHOYP_CDC42.11.11.m.60002	0	No	NA	NA	NA	NA	NA	NA	NA	NA	NA	NA
CHOYP_CDC42.11.11.m.60004	0.000279314	No	NA	NA	NA	NA	NA	NA	NA	NA	NA	NA
CHOYP_CDC5L.1.1.m.25107	-0.004873878	No	NA	NA	NA	NA	NA	NA	NA	NA	NA	NA
CHOYP_CDC73.1.1.m.36157	0.024412409	No	NA	NA	NA	NA	NA	NA	NA	NA	NA	NA
CHOYP_CDK13.1.1.m.59965	-0.007246912	No	NA	NA	NA	NA	NA	NA	NA	NA	NA	NA
CHOYP_CDK5.1.1.m.25495	-0.008541445	No	NA	NA	NA	NA	NA	NA	NA	NA	NA	NA
CHOYP_CDO1.1.4.m.26663	0.001212172	No	NA	NA	NA	NA	NA	NA	NA	NA	NA	NA
CHOYP_CDPK5.1.1.m.6214	0.001079223	No	NA	NA	NA	NA	NA	NA	NA	NA	NA	NA
CHOYP_CDPKM.1.1.m.58179	0.000177866	No	NA	NA	NA	NA	NA	NA	NA	NA	NA	NA
CHOYP_CE112.1.2.m.11508	0.010045607	No	NA	NA	NA	NA	NA	NA	NA	NA	NA	NA
CHOYP_CE120.1.2.m.19214	-0.002450695	No	NA	NA	NA	NA	NA	NA	NA	NA	NA	NA
CHOYP_CEBPZ.1.1.m.12869	-0.00411313	No	NA	NA	NA	NA	NA	NA	NA	NA	NA	NA
CHOYP_CECR2.2.3.m.13613	-0.00232522	No	NA	NA	NA	NA	NA	NA	NA	NA	NA	NA
CHOYP_CECR2.3.3.m.59311	-0.007270294	No	NA	NA	NA	NA	NA	NA	NA	NA	NA	NA
CHOYP_CED1.20.29.m.45054	0.008086445	No	NA	NA	NA	NA	NA	NA	NA	NA	NA	NA
CHOYP_CED1.22.29.m.48193	0.008987956	No	NA	NA	NA	NA	NA	NA	NA	NA	NA	NA
CHOYP_CED1.26.29.m.53629	0	No	NA	NA	NA	NA	NA	NA	NA	NA	NA	NA
CHOYP_CED1.9.29.m.29470	-0.009809008	No	NA	NA	NA	NA	NA	NA	NA	NA	NA	NA
CHOYP_CEG1A.1.6.m.815	0.006043464	No	NA	NA	NA	NA	NA	NA	NA	NA	NA	NA
CHOYP_CEL.2.3.m.27351	0.002053737	No	NA	NA	NA	NA	NA	NA	NA	NA	NA	NA
CHOYP_CELA1.1.3.m.14531	-0.018566831	No	NA	NA	NA	NA	NA	NA	NA	NA	NA	NA
CHOYP_CELA1.2.3.m.27287	-0.01063968	No	NA	NA	NA	NA	NA	NA	NA	NA	NA	NA
CHOYP_CELE_F01D5.5.1.1.m.4263	0.021387361	No	NA	NA	NA	NA	NA	NA	NA	NA	NA	NA
CHOYP_CELE_Y64G10A.7.3.4.m.53262	0.008622634	No	NA	NA	NA	NA	NA	NA	NA	NA	NA	NA
CHOYP_CELF2.2.4.m.22506	1.37E-05	No	NA	NA	NA	NA	NA	NA	NA	NA	NA	NA
CHOYP_CELR2.3.8.m.29505	0.000146308	No	NA	NA	NA	NA	NA	NA	NA	NA	NA	NA
CHOYP_CENPJ.1.1.m.49318	-0.004619438	No	NA	NA	NA	NA	NA	NA	NA	NA	NA	NA
CHOYP_CENTRIN.1.1.m.59526	0.01422921	No	NA	NA	NA	NA	NA	NA	NA	NA	NA	NA
CHOYP_CEP164.1.1.m.40330	-0.011439386	No	NA	NA	NA	NA	NA	NA	NA	NA	NA	NA
CHOYP_CEP192.1.2.m.7869	-0.003269078	No	NA	NA	NA	NA	NA	NA	NA	NA	NA	NA
CHOYP_CEP290.1.1.m.58767	-0.00420166	No	NA	NA	NA	NA	NA	NA	NA	NA	NA	NA
CHOYP_CEP350.1.1.m.4119	0.00285346	No	NA	NA	NA	NA	NA	NA	NA	NA	NA	NA
CHOYP_CEP63.2.2.m.35716	0.000174678	No	NA	NA	NA	NA	NA	NA	NA	NA	NA	NA
CHOYP_CEP76.1.1.m.6264	-0.004224677	No	NA	NA	NA	NA	NA	NA	NA	NA	NA	NA
CHOYP_CEP89.1.2.m.14339	0.007301699	No	NA	NA	NA	NA	NA	NA	NA	NA	NA	NA
CHOYP_CERS6.1.1.m.5214	0.008276373	No	NA	NA	NA	NA	NA	NA	NA	NA	NA	NA
CHOYP_CETN1.1.3.m.15199	-0.005146217	No	NA	NA	NA	NA	NA	NA	NA	NA	NA	NA
CHOYP_CF106.1.1.m.14354	-0.008811568	No	NA	NA	NA	NA	NA	NA	NA	NA	NA	NA
CHOYP_CG057.1.1.m.45912	-0.020421842	No	NA	NA	NA	NA	NA	NA	NA	NA	NA	NA
CHOYP_CG14207.1.1.m.41523	0.00309215	No	NA	NA	NA	NA	NA	NA	NA	NA	NA	NA
CHOYP_CG17147.1.1.m.28107	7.36E-05	No	NA	NA	NA	NA	NA	NA	NA	NA	NA	NA
CHOYP_CG34417.1.2.m.18203	-0.000618597	No	NA	NA	NA	NA	NA	NA	NA	NA	NA	NA
CHOYP_CG42749.1.1.m.30138	0.000356416	No	NA	NA	NA	NA	NA	NA	NA	NA	NA	NA
CHOYP_CGD4_750.1.1.m.29180	0.001205147	No	NA	NA	NA	NA	NA	NA	NA	NA	NA	NA
CHOYP_CGL.1.2.m.31960	0.002143646	No	NA	NA	NA	NA	NA	NA	NA	NA	NA	NA
CHOYP_CH60.1.1.m.26967	0.00044855	No	NA	NA	NA	NA	NA	NA	NA	NA	NA	NA
CHOYP_CHCHD1.1.1.m.25210	0.025069472	No	NA	NA	NA	NA	NA	NA	NA	NA	NA	NA
CHOYP_CHD2.1.1.m.36132	-0.008000164	No	NA	NA	NA	NA	NA	NA	NA	NA	NA	NA
CHOYP_CHD5.2.2.m.28708	-0.000163479	No	NA	NA	NA	NA	NA	NA	NA	NA	NA	NA
CHOYP_CHD7.2.2.m.14418	0.00027861	No	NA	NA	NA	NA	NA	NA	NA	NA	NA	NA
CHOYP_CHER.1.1.m.63350	0.001000534	No	NA	NA	NA	NA	NA	NA	NA	NA	NA	NA
CHOYP_CHERP.1.1.m.22401	0.010111766	No	NA	NA	NA	NA	NA	NA	NA	NA	NA	NA
CHOYP_CHGG_10233.1.1.m.39238	0.002924395	No	NA	NA	NA	NA	NA	NA	NA	NA	NA	NA
CHOYP_CHI1.1.1.m.40259	0.007549423	No	NA	NA	NA	NA	NA	NA	NA	NA	NA	NA
CHOYP_CHKA.1.1.m.25454	0.010123723	No	NA	NA	NA	NA	NA	NA	NA	NA	NA	NA
CHOYP_CHL1.2.2.m.65829	-0.014791916	No	NA	NA	NA	NA	NA	NA	NA	NA	NA	NA
CHOYP_CHM2A.1.1.m.59752	-0.001021853	No	NA	NA	NA	NA	NA	NA	NA	NA	NA	NA
CHOYP_CHM4B.1.1.m.19057	0.003295891	No	NA	NA	NA	NA	NA	NA	NA	NA	NA	NA
CHOYP_CHMP3.1.1.m.65684	0.011811073	No	NA	NA	NA	NA	NA	NA	NA	NA	NA	NA
CHOYP_CHMP5.1.1.m.66827	-0.005836134	No	NA	NA	NA	NA	NA	NA	NA	NA	NA	NA
CHOYP_CHMP7.1.1.m.15221	-0.001630168	No	NA	NA	NA	NA	NA	NA	NA	NA	NA	NA
CHOYP_CHRD1.1.1.m.42143	0.004853562	No	NA	NA	NA	NA	NA	NA	NA	NA	NA	NA
CHOYP_CHRO_0413.1.2.m.16023	-0.015709419	No	NA	NA	NA	NA	NA	NA	NA	NA	NA	NA
CHOYP_CHS.2.1.1.m.37794	-0.001822281	No	NA	NA	NA	NA	NA	NA	NA	NA	NA	NA
CHOYP_CHS1.1.4.m.4755	-0.008746439	No	NA	NA	NA	NA	NA	NA	NA	NA	NA	NA
CHOYP_CHS2.1.1.m.63783	0.006369366	No	NA	NA	NA	NA	NA	NA	NA	NA	NA	NA
CHOYP_CHSS2.1.1.m.19314	0.008051458	No	NA	NA	NA	NA	NA	NA	NA	NA	NA	NA
CHOYP_CHTOP.1.1.m.35404	-0.002569371	No	NA	NA	NA	NA	NA	NA	NA	NA	NA	NA
CHOYP_CIAO1.1.1.m.48324	-0.00193724	No	NA	NA	NA	NA	NA	NA	NA	NA	NA	NA
CHOYP_CIC.1.2.m.57436	0.019763046	No	NA	NA	NA	NA	NA	NA	NA	NA	NA	NA
CHOYP_CIR1.1.2.m.16126	-0.005011302	No	NA	NA	NA	NA	NA	NA	NA	NA	NA	NA
CHOYP_CIR1A.1.1.m.11568	-0.021306271	No	NA	NA	NA	NA	NA	NA	NA	NA	NA	NA
CHOYP_CISD2.1.1.m.26823	-0.012095163	No	NA	NA	NA	NA	NA	NA	NA	NA	NA	NA
CHOYP_CISY.1.1.m.36666	-0.000223789	No	NA	NA	NA	NA	NA	NA	NA	NA	NA	NA
CHOYP_CKAP5.1.1.m.10679	-0.005494364	No	NA	NA	NA	NA	NA	NA	NA	NA	NA	NA
CHOYP_CKLF4.1.1.m.55295	-0.007016052	No	NA	NA	NA	NA	NA	NA	NA	NA	NA	NA
CHOYP_CLAP1.4.6.m.39950	0.006402799	No	NA	NA	NA	NA	NA	NA	NA	NA	NA	NA
CHOYP_CLAP1.6.6.m.57823	0.009699733	No	NA	NA	NA	NA	NA	NA	NA	NA	NA	NA
CHOYP_CLASR.1.2.m.27688	0	No	NA	NA	NA	NA	NA	NA	NA	NA	NA	NA
CHOYP_CLC10.2.5.m.4673	0.00071315	No	NA	NA	NA	NA	NA	NA	NA	NA	NA	NA
CHOYP_CLCN3.1.1.m.21245	-0.011890409	No	NA	NA	NA	NA	NA	NA	NA	NA	NA	NA
CHOYP_CLCN7.2.3.m.47039	0.007899156	No	NA	NA	NA	NA	NA	NA	NA	NA	NA	NA
CHOYP_CLCN7.3.3.m.51894	-0.006410675	No	NA	NA	NA	NA	NA	NA	NA	NA	NA	NA
CHOYP_CLEC10A.3.3.m.27236	-0.000548985	No	NA	NA	NA	NA	NA	NA	NA	NA	NA	NA
CHOYP_CLEC17A.1.1.m.28486	-0.00050562	No	NA	NA	NA	NA	NA	NA	NA	NA	NA	NA
CHOYP_CLH1.2.2.m.22327	0.000881352	No	NA	NA	NA	NA	NA	NA	NA	NA	NA	NA
CHOYP_CLK2.1.1.m.3082	0.001136235	No	NA	NA	NA	NA	NA	NA	NA	NA	NA	NA
CHOYP_CLP1.1.1.m.11641	0.007295525	No	NA	NA	NA	NA	NA	NA	NA	NA	NA	NA
CHOYP_CLPB.1.3.m.14233	0.000519123	No	NA	NA	NA	NA	NA	NA	NA	NA	NA	NA
CHOYP_CLPT1.1.1.m.50172	0	No	NA	NA	NA	NA	NA	NA	NA	NA	NA	NA
CHOYP_CLPX.1.2.m.12748	-0.024239741	No	NA	NA	NA	NA	NA	NA	NA	NA	NA	NA
CHOYP_CLPX.2.2.m.49273	-0.00018543	No	NA	NA	NA	NA	NA	NA	NA	NA	NA	NA
CHOYP_CLSTN1.1.1.m.55323	-0.006349243	No	NA	NA	NA	NA	NA	NA	NA	NA	NA	NA
CHOYP_CLU.1.1.m.8566	-0.002447756	No	NA	NA	NA	NA	NA	NA	NA	NA	NA	NA
CHOYP_CML1.1.1.m.30763	-0.010708528	No	NA	NA	NA	NA	NA	NA	NA	NA	NA	NA
CHOYP_CML8.1.1.m.37436	-0.012214823	No	NA	NA	NA	NA	NA	NA	NA	NA	NA	NA
CHOYP_CN166.1.1.m.14529	-0.002270282	No	NA	NA	NA	NA	NA	NA	NA	NA	NA	NA
CHOYP_CNA1.1.1.m.65403	0.001149355	No	NA	NA	NA	NA	NA	NA	NA	NA	NA	NA
CHOYP_CNDP2.1.4.m.11722	0.007842087	No	NA	NA	NA	NA	NA	NA	NA	NA	NA	NA
CHOYP_CNDP2.3.4.m.30467	0.004474188	No	NA	NA	NA	NA	NA	NA	NA	NA	NA	NA
CHOYP_CNDP2.4.4.m.56870	-0.012940757	No	NA	NA	NA	NA	NA	NA	NA	NA	NA	NA
CHOYP_CNE_1C34780.3.3.m.30615	-0.010614524	No	NA	NA	NA	NA	NA	NA	NA	NA	NA	NA
CHOYP_CNOT1.1.1.m.12104	0.000453355	No	NA	NA	NA	NA	NA	NA	NA	NA	NA	NA
CHOYP_CNOT2.1.2.m.47530	-0.006205513	No	NA	NA	NA	NA	NA	NA	NA	NA	NA	NA
CHOYP_CNOT3.1.1.m.62322	-0.008174281	No	NA	NA	NA	NA	NA	NA	NA	NA	NA	NA
CHOYP_CNOT7.1.2.m.7497	-0.00812131	No	NA	NA	NA	NA	NA	NA	NA	NA	NA	NA
CHOYP_CNOT7.2.2.m.35718	-0.003365968	No	NA	NA	NA	NA	NA	NA	NA	NA	NA	NA
CHOYP_CNTN5.4.5.m.44639	-0.018343407	No	NA	NA	NA	NA	NA	NA	NA	NA	NA	NA
CHOYP_CNTN6.1.2.m.781	-0.012489563	No	NA	NA	NA	NA	NA	NA	NA	NA	NA	NA
CHOYP_CNTRL.1.1.m.8381	0.00857547	No	NA	NA	NA	NA	NA	NA	NA	NA	NA	NA
CHOYP_CNTROB.1.1.m.11584	-0.004096417	No	NA	NA	NA	NA	NA	NA	NA	NA	NA	NA
CHOYP_CO1A1.1.1.m.32133	0.007675191	No	NA	NA	NA	NA	NA	NA	NA	NA	NA	NA
CHOYP_CO2A1.1.1.m.62996	8.16E-05	No	NA	NA	NA	NA	NA	NA	NA	NA	NA	NA
CHOYP_CO4A1.1.2.m.36472	-0.00945621	No	NA	NA	NA	NA	NA	NA	NA	NA	NA	NA
CHOYP_CO4A2.1.2.m.14631	-0.016921027	No	NA	NA	NA	NA	NA	NA	NA	NA	NA	NA
CHOYP_CO5A2.1.1.m.28030	-0.013908861	No	NA	NA	NA	NA	NA	NA	NA	NA	NA	NA
CHOYP_CO6A3.2.5.m.39533	0.011698589	No	NA	NA	NA	NA	NA	NA	NA	NA	NA	NA
CHOYP_CO6A3.3.5.m.39796	-0.010497498	No	NA	NA	NA	NA	NA	NA	NA	NA	NA	NA
CHOYP_CO6A5.1.6.m.5838	0.001266995	No	NA	NA	NA	NA	NA	NA	NA	NA	NA	NA
CHOYP_CO6A5.1.6.m.5840	-0.001150348	No	NA	NA	NA	NA	NA	NA	NA	NA	NA	NA
CHOYP_CO9A1.1.1.m.62338	0.010903454	No	NA	NA	NA	NA	NA	NA	NA	NA	NA	NA
CHOYP_COCA1.3.6.m.49360	-0.005169465	No	NA	NA	NA	NA	NA	NA	NA	NA	NA	NA
CHOYP_COG2.1.2.m.12604	-0.003132044	No	NA	NA	NA	NA	NA	NA	NA	NA	NA	NA
CHOYP_COG3.1.1.m.35921	0.003609602	No	NA	NA	NA	NA	NA	NA	NA	NA	NA	NA
CHOYP_COG5.1.1.m.13833	0.004940009	No	NA	NA	NA	NA	NA	NA	NA	NA	NA	NA
CHOYP_COG6.1.1.m.57008	-0.00554775	No	NA	NA	NA	NA	NA	NA	NA	NA	NA	NA
CHOYP_COG8.1.1.m.10907	0.021505254	No	NA	NA	NA	NA	NA	NA	NA	NA	NA	NA
CHOYP_COIL.1.1.m.18070	-0.008589104	No	NA	NA	NA	NA	NA	NA	NA	NA	NA	NA
CHOYP_COL4A4.1.1.m.30919	-0.024773721	No	NA	NA	NA	NA	NA	NA	NA	NA	NA	NA
CHOYP_COL6A6.1.2.m.39071	0.007049392	No	NA	NA	NA	NA	NA	NA	NA	NA	NA	NA
CHOYP_contig_000003.m.1	0.009902123	No	NA	NA	NA	NA	NA	NA	NA	NA	NA	NA
CHOYP_contig_000121.m.127	0.009485164	No	NA	NA	NA	NA	NA	NA	NA	NA	NA	NA
CHOYP_contig_000227.m.218	-0.000405219	No	NA	NA	NA	NA	NA	NA	NA	NA	NA	NA
CHOYP_contig_000437.m.416	-0.018825044	No	NA	NA	NA	NA	NA	NA	NA	NA	NA	NA
CHOYP_contig_001114.m.1165	-0.001550012	No	NA	NA	NA	NA	NA	NA	NA	NA	NA	NA
CHOYP_contig_001129.m.1188	-0.000688711	No	NA	NA	NA	NA	NA	NA	NA	NA	NA	NA
CHOYP_contig_001251.m.1283	0.01257826	No	NA	NA	NA	NA	NA	NA	NA	NA	NA	NA
CHOYP_contig_001305.m.1337	-0.008088324	No	NA	NA	NA	NA	NA	NA	NA	NA	NA	NA
CHOYP_contig_001413.m.1466	-0.009971532	No	NA	NA	NA	NA	NA	NA	NA	NA	NA	NA
CHOYP_contig_001477.m.1562	0.0055578	No	NA	NA	NA	NA	NA	NA	NA	NA	NA	NA
CHOYP_contig_001544.m.1660	0.001098029	No	NA	NA	NA	NA	NA	NA	NA	NA	NA	NA
CHOYP_contig_001740.m.1863	-0.000255112	No	NA	NA	NA	NA	NA	NA	NA	NA	NA	NA
CHOYP_contig_001932.m.2147	-0.002698676	No	NA	NA	NA	NA	NA	NA	NA	NA	NA	NA
CHOYP_contig_002228.m.2410	0.021136188	No	NA	NA	NA	NA	NA	NA	NA	NA	NA	NA
CHOYP_contig_002245.m.2431	-0.003881585	No	NA	NA	NA	NA	NA	NA	NA	NA	NA	NA
CHOYP_contig_002279.m.2484	0.00778774	No	NA	NA	NA	NA	NA	NA	NA	NA	NA	NA
CHOYP_contig_002305.m.2519	-0.014204993	No	NA	NA	NA	NA	NA	NA	NA	NA	NA	NA
CHOYP_contig_002327.m.2549	0.004025068	No	NA	NA	NA	NA	NA	NA	NA	NA	NA	NA
CHOYP_contig_002369.m.2605	-0.001238473	No	NA	NA	NA	NA	NA	NA	NA	NA	NA	NA
CHOYP_contig_002558.m.2814	0.006446914	No	NA	NA	NA	NA	NA	NA	NA	NA	NA	NA
CHOYP_contig_002568.m.2819	0.004644593	No	NA	NA	NA	NA	NA	NA	NA	NA	NA	NA
CHOYP_contig_002597.m.2856	-0.011524745	No	NA	NA	NA	NA	NA	NA	NA	NA	NA	NA
CHOYP_contig_002691.m.2966	-0.010697139	No	NA	NA	NA	NA	NA	NA	NA	NA	NA	NA
CHOYP_contig_002715.m.2994	-0.012515074	No	NA	NA	NA	NA	NA	NA	NA	NA	NA	NA
CHOYP_contig_002718.m.2999	0.001795549	No	NA	NA	NA	NA	NA	NA	NA	NA	NA	NA
CHOYP_contig_002734.m.3017	-0.015607752	No	NA	NA	NA	NA	NA	NA	NA	NA	NA	NA
CHOYP_contig_002762.m.3056	-0.011029544	No	NA	NA	NA	NA	NA	NA	NA	NA	NA	NA
CHOYP_contig_002806.m.3116	0.008388209	No	NA	NA	NA	NA	NA	NA	NA	NA	NA	NA
CHOYP_contig_002826.m.3144	0.001693347	No	NA	NA	NA	NA	NA	NA	NA	NA	NA	NA
CHOYP_contig_002896.m.3210	0.008016603	No	NA	NA	NA	NA	NA	NA	NA	NA	NA	NA
CHOYP_contig_002989.m.3291	-0.008820766	No	NA	NA	NA	NA	NA	NA	NA	NA	NA	NA
CHOYP_contig_002999.m.3300	0.000335492	No	NA	NA	NA	NA	NA	NA	NA	NA	NA	NA
CHOYP_contig_003050.m.3358	0.001144996	No	NA	NA	NA	NA	NA	NA	NA	NA	NA	NA
CHOYP_contig_003161.m.3509	0.007900165	No	NA	NA	NA	NA	NA	NA	NA	NA	NA	NA
CHOYP_contig_003213.m.3589	0.007776277	No	NA	NA	NA	NA	NA	NA	NA	NA	NA	NA
CHOYP_contig_003275.m.3667	-0.00183399	No	NA	NA	NA	NA	NA	NA	NA	NA	NA	NA
CHOYP_contig_003319.m.3735	-0.023895645	No	NA	NA	NA	NA	NA	NA	NA	NA	NA	NA
CHOYP_contig_003356.m.3782	-0.007783974	No	NA	NA	NA	NA	NA	NA	NA	NA	NA	NA
CHOYP_contig_003460.m.3916	0.00964737	No	NA	NA	NA	NA	NA	NA	NA	NA	NA	NA
CHOYP_contig_003549.m.4007	-0.000291618	No	NA	NA	NA	NA	NA	NA	NA	NA	NA	NA
CHOYP_contig_003595.m.4058	0.00185912	No	NA	NA	NA	NA	NA	NA	NA	NA	NA	NA
CHOYP_contig_003670.m.4147	0.015033546	No	NA	NA	NA	NA	NA	NA	NA	NA	NA	NA
CHOYP_contig_003695.m.4176	-0.008259852	No	NA	NA	NA	NA	NA	NA	NA	NA	NA	NA
CHOYP_contig_003840.m.4375	0.010730634	No	NA	NA	NA	NA	NA	NA	NA	NA	NA	NA
CHOYP_contig_003882.m.4416	0.004372184	No	NA	NA	NA	NA	NA	NA	NA	NA	NA	NA
CHOYP_contig_003956.m.4511	-0.002952992	No	NA	NA	NA	NA	NA	NA	NA	NA	NA	NA
CHOYP_contig_004011.m.4571	0.009144877	No	NA	NA	NA	NA	NA	NA	NA	NA	NA	NA
CHOYP_contig_004045.m.4615	-0.020461888	No	NA	NA	NA	NA	NA	NA	NA	NA	NA	NA
CHOYP_contig_004193.m.4802	0.009284455	No	NA	NA	NA	NA	NA	NA	NA	NA	NA	NA
CHOYP_contig_004202.m.4814	0.008588703	No	NA	NA	NA	NA	NA	NA	NA	NA	NA	NA
CHOYP_contig_004338.m.4955	-0.022409299	No	NA	NA	NA	NA	NA	NA	NA	NA	NA	NA
CHOYP_contig_004401.m.5025	0.010544519	No	NA	NA	NA	NA	NA	NA	NA	NA	NA	NA
CHOYP_contig_004461.m.5117	-0.008030593	No	NA	NA	NA	NA	NA	NA	NA	NA	NA	NA
CHOYP_contig_004474.m.5130	-0.024328388	No	NA	NA	NA	NA	NA	NA	NA	NA	NA	NA
CHOYP_contig_004504.m.5173	-0.000626095	No	NA	NA	NA	NA	NA	NA	NA	NA	NA	NA
CHOYP_contig_004513.m.5183	0.008896597	No	NA	NA	NA	NA	NA	NA	NA	NA	NA	NA
CHOYP_contig_004572.m.5255	0.008460356	No	NA	NA	NA	NA	NA	NA	NA	NA	NA	NA
CHOYP_contig_004594.m.5279	0.00049317	No	NA	NA	NA	NA	NA	NA	NA	NA	NA	NA
CHOYP_contig_004609.m.5296	0.006454903	No	NA	NA	NA	NA	NA	NA	NA	NA	NA	NA
CHOYP_contig_004652.m.5338	-0.012334063	No	NA	NA	NA	NA	NA	NA	NA	NA	NA	NA
CHOYP_contig_004705.m.5404	-0.013821675	No	NA	NA	NA	NA	NA	NA	NA	NA	NA	NA
CHOYP_contig_004751.m.5446	-0.010659151	No	NA	NA	NA	NA	NA	NA	NA	NA	NA	NA
CHOYP_contig_004756.m.5453	0.004531398	No	NA	NA	NA	NA	NA	NA	NA	NA	NA	NA
CHOYP_contig_004795.m.5507	0.000352828	No	NA	NA	NA	NA	NA	NA	NA	NA	NA	NA
CHOYP_contig_004820.m.5529	0.011766618	No	NA	NA	NA	NA	NA	NA	NA	NA	NA	NA
CHOYP_contig_004853.m.5555	0.01885791	No	NA	NA	NA	NA	NA	NA	NA	NA	NA	NA
CHOYP_contig_004890.m.5604	-0.022167139	No	NA	NA	NA	NA	NA	NA	NA	NA	NA	NA
CHOYP_contig_004925.m.5642	0.015971003	No	NA	NA	NA	NA	NA	NA	NA	NA	NA	NA
CHOYP_contig_004972.m.5699	0.003590082	No	NA	NA	NA	NA	NA	NA	NA	NA	NA	NA
CHOYP_contig_004987.m.5716	-0.01332839	No	NA	NA	NA	NA	NA	NA	NA	NA	NA	NA
CHOYP_contig_004993.m.5721	0.018059078	No	NA	NA	NA	NA	NA	NA	NA	NA	NA	NA
CHOYP_contig_005134.m.5869	0.021277864	No	NA	NA	NA	NA	NA	NA	NA	NA	NA	NA
CHOYP_contig_005454.m.6186	-0.012083151	No	NA	NA	NA	NA	NA	NA	NA	NA	NA	NA
CHOYP_contig_005583.m.6332	0.000463022	No	NA	NA	NA	NA	NA	NA	NA	NA	NA	NA
CHOYP_contig_005590.m.6345	-0.006107274	No	NA	NA	NA	NA	NA	NA	NA	NA	NA	NA
CHOYP_contig_005659.m.6448	0.001766958	No	NA	NA	NA	NA	NA	NA	NA	NA	NA	NA
CHOYP_contig_005830.m.6680	0	No	NA	NA	NA	NA	NA	NA	NA	NA	NA	NA
CHOYP_contig_005858.m.6708	0.01258536	No	NA	NA	NA	NA	NA	NA	NA	NA	NA	NA
CHOYP_contig_005908.m.6759	-0.013586715	No	NA	NA	NA	NA	NA	NA	NA	NA	NA	NA
CHOYP_contig_005913.m.6764	-0.007175893	No	NA	NA	NA	NA	NA	NA	NA	NA	NA	NA
CHOYP_contig_006063.m.6910	0.000514358	No	NA	NA	NA	NA	NA	NA	NA	NA	NA	NA
CHOYP_contig_006084.m.6928	-0.004525553	No	NA	NA	NA	NA	NA	NA	NA	NA	NA	NA
CHOYP_contig_006293.m.7131	-0.011744757	No	NA	NA	NA	NA	NA	NA	NA	NA	NA	NA
CHOYP_contig_006299.m.7138	-0.009866462	No	NA	NA	NA	NA	NA	NA	NA	NA	NA	NA
CHOYP_contig_006359.m.7206	-0.010187006	No	NA	NA	NA	NA	NA	NA	NA	NA	NA	NA
CHOYP_contig_006364.m.7211	-0.001815936	No	NA	NA	NA	NA	NA	NA	NA	NA	NA	NA
CHOYP_contig_006560.m.7472	-0.010642206	No	NA	NA	NA	NA	NA	NA	NA	NA	NA	NA
CHOYP_contig_006640.m.7557	0.011632194	No	NA	NA	NA	NA	NA	NA	NA	NA	NA	NA
CHOYP_contig_006758.m.7690	-0.001051921	No	NA	NA	NA	NA	NA	NA	NA	NA	NA	NA
CHOYP_contig_006775.m.7711	-0.007894331	No	NA	NA	NA	NA	NA	NA	NA	NA	NA	NA
CHOYP_contig_007032.m.8066	2.22E-05	No	NA	NA	NA	NA	NA	NA	NA	NA	NA	NA
CHOYP_contig_007082.m.8119	0.024516892	No	NA	NA	NA	NA	NA	NA	NA	NA	NA	NA
CHOYP_contig_007115.m.8183	-0.02495346	No	NA	NA	NA	NA	NA	NA	NA	NA	NA	NA
CHOYP_contig_007164.m.8244	0.005747545	No	NA	NA	NA	NA	NA	NA	NA	NA	NA	NA
CHOYP_contig_007754.m.8963	0.000358703	No	NA	NA	NA	NA	NA	NA	NA	NA	NA	NA
CHOYP_contig_007998.m.9259	-0.016627134	No	NA	NA	NA	NA	NA	NA	NA	NA	NA	NA
CHOYP_contig_008002.m.9263	-0.018110082	No	NA	NA	NA	NA	NA	NA	NA	NA	NA	NA
CHOYP_contig_008016.m.9273	0	No	NA	NA	NA	NA	NA	NA	NA	NA	NA	NA
CHOYP_contig_008030.m.9291	-0.007542873	No	NA	NA	NA	NA	NA	NA	NA	NA	NA	NA
CHOYP_contig_008101.m.9378	0.020081593	No	NA	NA	NA	NA	NA	NA	NA	NA	NA	NA
CHOYP_contig_008102.m.9380	0.020109333	No	NA	NA	NA	NA	NA	NA	NA	NA	NA	NA
CHOYP_contig_008114.m.9394	-0.010388306	No	NA	NA	NA	NA	NA	NA	NA	NA	NA	NA
CHOYP_contig_008181.m.9453	-0.009553159	No	NA	NA	NA	NA	NA	NA	NA	NA	NA	NA
CHOYP_contig_008261.m.9575	-0.019312472	No	NA	NA	NA	NA	NA	NA	NA	NA	NA	NA
CHOYP_contig_008262.m.9576	3.74E-05	No	NA	NA	NA	NA	NA	NA	NA	NA	NA	NA
CHOYP_contig_008307.m.9640	0.000164973	No	NA	NA	NA	NA	NA	NA	NA	NA	NA	NA
CHOYP_contig_008503.m.9899	-0.004012365	No	NA	NA	NA	NA	NA	NA	NA	NA	NA	NA
CHOYP_contig_008795.m.10231	0.003652097	No	NA	NA	NA	NA	NA	NA	NA	NA	NA	NA
CHOYP_contig_008923.m.10388	-0.010784692	No	NA	NA	NA	NA	NA	NA	NA	NA	NA	NA
CHOYP_contig_008926.m.10391	0.014041856	No	NA	NA	NA	NA	NA	NA	NA	NA	NA	NA
CHOYP_contig_008975.m.10444	-0.006721061	No	NA	NA	NA	NA	NA	NA	NA	NA	NA	NA
CHOYP_contig_009196.m.10701	0.007452767	No	NA	NA	NA	NA	NA	NA	NA	NA	NA	NA
CHOYP_contig_009315.m.10833	0.023537339	No	NA	NA	NA	NA	NA	NA	NA	NA	NA	NA
CHOYP_contig_009651.m.11212	-0.010802271	No	NA	NA	NA	NA	NA	NA	NA	NA	NA	NA
CHOYP_contig_009697.m.11280	0.011388962	No	NA	NA	NA	NA	NA	NA	NA	NA	NA	NA
CHOYP_contig_009806.m.11429	0.010720316	No	NA	NA	NA	NA	NA	NA	NA	NA	NA	NA
CHOYP_contig_009817.m.11438	-0.02146564	No	NA	NA	NA	NA	NA	NA	NA	NA	NA	NA
CHOYP_contig_009870.m.11509	0.000947375	No	NA	NA	NA	NA	NA	NA	NA	NA	NA	NA
CHOYP_contig_009887.m.11524	0	No	NA	NA	NA	NA	NA	NA	NA	NA	NA	NA
CHOYP_contig_010011.m.11666	0.029170772	No	NA	NA	NA	NA	NA	NA	NA	NA	NA	NA
CHOYP_contig_010181.m.11866	-0.017955049	No	NA	NA	NA	NA	NA	NA	NA	NA	NA	NA
CHOYP_contig_010226.m.11916	0.006076238	No	NA	NA	NA	NA	NA	NA	NA	NA	NA	NA
CHOYP_contig_010233.m.11921	0	No	NA	NA	NA	NA	NA	NA	NA	NA	NA	NA
CHOYP_contig_010276.m.11960	-0.004808336	No	NA	NA	NA	NA	NA	NA	NA	NA	NA	NA
CHOYP_contig_010354.m.12065	0.009054199	No	NA	NA	NA	NA	NA	NA	NA	NA	NA	NA
[truncated: 5,980 more rows]
